# Supplementary material for: In Vivo Reductionist Approach Identifies miR-15a Protecting Mice From Obesity
Source: Front Endocrinol (Lausanne). 2022 Jul 7;13:867929. doi: 10.3389/fendo.2022.867929 (PMC9302447; doi:10.3389/fendo.2022.867929)
Supplement: Supplementary file 3 [file Table_1.xlsx]

## Sheet: Sheet1
Single guide RNA ID in this study	Sequence of single guide RNAs, with protospace adjacent motive (PAM) indicated by sky-blue characters (note that the latter is not included into the subcloned sequence)	Target binding site location	Targeted gene	Efficiency of sgRNA (%).	Off-target count (only 1-3 mismatch hotspots are listed)	Off-target site binding location	Mismatches (indicated with red)	Potentially affected locus	Genomic context, other information about the gene	Forward primer used for amplification with barcode and protective bases outlined in green and red, respectively	Reverse primer used for amplification	% of mutated products (3T3-L1 cells). See detailed information in comments.
sgRNA-miR-15a	GTGCTGCTACTTTACTCCAAGGG	chr14:61632088	Mir15a	53.18	1	chr11:26755966	GTGgTGCTACTTTACTCCtAGGG	Vrk2;Gm12070	intergenic	TGAGTACTTGCTAGAGACATTCTTTCACAGCAGTTCT	CTCTCCTCCCTTTGATGGCC	0.3558
					2	chr16:86596614	GTGCTGCgAgTTTACTCaAAAGG	Adamts5;Gm32461	intergenic	CTGCTGAACGTGCATTCCACACAAGTTCACTCTCAC	GTGAGAGGGGATGGGATAGC	99.851
					3	chr17:65634707	CCCTTGGccTAAAGcAGCAGCAC	Vapa;Txndc2	intergenic	CGGTATTCCAGAGTGTTCCTGCCTCACTGTCTCC	TCAAGGTGAGAGGACAAGCA	0.2896
					4	chr19:44314226	CCCaTGGAGTAAAGTAGaAGCtC	Scd2;Scd4	intergenic	CGTGCAGGACAACTGTCACCCACCCTTCACCATA	TGCGTTAGTGATCCAGGGAG	1.5915
sgRNA-miR-16(1)	CCTTAGCAGCACGTAAATATTGG	chr14:61631938	Mir16-1	43.31	1	chr11:108365923	CCTTAGCAcCtCtTAAATATAGG	Prkca; Apoh	intergenic	TGAGTATGGACCATCAAACTTCACGTGTGCTAAGC	GCAGATCCAGCTAGTGACTT	1.7898
					2	chr14:61631938	CCAATATTTACGTGCTGCTAAGG	Mir15a;Mir16_1	ncRNA_exonic	CTGCTGACCTGGATGCCAACCTTACTTCAGCAGC	CCCTTGGAGTAAAGTAGCAGC	0.7489
					3	chr2:59395066	CCAcTATTTAaGTGCTtCTAAGG	5330411J11Rik;Dapl1	intergenic	CGGTATTAAGGCCTACTGTTAGCAAGAATAAACCCCT	ACTGTCTACACTGGAGGCAC	0.6387
					4	chr3:69009915	CtcTAGCAGCACGTAAATATTGG	Mir15b; Mir16-2	ncRNA_exonic	CGTGCAGAATTCCGACTACAGTCAAGATGCGAATCA	TGAGTTGCTATATCCCTGTCACA	0.1992
					5	chr4:136118481	CCTcAGCAGCACGTAAAacTGGG	Rpl11;Id3	intergenic	TATCGCTACGATGCTGACTGTCCATCTCTCCTGC	AGCTGTCCTTGAACCCATGA	91.6667
					6	chrX:163763117	CCCATATTTcCtTGaTGCTAAGG	Rnf138rt1; Ap1s2	intergenic	CGTTCGGCATCGTAGCCACTACAGTTGTCCTAATCC	GCCTAGGTCTCTGCCCATTT	69.5486
sgRNA-miR-15b	AGTACTGTAGCAGCACATCATGG	chr3:69009768	Mir15b	60.5	1	chr11:107890586	CCATGATGTGtTGCTACAcTACa	Cacng5	intronic	TATCGCCGTTTCGTTGGGGTTGTGGTCCTGAAG	TTTAGACACAAGCCACCACG	1.336
					2	chr12:54092962	CCCTGATcTtCTGCTACAGTcCT	Npas3;Egln3	intergenic	CGTGCATTCGGCATGTGGGTCAGGGGTCATACAA	GTCAAACAGAGAGGAAGGCG	1.7282
					3	chr14:61632081	CCATtATGTGCTGCTACttTACT	Mir15a;Mir16-1	ncRNA_exonic	CGGTATACCAGACCCGCCAATATTTACGTGCTGC	AGGTGCTAGGAGTTTTCAAAACC	3.3378
					4	chr14:119822890	tGTAaTaTAGCAGCACATCATGG	Hs6st3	intronic	CTGCTGGTGTCTACGAGGGAAGACTAATTCAAGGGG	AGGAAGTTAGATCATTGCAGACA	0.7088
					5	chr3:100670319	CCCTGATGTGCTGCTACcGaAtT	Man1a2	intronic	TGAGTAGCGAAATCAGTTTGCAAGAGAACCAGGC	GCGTGCATGGCTCTCAATAG	0.6942
					6	chr5:139041578	AGTACTGTAGCAGttCATtAAGG	Prkar1b	intronic	CGTTCGGTAGCCTTAAGAAAACGGAGGGAGGAGG	TACACTTTGTCCCGTTGCTG	0.5044
					7	chr8:77220691	AGTACTGTgGCAGCACATCATGG	Nr3c2	intronic	TATCGCTCACAAGGACTATGGCAGATGTTTGAGATCA	TGTGCACTCAAAGCCTATCG	1.2215
					8	chrX:110988588	AGTACTGTgaCAGtACATCATGG	Pou3f4;Cylc1	intergenic	CGTGCATGCAATCGACAGAGAAAGGGAGATATAGGCA	TTATGGGCTGTGTGGGTTCT	0.5977
sgRNA-miR-16(2)	CTCTAGCAGCACGTAAATATTGG	chr3:69009915	Mir-16-2	41.47	1	chr1:181980199	CCAAaATTTACtTGCTGCTtGAG	Enah	intronic	TATCGCCCATAGTGGGCATAATAGGGGTGGGGAA	TGTTGGGAAGTTGGGAGAGT	2.1032
					2	chr11:70235059	CTCTAGCAGCACagAAATATTGG	Mir195a	ncRNA_exonic	CGTGCACGATGCTTAGGAGACACTGGAAAGAGCC	CTCAGTAGCTCTCACCACCC	0.5483
					3	chr12:98046214	CCAATATTTACGTaCaGCaAGAG	1700019M22Rik;Galc	intergenic	CGGTATGTTTCCTGGGTCACTCACTCATCAAAGGC	ACATGTCTGGAATCCTGCCA	5.5267
					4	chr14:61631938	CCAATATTTACGTGCTGCTAagG	Mir15a; Mir16-1	ncRNA_exonic	CTGCTGACGCGTTAGCCAACCTTACTTCAGCAGC	CCCTTGGAGTAAAGTAGCAGC	0.4153
					5	chrX:167448481	CCTATATTTACaTGCTGCTtcAG	Prps2;Frmpd4	intergenic	TGAGTAGACACACTAGGTCTGAGAAGGGTGATGG	ACCTTAGTGATCTTCCTGGCA	0.5365
