# Supplementary material for: In Vivo Reductionist Approach Identifies miR-15a Protecting Mice From Obesity
Source: Front Endocrinol (Lausanne). 2022 Jul 7;13:867929. doi: 10.3389/fendo.2022.867929 (PMC9302447; doi:10.3389/fendo.2022.867929)
Supplement: Supplementary file 4 [file Table_2.xlsx]

## Sheet: Sign. up in DcrKO & down in 15
Symbol	Fold change (DicerCKO-Scrambled vs. Control-Scrambled)	Fold change (DicerCKO-miR-15a-5p vs. DicerCKO-Scrambled)	Fold change (DicerCKO-miR-15a-5p vs. Control-Scrambled)	t-test (DicerCKO-Scrambled vs. Control-Scrambled)	t-test (DicerCKO-miR-15a-5p vs. DicerCKO-Scrambled)	t-test (DicerCKO-miR-15a-5p vs. Control-Scrambled)	Dunnet test following 1-way ANOVA (DicerCKO-Scrambled vs. Control-Scrambled)	Dunnet test following 1-way ANOVA (DicerCKO-miR-15a-5p vs. DicerCKO-Scrambled)	microT-CDS prediction	miTG score
Luzp2	1.66654	0.701252	1.16867	0.00344164	0.0341079	0.225088	0.00381483	0.015132	N/A
Crhbp	1.61548	0.593303	0.958466	0.0166146	0.0207152	0.669753	0.00981236	0.00721624	NO
E130118D18Rik	1.6028	0.7103	1.13847	0.00140146	0.00725454	0.157924	0.000648578	0.00256468	N/A
Mmp24	1.57151	0.757134	1.18984	0.00115477	0.0319811	0.131007	0.00204928	0.0143323	NO
Prmt6	1.56569	0.726216	1.13703	0.00076319	0.029482	0.29803	0.00313857	0.0117465	NO
Bace1	1.51449	0.831886	1.25988	0.000524832	0.00586746	0.00163644	4.71847e-05	0.00226455	Yes	0.848113
Gpc5	1.48333	0.67247	0.997495	0.0261075	0.0238436	0.980454	0.0151669	0.0148278	NO
Calb2	1.47886	0.712905	1.05429	0.0190032	0.0172176	0.598572	0.00875823	0.0151678	NO
Cttnbp2nl	1.45648	0.789621	1.15007	0.00249035	0.00066203	0.106858	0.000465456	0.00363448	NO
Bcl7c	1.43918	0.715641	1.02994	0.00817812	0.0389335	0.815104	0.0167311	0.0229024	NO
Mtus1	1.43512	0.845389	1.21324	0.001975	0.0418528	0.0227902	0.000974652	0.025462	NO
Rnf26	1.42203	0.811703	1.15426	0.00859131	0.0117269	0.185693	0.00404842	0.0314537	NO
Bmpr1b	1.42143	0.76088	1.08154	0.024405	0.0464142	0.101882	0.0101625	0.0264309	NO
Vstm2a	1.4135	0.703908	0.994974	0.0447252	0.0444477	0.967654	0.0392606	0.037401	Yes	0.867268
Ednrb	1.40902	0.833496	1.17442	0.000546347	0.00586631	0.0226042	0.00016722	0.00332779	NO
2700055A20Rik	1.40507	0.738072	1.03704	0.0346011	0.044934	0.654887	0.0210428	0.0314226	N/A
Smpdl3b	1.38342	0.862413	1.19308	0.0103142	0.0213236	0.113465	0.00514917	0.0914538	NO
Slc9a9	1.37917	0.864338	1.19207	0.0126346	0.0397485	0.0866673	0.00507844	0.0941126	NO
2610024M03Rik	1.37834	0.766708	1.05678	0.00519787	0.0069294	0.318931	0.00138468	0.00326776	N/A
Slc39a12	1.3769	0.730283	1.00553	0.015243	0.0112047	0.963886	0.0148976	0.0159028	NO
Slc25a16	1.37271	0.782461	1.07409	0.0169975	0.0398586	0.327861	0.00996164	0.0262892	NO
Pcdha6	1.3703	0.791075	1.08401	0.00520819	0.02144	0.10594	0.00202406	0.00734298	NO
BC057371	1.34754	0.71575	0.964502	0.0133631	0.00173433	0.61009	0.00359705	0.00220774	NO
Cadm3	1.34418	0.760065	1.02167	0.0217915	0.0253166	0.792517	0.0151298	0.0198361	NO
1110011C06Rik	1.34137	0.862077	1.15636	0.00695077	0.0114666	0.0981317	0.00269124	0.0425077	N/A
Arrdc4	1.33993	0.766792	1.02745	0.00275062	0.0345902	0.772306	0.0107256	0.0156149	NO
LOC100044842	1.33879	0.750049	1.00416	0.00891011	0.0403281	0.967907	0.0204145	0.0214851	N/A
Rdh11	1.32945	0.812974	1.08081	0.0107739	0.0322415	0.432793	0.0120974	0.0397198	NO
Ccl3	1.32201	0.832772	1.10093	2.8067e-05	0.0304087	0.204571	0.00219439	0.0135877	NO
6330416G13Rik	1.32058	0.869258	1.14793	0.00210261	0.0492918	0.0400282	0.00147627	0.0275947	NO
Extl1	1.31057	0.771035	1.0105	0.00644628	0.0323067	0.904499	0.0137664	0.0163467	NO
Atrn	1.30419	0.83322	1.08668	0.0135653	0.0463391	0.249911	0.00967493	0.0412141	NO
Mtap6	1.30146	0.795496	1.0353	0.0343296	0.0418368	0.690336	0.0265699	0.0435327	NO
Acp2	1.29296	0.860838	1.11303	0.00333033	0.0384932	0.148611	0.00376766	0.0339085	NO
4930477M19	1.28788	0.833625	1.07361	0.00302895	0.023227	0.328843	0.00453077	0.0179537	N/A
Plekhm2	1.28769	0.821727	1.05813	0.00499749	0.000797848	0.265242	0.000873261	0.00286959	NO
1010001D01Rik	1.28651	0.817803	1.05211	0.013154	0.028551	0.593595	0.0155694	0.035755	N/A
Glg1	1.28473	0.797475	1.02454	0.013037	0.0130169	0.761501	0.0103053	0.0154741	NO
Eif3eip	1.28414	0.820168	1.05321	0.00111528	0.011113	0.320055	0.00128838	0.00374532	N/A
Tfrc	1.28286	0.730276	0.93684	0.010209	0.0202356	0.447718	0.0184891	0.00745977	NO
Prrc1	1.28229	0.827399	1.06097	0.010642	0.0403576	0.560143	0.0199439	0.0524327	NO
Sema4f	1.28062	0.8416	1.07777	0.0155942	0.0117246	0.326579	0.00746391	0.0309014	NO
Nedd9	1.28051	0.873555	1.1186	0.00166837	0.00981398	0.0502127	0.000592991	0.009696	NO
BC062185	1.27943	0.79807	1.02108	0.00581127	0.0209574	0.737315	0.00607169	0.00886217	N/A
Scn11a	1.26303	0.846942	1.06971	0.00448285	0.0138421	0.302724	0.00360931	0.0143677	NO
Vps16	1.26102	0.861202	1.08599	0.00570099	0.0425747	0.0787399	0.00330557	0.0213595	NO
Gpr37l1	1.2601	0.852343	1.07404	0.0317602	0.0387162	0.487857	0.0323636	0.105093	NO
5031439G07Rik	1.25848	0.766144	0.964181	0.0209373	0.0284578	0.619262	0.025089	0.0143501	NO
Kcnk6	1.25837	0.890842	1.12101	0.0100396	0.034483	0.0638414	0.00382276	0.0625871	NO
Pglyrp1	1.25351	0.677178	0.84885	0.0153332	0.00831393	0.110474	0.0234733	0.00272084	NO
Alg9	1.25266	0.89334	1.11906	3.57603e-05	0.000907673	0.00202715	5.5182e-06	0.000201364	NO
Phtf2	1.25248	0.845385	1.05883	0.0371439	0.0336868	0.439963	0.0228345	0.0641832	NO
Pcdha7	1.24745	0.855285	1.06692	0.0012235	0.0088955	0.121256	0.000642159	0.00337505	NO
BC003236	1.24572	0.902835	1.12468	0.00113294	0.0217704	0.00269365	0.000247586	0.0100282	N/A
Tmem85	1.24483	0.840993	1.0469	0.0209671	0.0498046	0.58422	0.0260437	0.0588772	NO
D11Wsu47e	1.2448	0.912792	1.13624	0.000125422	0.00271301	0.0030249	2.03438e-05	0.00187764	NO
Phkg1	1.24186	0.811222	1.00743	0.0101258	0.0349317	0.910915	0.0154384	0.0180548	NO
Tnfsf13b	1.24142	0.822077	1.02054	0.0456133	0.0169967	0.843494	0.0433371	0.0595686	NO
Sorcs1	1.23832	0.849754	1.05227	0.00312694	0.00882273	0.0773861	0.000760527	0.00277632	NO
C230043G09Rik	1.23662	0.912956	1.12898	0.00176945	0.0160052	0.0063256	0.000274349	0.0153879	N/A
Abcg1	1.231	0.814211	1.0023	0.0239009	0.0337698	0.971042	0.0224809	0.0234158	NO
Bxdc1	1.22646	0.770532	0.945024	0.0308787	0.0142266	0.398537	0.0241999	0.00923377	N/A
Gmcl1	1.22289	0.818257	1.00064	0.0385356	0.0306274	0.991376	0.0268181	0.0268181	NO
Mfsd2	1.22006	0.743584	0.907218	0.0195259	0.0191826	0.345279	0.0493629	0.0115932	NO
Hmgcll1	1.21936	0.911456	1.11139	0.00243312	0.0215675	0.0264358	0.000952117	0.0300171	NO
Dcx	1.21662	0.88996	1.08274	0.0452871	0.0223639	0.282584	0.023151	0.12697	NO
Arhgap1	1.21147	0.845678	1.02451	0.0296992	0.0450245	0.480756	0.0156744	0.0264271	NO
Fads1	1.20654	0.848704	1.024	0.0177134	0.0230103	0.605285	0.0101191	0.0175857	NO
Bxdc2	1.20433	0.814416	0.980828	0.0260516	0.000889009	0.770612	0.0128004	0.00851645	NO
D330045A20Rik	1.2031	0.827424	0.99547	0.0352984	0.0400499	0.947536	0.0394717	0.0355442	N/A
5730543M03Rik	1.20297	0.826215	0.993913	0.00450463	0.00108992	0.893101	0.00219703	0.00184289	N/A
Ccl17	1.20222	0.850891	1.02296	0.0128189	0.0130242	0.713875	0.012516	0.0193065	NO
Slc30a4	1.20187	0.861029	1.03485	0.0228354	0.0327689	0.307139	0.00988936	0.0232781	NO
Nasp	1.20159	0.841015	1.01055	0.0353018	0.0394775	0.768112	0.0193354	0.0243435	NO
Gak	1.2015	0.84819	1.0191	0.0113312	0.0042659	0.632026	0.00337887	0.005538	NO
Tmtc2	1.20061	0.894843	1.07436	0.0176253	0.0101825	0.263507	0.0104396	0.0646618	NO
Jag2	1.19912	0.829752	0.994968	0.0139064	0.0496771	0.947933	0.041411	0.0368302	NO
Tpd52	1.19824	0.845463	1.01307	4.81647e-05	0.0137237	0.786675	0.00309481	0.00434371	NO
Grpel1	1.19814	0.904708	1.08397	0.0209873	0.0356497	0.197565	0.0117011	0.0959525	NO
Kcnc4	1.19813	0.803266	0.962413	0.0388149	0.0401323	0.728344	0.0932255	0.0513486	Yes	0.815504
Ppfia1	1.19659	0.920122	1.101	0.026764	0.0134461	0.143678	0.0112513	0.156323	NO
4833439L19Rik	1.19564	0.870057	1.04027	0.00816068	0.0385231	0.38518	0.00794141	0.0224822	NO
Taf9b	1.19124	0.895039	1.0662	0.0434706	0.0203625	0.411844	0.0322711	0.136522	NO
Neo1	1.19025	0.832316	0.990664	0.0202994	0.0089974	0.890511	0.0209299	0.0167233	NO
Cdh7	1.18832	0.843154	1.00194	0.0196401	0.0100742	0.969056	0.00958062	0.0108167	Yes	0.865651
Sfrs2ip	1.18765	0.847055	1.00601	0.0235091	0.0479138	0.932909	0.0402389	0.0451327	N/A
Slc20a1	1.18424	0.853563	1.01083	0.0133995	0.00553092	0.81308	0.00664363	0.00837444	NO
Wsb2	1.18058	0.770078	0.909138	0.000336328	0.0145815	0.242698	0.028899	0.00460021	NO
Gtf2h2	1.18025	0.861023	1.01623	0.0321481	0.0497852	0.661797	0.0218363	0.0320695	NO
Jak2	1.1802	0.794036	0.937118	0.033131	0.0167974	0.206008	0.0274545	0.00745126	NO
Unc84a	1.17969	0.887733	1.04725	0.0345425	0.00876431	0.407498	0.0158619	0.0536632	N/A
Pex13	1.17774	0.834589	0.982929	0.0404211	0.0416612	0.749968	0.0451366	0.0316716	Yes	0.995846
Zfp532	1.17147	0.807793	0.946307	0.0237797	0.0133909	0.346229	0.0259802	0.00775864	Yes	0.763429
Pex5l	1.16959	0.807096	0.94397	0.0332044	0.00472025	0.407555	0.0296766	0.00876756	NO
Txndc13	1.16845	0.832425	0.972649	0.0279718	0.0400576	0.579438	0.0367284	0.0198668	N/A
Traf6	1.1657	0.918802	1.07105	0.00271124	0.0117704	0.0300927	0.000802882	0.0134558	NO
Rad52	1.16502	0.858099	0.999702	0.022072	0.0119105	0.991402	0.00815445	0.00815445	NO
Fhod3	1.16212	0.879321	1.02188	0.00728969	0.0263172	0.561371	0.00823551	0.0158024	NO
Taf5l	1.16197	0.817246	0.949612	0.022853	0.00823441	0.373208	0.0233909	0.00709208	NO
Kif5c	1.15729	0.868918	1.00559	0.0410466	0.0377832	0.942224	0.0650363	0.0737628	Yes	0.99914
Chst8	1.15628	0.619719	0.716567	0.0400008	0.00149384	0.00176752	0.035054	0.00021032	NO
6430527G18Rik	1.15464	0.924056	1.06695	0.00179797	0.0386441	0.0999524	0.00235979	0.0313653	N/A
Tex10	1.15345	0.903185	1.04178	0.00230386	0.0212245	0.229752	0.00243634	0.0111726	NO
Cenpl	1.15267	0.895995	1.03279	0.00143895	0.0141956	0.295057	0.00209554	0.00630581	NO
Gpr62	1.15159	0.793443	0.913717	0.0205422	0.0303394	0.29839	0.0911792	0.0163061	Yes	0.722509
Patz1	1.15066	0.93426	1.07501	0.0173975	0.043975	0.128629	0.0102693	0.142265	NO
Nup133	1.14989	0.93709	1.07755	0.00205503	0.0253511	0.0469248	0.00132456	0.0390987	NO
Ctla2b	1.14952	0.888096	1.02088	0.035682	0.033483	0.566063	0.0152054	0.0315324	NO
Itgb1	1.14949	0.888565	1.0214	0.0225274	0.024628	0.686291	0.0256251	0.0438578	NO
Atp12a	1.14704	0.861605	0.988293	0.0278851	0.00312884	0.779651	0.0131211	0.00957554	NO
Tmpo	1.14545	0.932813	1.06849	0.00347207	0.039345	0.00366847	0.000903786	0.0213671	NO
Rnf12	1.1434	0.861068	0.984548	0.047324	0.0144506	0.674577	0.0205879	0.0130894	NO
LOC626061	1.14326	0.892318	1.02015	0.0315263	0.0167841	0.585937	0.0167706	0.0315153	N/A
Scrib	1.14299	0.910493	1.04068	0.0133239	0.0474154	0.427953	0.0196063	0.0862162	NO
Nmt1	1.14095	0.860137	0.981372	0.0179539	0.00302138	0.670222	0.0117249	0.00654779	NO
Lrrc28	1.1404	0.808777	0.922332	0.00606587	0.000566434	0.0264111	0.00186453	0.000171442	NO
Prr8	1.13859	0.726502	0.82719	0.0365747	0.00576417	0.0378315	0.0703402	0.00202895	NO
Clic4	1.13686	0.904001	1.02772	0.0095628	0.0253309	0.491648	0.0100332	0.0254562	NO
Capn8	1.13671	0.913213	1.03806	0.00928886	0.0140215	0.253059	0.00494918	0.0230002	NO
2310079N02Rik	1.13609	0.826768	0.939286	0.00589391	0.0283178	0.346181	0.0566301	0.0126751	N/A
Med14	1.13534	0.898159	1.01972	0.0463534	0.0188866	0.640521	0.0288929	0.0502012	NO
Pank2	1.13501	0.832415	0.944799	0.019347	0.0443397	0.382708	0.0796589	0.0227261	NO
Chrna10	1.13274	0.964126	1.09211	0.000707802	0.00758601	0.00275664	6.03758e-05	0.0388244	Yes	0.708614
Rbpms2	1.13021	0.946683	1.06995	0.0326981	0.0158376	0.163719	0.0179534	0.225079	NO
Gdpd2	1.12851	0.9297	1.04918	0.0110801	0.0284537	0.140591	0.00655107	0.0517585	NO
Cask	1.12834	0.863617	0.974452	0.0228363	0.0143223	0.369678	0.0146609	0.00632016	Yes	0.865612
Uqcrc2	1.12724	0.807849	0.910644	0.0175525	0.00747308	0.0722448	0.0267461	0.00222153	NO
Dtwd2	1.12669	0.909751	1.02501	0.0253523	0.0395332	0.61217	0.0351288	0.074334	NO
Pax5	1.12541	0.893207	1.00522	0.0441004	0.0288334	0.861021	0.0296666	0.0374412	NO
Dclre1b	1.1248	0.858638	0.965795	0.00275088	0.00688292	0.36174	0.00832221	0.00278526	NO
Lrrc2	1.12354	0.920671	1.03441	0.0197658	0.0472078	0.144538	0.00817412	0.0357406	NO
Phf7	1.12295	0.840335	0.943656	0.0132764	0.00768906	0.269386	0.0271917	0.00488742	NO
Lrrc25	1.12211	0.896181	1.00561	0.0439059	0.029267	0.885817	0.0388975	0.0438978	NO
4930571C24Rik	1.12159	0.894485	1.00324	0.0493021	0.00831558	0.947576	0.0387215	0.0387215	N/A
Arsb	1.12027	0.899441	1.00762	0.0447531	0.0259936	0.88966	0.0529767	0.0665346	NO
Ptprj	1.12018	0.9267	1.03807	0.0282158	0.019049	0.273359	0.0139087	0.0658428	NO
Slc43a2	1.11828	0.919358	1.0281	0.00440329	0.00325073	0.224134	0.000731825	0.00330569	NO
Derl1	1.11782	0.870126	0.972644	0.0349188	0.0170514	0.513698	0.031779	0.0144189	NO
Ptges	1.11608	0.902597	1.00737	0.0357864	0.0216136	0.848347	0.0241975	0.030369	NO
Car5b	1.11492	0.906656	1.01085	0.024323	0.0377469	0.651141	0.0167987	0.0314011	NO
Phactr1	1.11461	0.831419	0.926712	0.0138334	0.00132184	0.109626	0.0138658	0.00122147	NO
4933432P15Rik	1.11375	0.841016	0.936678	0.0031616	0.00308943	0.0934876	0.00827342	0.000862641	N/A
LOC100044222	1.1133	0.890018	0.990855	0.0184284	0.0312879	0.763891	0.0164746	0.012782	N/A
Chac1	1.11123	0.867855	0.964391	0.0495637	0.0182295	0.0565775	0.0266466	0.00776944	NO
Klhl25	1.11073	0.884189	0.982094	0.0360602	0.0103914	0.66688	0.0241975	0.0140109	NO
Fam152a	1.11037	0.873968	0.970431	0.035769	0.0266451	0.541033	0.051083	0.0192578	N/A
scl0003711.1_47	1.1102	0.949973	1.05466	0.0228304	0.0124251	0.143815	0.00691865	0.107474	N/A
Papss1	1.10825	0.829013	0.918757	0.00551441	0.0117825	0.137817	0.0477521	0.00406554	NO
LOC672705	1.10818	0.924967	1.02503	0.0174352	0.011708	0.418178	0.00797771	0.0294362	N/A
Olfr441	1.108	0.854902	0.947231	0.0399194	0.00304886	0.173749	0.0327501	0.00539494	NO
Ttc39a	1.10667	0.873718	0.966921	0.0208535	0.0159705	0.323801	0.0269312	0.00818125	NO
A830010M20Rik	1.10365	0.921257	1.01674	0.00745676	0.0220022	0.603442	0.0122097	0.0274564	Yes	0.840271
LOC100047155	1.10357	0.901769	0.995164	0.0398521	0.0255055	0.899453	0.0394317	0.0331099	N/A
ILMN_1378627	1.10331	0.92762	1.02345	0.0183224	0.0279073	0.364738	0.00889002	0.031077	NO
Atp6ap2	1.1021	0.796101	0.877379	0.00523712	0.000366462	0.00922607	0.00602784	8.82891e-05	NO
AB124611	1.10202	0.907545	1.00013	0.0179024	0.0347814	0.997649	0.0374094	0.0374094	NO
Car5b	1.10082	0.882778	0.971783	0.0411431	0.0183545	0.49683	0.0426379	0.0176272	NO
Mthfr	1.09941	0.890101	0.978586	0.0280422	0.00830163	0.550889	0.0288833	0.0125657	NO
ILMN_1380381	1.09917	0.923878	1.0155	0.0091859	0.0079322	0.577492	0.00644404	0.0131979	NO
LOC625574	1.09825	0.911589	1.00115	0.0169074	0.0375247	0.958267	0.0157682	0.0135663	N/A
LOC100044531	1.09567	0.919936	1.00795	0.00468865	0.0282676	0.804028	0.0184238	0.0301104	N/A
Gipc2	1.09494	0.908844	0.995132	0.0295348	0.0370116	0.804576	0.0243378	0.0214752	NO
Zeb2	1.09435	0.931151	1.01901	0.00652446	0.035736	0.503728	0.00976739	0.0240636	NO
Pstpip2	1.09419	0.924539	1.01162	0.00442763	0.0128599	0.666265	0.00731249	0.0106301	NO
Gp9	1.09308	0.916322	1.00162	0.0469305	0.0146926	0.967791	0.0552289	0.0552289	NO
Olfr828	1.09308	0.905001	0.989235	0.0143099	0.00591074	0.596454	0.00833832	0.00593035	NO
ILMN_1378531	1.09296	0.866935	0.947527	0.0191334	0.0002466	0.116993	0.0101414	0.00097948	NO
Rasa3	1.09294	0.935713	1.02268	0.0493684	0.0270418	0.458003	0.0271268	0.0780904	NO
Atxn3	1.08977	0.912132	0.994018	0.0208527	0.0165259	0.197308	0.0081142	0.00590107	NO
Ttc5	1.08921	0.88463	0.963547	0.00352249	0.00163853	0.0677411	0.00326789	0.000437695	NO
A930103B21Rik	1.08844	0.932149	1.01459	0.0422601	0.0366934	0.57024	0.0374412	0.0642044	N/A
Artn	1.08748	0.916875	0.997083	0.0239443	0.0129556	0.900993	0.0173962	0.0149932	NO
Galntl2	1.08641	0.91044	0.989114	0.0307534	0.0408861	0.653429	0.0444896	0.0280586	NO
LOC383336	1.08319	0.887491	0.96132	0.0454154	0.0117276	0.117261	0.0261487	0.00438326	N/A
Nars2	1.0831	0.912451	0.98828	0.0172987	0.039193	0.679503	0.034693	0.020437	NO
Gm854	1.08304	0.902157	0.977071	0.0156013	0.0198689	0.40466	0.0289857	0.00908587	NO
A830037N18Rik	1.08237	0.917104	0.992646	0.0374266	0.0177346	0.666691	0.0157204	0.0128991	N/A
LOC385891	1.0823	0.924716	1.00082	0.00832773	0.00970603	0.964222	0.00832221	0.00832221	N/A
B3galtl	1.08207	0.902183	0.976222	0.0323302	0.0045695	0.360468	0.0173207	0.00669716	NO
Kif1b	1.08099	0.886762	0.958584	0.040381	0.0121837	0.318674	0.0586752	0.0105626	Yes	0.865899
Card6	1.08056	0.915504	0.989258	0.00885408	0.0169233	0.613327	0.0128991	0.00731249	NO
LOC214973	1.07887	0.938352	1.01236	0.00239566	0.0177334	0.488252	0.00335596	0.0103693	N/A
Kif16b	1.07844	0.922939	0.99533	0.0412584	0.0346882	0.821428	0.0243435	0.0173207	NO
Smchd1	1.07782	0.882873	0.951578	0.041175	0.0295337	0.318536	0.12553	0.0248966	NO
Olfr1238	1.07746	0.899389	0.969053	0.0231576	0.0164533	0.297255	0.0413203	0.00965162	NO
Mospd4	1.07742	0.936331	1.00882	0.0137217	0.0186083	0.577003	0.00505913	0.00818193	NO
Sox12	1.07677	0.914682	0.984906	0.0231032	0.0459553	0.588955	0.0584393	0.0301858	NO
LOC100041729	1.07662	0.910577	0.980341	0.0373669	0.00183656	0.456563	0.025069	0.0106102	N/A
Rabgef1	1.07574	0.890317	0.957751	0.0407335	0.033448	0.292507	0.105225	0.0207171	NO
B230340J04Rik	1.07545	0.965349	1.03818	0.040789	0.0341214	0.220528	0.0244426	0.250527	N/A
C820012K02Rik	1.0747	0.9114	0.979482	0.0132215	0.00505061	0.0800562	0.005872	0.00127655	N/A
G430096H01Rik	1.07378	0.925461	0.993744	0.0495218	0.0322818	0.858551	0.0578165	0.0419776	N/A
LOC544718	1.07353	0.908562	0.97537	0.0235936	0.017607	0.482053	0.0469363	0.0123605	N/A
ILMN_1379025	1.07007	0.950657	1.01727	0.0407018	0.0158899	0.495215	0.0200748	0.0728576	NO
Dsg1a	1.06996	0.92513	0.98985	0.0118451	0.0451265	0.71207	0.0353674	0.0199512	NO
Fer1l3	1.06831	0.901055	0.962602	0.0109765	0.0154165	0.19325	0.041827	0.00595679	NO
E230016K23Rik	1.06704	0.909408	0.970374	0.00906409	0.000196196	0.119567	0.00407672	0.000650027	NO
Itgax	1.0666	0.920661	0.981974	0.0323851	0.0146503	0.477093	0.0501806	0.0178527	NO
Serpinb9e	1.06421	0.924488	0.983852	0.0497582	0.0273381	0.481472	0.0626639	0.0192578	NO
Tdrkh	1.06378	0.918974	0.977585	0.041653	0.0164755	0.0306145	0.0255082	0.0070683	NO
8030423J24Rik	1.06307	0.933777	0.992668	0.0100163	0.00637607	0.683495	0.00733826	0.00440179	NO
LOC100041242	1.06265	0.901252	0.957712	0.0224842	0.019342	0.259541	0.0791597	0.00985082	N/A
scl0003531.1_19	1.06239	0.948085	1.00723	0.00561392	0.00943543	0.525472	0.0041911	0.00769109	N/A
Olfr1389	1.06221	0.96625	1.02636	0.0244401	0.0160917	0.202151	0.00733826	0.0578165	NO
Spi2-1	1.06187	0.910511	0.966842	0.0100251	0.0242933	0.264259	0.0464708	0.00701926	N/A
Taf9	1.06139	0.875973	0.929749	0.0079893	0.00402296	0.0245686	0.0334086	0.000832163	NO
Krt78	1.0612	0.942419	1.00009	0.0161175	0.0237045	0.996592	0.0184238	0.0184238	NO
LOC230970	1.06081	0.909622	0.964933	0.00912649	0.0335248	0.319136	0.0805395	0.0169762	N/A
Olfr199	1.05786	0.914105	0.966994	0.0386043	0.00605338	0.195057	0.0444896	0.00649865	NO
H2-M10.1	1.05775	0.927073	0.98061	0.0449743	0.0361211	0.361303	0.0728012	0.0262796	NO
D430044G20Rik	1.05721	0.886303	0.937004	0.0459873	0.0193657	0.157936	0.145207	0.00866355	N/A
Gtpbp8	1.05652	0.895032	0.945624	0.00881713	0.00969219	0.100181	0.0485139	0.00244037	NO
Pex3	1.05559	0.933439	0.985331	0.033136	0.0299369	0.561744	0.0974026	0.0430859	NO
9130208D14Rik	1.05441	0.927331	0.977783	0.02079	0.0201969	0.251474	0.0327501	0.00601644	N/A
Zfp97	1.05435	0.944065	0.995371	0.0222682	0.0454691	0.806318	0.0444896	0.0352535	NO
LOC328425	1.05241	0.965329	1.01592	0.0382791	0.0382394	0.355726	0.0347384	0.136072	N/A
Etohd3	1.05073	0.964175	1.01309	0.0311181	0.0123546	0.461431	0.0246695	0.0621364	N/A
Sstr2	1.04985	0.879033	0.922853	0.0440679	0.00157818	0.00164782	0.0178071	0.000188089	NO
Adamts17	1.04412	0.853479	0.891137	0.017228	0.00046119	0.00232545	0.0281815	5.40629e-05	NO
Pcdh15	1.04391	0.923098	0.963635	0.00326514	0.0491878	0.273881	0.167215	0.0203248	NO
Triad3	1.04137	0.943268	0.982291	0.0326198	0.0267827	0.408667	0.107582	0.0367638	N/A
D830044D21Rik	1.03859	0.92459	0.960269	0.00575933	8.80388e-05	0.0089136	0.00278526	3.61307e-05	N/A
1700017N19Rik	1.03654	0.891529	0.924106	0.0498724	0.00993681	0.0297769	0.236142	0.00304073	NO
4930564B18Rik	1.03536	0.866956	0.897611	0.0473337	0.0106748	0.032302	0.462656	0.00537717	NO
G430020K10Rik	1.03445	0.91427	0.945768	0.0394344	0.00123201	0.0121975	0.0911991	0.00115484	N/A

## Sheet: raw
	#7=DicerCKO-miR-15a-5p						#8=DicerCKO-miR-15a-5p						#9=DicerCKO-miR-15a-5p						#1=DicerCKO-Scrambled						#2=DicerCKO-Scrambled						#3=DicerCKO-Scrambled						#4=Control-Scrambled						#5=Control-Scrambled						#6=Control-Scrambled
ProbeID	9481416035_D.mean	9481416035_D.sd	9481416035_D.nbeads	9481416035_D.nouts	9481416035_D.nbad	9481416035_D.pvalue	9481416035_E.mean	9481416035_E.sd	9481416035_E.nbeads	9481416035_E.nouts	9481416035_E.nbad	9481416035_E.pvalue	9481416035_F.mean	9481416035_F.sd	9481416035_F.nbeads	9481416035_F.nouts	9481416035_F.nbad	9481416035_F.pvalue	9377359011_A.mean	9377359011_A.sd	9377359011_A.nbeads	9377359011_A.nouts	9377359011_A.nbad	9377359011_A.pvalue	9377359017_A.mean	9377359017_A.sd	9377359017_A.nbeads	9377359017_A.nouts	9377359017_A.nbad	9377359017_A.pvalue	9377359017_B.mean	9377359017_B.sd	9377359017_B.nbeads	9377359017_B.nouts	9377359017_B.nbad	9377359017_B.pvalue	9377359017_C.mean	9377359017_C.sd	9377359017_C.nbeads	9377359017_C.nouts	9377359017_C.nbad	9377359017_C.pvalue	9377359017_D.mean	9377359017_D.sd	9377359017_D.nbeads	9377359017_D.nouts	9377359017_D.nbad	9377359017_D.pvalue	9377359017_E.mean
10008	101.344	23.211	32	4	0	0.0217258	106.659	27.6375	41	4	0	0.00174159	93.15	21.3067	40	9	0	0.0256463	112.436	24.3935	39	1	0	0.000629489	133.216	35.8515	51	2	0	1.82201e-07	118.839	35.9992	31	3	0	0.00161565	106.842	24.6725	38	1	0	0.00642809	107.906	26.0327	53	2	0	0.00085094	104.767
10010	96.6596	15.4008	47	7	0	0.0427818	99.3929	25.2109	56	2	0	0.0369002	94.75	22.8045	56	5	0	0.0040734	99.3778	25.4811	45	4	0	0.440438	114.517	26.4351	58	2	0	0.00158362	102.435	22.532	62	5	0	0.0695917	95.8085	16.9252	47	4	0	0.588116	92.5778	15.8379	45	7	0	0.924894	94.6897
10014	92.0769	23.1442	39	3	0	0.565482	88.1143	20.203	35	4	0	0.928151	81.1458	16.7116	48	7	0	0.981686	93.1795	17.3643	39	4	0	0.974484	91.6786	16.2345	28	3	0	0.999741	88.925	15.1681	40	7	0	0.999772	96.5278	22.8292	36	1	0	0.482981	90.5806	15.4289	31	5	0	0.970819	89.2581
10017	91.8889	21.0067	45	3	0	0.600502	89.5306	16.175	49	4	0	0.941452	89.0263	28.9664	38	4	0	0.287145	109.171	31.8678	35	3	0	0.0314651	95.7903	19.1971	62	9	0	0.999103	96.2143	20.8315	56	8	0	0.75261	89.8269	19.1963	52	3	0	0.991061	93.875	20.0781	56	4	0	0.788715	91.6786
10019	379.152	104.889	33	1	0	6.95348e-17	387.188	107.085	32	2	0	1.7848e-16	376.667	132.232	42	3	0	9.32242e-18	373.884	98.0547	43	7	0	5.1128e-22	405.425	122.535	40	1	0	1.24589e-18	337.469	76.4673	49	3	0	5.94322e-27	350.543	87.8392	35	1	0	1.37134e-18	374.667	67.6811	21	2	0	1.62998e-14	315.774
10020	118.9	33.102	70	6	0	3.2428e-09	109.137	25.6788	51	12	0	2.70019e-05	109.831	28.9197	59	5	0	2.85789e-08	116.167	22.7718	54	8	0	3.986e-07	125.893	31.6404	56	4	0	1.4027e-06	113.426	22.1972	61	7	0	6.71336e-07	107.672	28.542	58	5	0	0.00193034	111.02	26.6898	50	4	0	0.00012099	118.13
10021	1316.3	358.992	56	4	0	1.86183e-32	974.951	215.165	61	5	0	1.01974e-39	991.662	229.182	65	6	0	2.86285e-41	1282.23	325.066	66	1	0	1.00728e-39	1623.43	256.216	60	9	0	3.4049e-48	1083.26	214.892	66	2	0	7.14851e-46	1168.48	324.394	63	1	0	1.42845e-35	936.039	259.533	51	1	0	1.1926e-28	830.877
10025	90.9322	19.9731	59	8	0	0.748713	90.0877	18.4597	57	8	0	0.897441	84.5493	23.0017	71	7	0	0.744415	106.306	29.0537	62	4	0	0.0234381	101.766	26.4454	64	6	0	0.728354	96.5738	25.1777	61	7	0	0.684497	92.2593	13.8947	54	11	0	0.982168	93.8462	19.9658	65	5	0	0.810649	91.0462
10035	110.968	22.8976	31	4	0	5.61976e-05	119.367	31.9984	30	2	0	5.49965e-05	124.278	44.441	36	2	0	5.6087e-06	126.362	30.7015	47	4	0	8.61564e-08	157.382	38.9366	34	4	0	1.45665e-09	122.844	31.0725	45	5	0	1.6007e-06	126.632	30.9458	38	1	0	2.87757e-07	120.022	33.8831	45	4	0	1.12074e-05	119.333
10037	110.294	32.5488	34	2	0	0.00172425	90.5238	20.487	42	4	0	0.801494	81.1961	18.9526	51	6	0	0.970847	103.415	26.2278	41	5	0	0.133973	96.2439	24.6605	41	6	0	0.971244	97.675	19.4058	40	8	0	0.558921	93.6316	16.8144	38	4	0	0.83766	110.889	32.5005	45	1	0	0.00188245	89.037
10039	84.3214	16.7279	56	12	0	0.999773	93.9149	25.4352	47	4	0	0.428113	87.2553	24.804	47	3	0	0.402988	92.3051	17.559	59	9	0	0.99678	93.9455	20.0614	55	7	0	0.999681	91.9615	21.1261	52	2	0	0.979695	85.9565	14.5158	46	7	0	0.999992	87.7736	16.8713	53	9	0	0.999596	87.2698
10040	367.608	103.177	51	4	0	7.43725e-25	384.16	120.079	50	4	0	1.24092e-22	329.28	119.871	50	2	0	1.87601e-19	451.647	147.691	68	0	0	6.95042e-30	390.91	107.519	67	0	0	3.04e-32	321.792	78.4632	53	1	0	3.95245e-27	250.949	73.0867	59	3	0	1.462e-23	278.867	81.4012	60	2	0	3.27205e-25	234.661
10044	100.167	26.0379	24	5	0	0.0867018	96.1034	15.3422	29	3	0	0.162344	100.765	24.828	34	3	0	0.000940035	110.514	26.3622	35	7	0	0.00645407	126.27	34.3306	37	1	0	0.00015985	108.976	29.0168	42	2	0	0.0100493	100.971	15.3038	35	4	0	0.0424581	107.436	25.6841	39	5	0	0.00437136	103.188
10047	102.538	25.8802	52	2	0	0.00424096	101.519	27.5933	52	3	0	0.0177348	94.5098	23.107	51	8	0	0.00762959	98.9744	19.0698	39	10	0	0.477964	110.6	27.5651	55	3	0	0.0366225	97.8056	18.1845	36	6	0	0.542732	92.9773	20.8008	44	5	0	0.856274	98.5357	18.1047	56	7	0	0.155541	98.92
10048	122.837	28.8543	43	9	0	1.19422e-08	141.694	40.0496	49	6	0	2.16585e-11	130.731	35.909	52	9	0	2.81537e-12	167.339	56.2475	59	4	0	1.70011e-13	152.431	37.3904	58	6	0	2.61951e-14	145.889	40.6611	45	2	0	3.01418e-10	110.63	25.6833	54	7	0	7.73603e-05	99.2909	20.0681	55	7	0	0.119041	104.164
10050	106.25	32.221	36	3	0	0.00817472	93.2222	17.4185	45	4	0	0.502317	89.3	22.1034	30	4	0	0.236422	95.8837	21.0138	43	6	0	0.815547	98.0238	21.6991	42	3	0	0.953307	94.275	14.8876	40	7	0	0.944649	90.2703	17.1507	37	4	0	0.981028	98.6667	22.4266	48	5	0	0.212151	90.8378
10053	98.6316	18.7404	57	10	0	0.0102913	107.258	25.4075	62	3	0	2.76215e-05	99.36	28.5005	50	3	0	0.00113665	116.56	31.7318	50	3	0	0.000124281	105.407	24.8305	59	8	0	0.310338	106.483	26.5888	60	5	0	0.00914068	102.464	27.1755	56	7	0	0.0496546	102.93	25.2953	57	4	0	0.0226038	96.3409
10059	109.167	26.213	48	4	0	3.65001e-05	102.212	16.8759	33	6	0	0.00230011	96.8302	15.269	53	5	0	3.79429e-06	107.237	25.0897	59	6	0	0.00630628	119.386	28.2854	57	6	0	5.62868e-05	101.439	19.932	57	8	0	0.108794	99.0698	20.9232	43	5	0	0.201232	94.0784	23.2223	51	5	0	0.726066	88.6531
10064	96.2632	22.8993	57	4	0	0.122743	98.2258	24.8071	62	8	0	0.0597768	101.576	27.533	66	6	0	1.53947e-05	97.9459	22.5819	74	3	0	0.627019	108.433	24.4461	67	7	0	0.0632622	94.6786	14.89	56	11	0	0.954984	102.521	22.8016	48	6	0	0.0341171	98.3696	22.3571	46	6	0	0.243258	89.9434
10066	112.378	22.6317	45	5	0	2.99978e-07	117.674	28.9237	46	2	0	3.96939e-07	99.4118	22.7425	34	5	0	0.00103939	120.235	31.7939	34	2	0	0.000206331	112.895	24.3008	38	4	0	0.0134609	108.381	24.7711	42	3	0	0.00531954	105.106	18.9865	47	6	0	0.00144302	116.88	28.2053	50	6	0	1.82861e-06	117.867
10068	97.2927	20.5332	41	3	0	0.0801231	91.2895	20.5043	38	3	0	0.71865	80.2903	14.7449	31	3	0	0.985176	93.9024	18.0178	41	3	0	0.954778	106.077	21.0193	39	7	0	0.251407	99.0682	19.7712	44	6	0	0.378107	91.0556	22.0622	36	7	0	0.920755	93	22.4873	32	4	0	0.775332	92.3171
10070	96.5128	24.2984	39	3	0	0.166639	94.587	23.7202	46	8	0	0.35105	85.1364	18.1692	44	7	0	0.670624	106.447	29.6353	38	5	0	0.0604272	111.189	28.8702	37	4	0	0.0642231	92.6316	16.4784	38	3	0	0.976336	94.8788	19.57	33	2	0	0.666738	94.6047	21.4877	43	6	0	0.669004	94.9783
10072	90.1163	17.2823	43	7	0	0.832235	82.6585	13.6155	41	4	0	0.999993	86.1154	22.4199	52	3	0	0.531031	94.7955	17.8776	44	8	0	0.92701	98.3704	23.9104	54	2	0	0.94869	94.2456	19.4131	57	7	0	0.931207	93.4444	17.2423	45	5	0	0.867971	90.5179	16.9395	56	6	0	0.990869	90.6346
10079	85.697	12.292	33	5	0	0.998667	97.3621	19.7996	58	7	0	0.0598377	82.6316	21.2507	38	6	0	0.85615	98.1053	22.1137	38	2	0	0.576472	115.082	33.1108	49	7	0	0.0105854	105	22.2336	43	2	0	0.024856	90.0741	16.0262	27	3	0	0.973891	84.7838	17.8328	37	4	0	0.999757	96.9524
10082	123.021	35.5531	48	3	0	1.85605e-07	118.635	28.0231	52	7	0	1.49662e-08	111.739	30.0477	46	9	0	3.98665e-07	113.946	33.7824	56	7	0	0.000733117	158.259	45.6877	54	1	0	3.4763e-12	122.571	29.9317	77	3	0	2.21914e-10	120.724	29.0497	58	8	0	1.69365e-08	139.221	40.3166	68	4	0	3.88155e-13	102.519
10086	91.5806	22.0828	31	4	0	0.609328	104.897	25.4494	39	2	0	0.0034479	93.95	22.1185	40	2	0	0.0182554	100.533	21.4134	30	3	0	0.331097	108.171	23.6239	35	1	0	0.14079	98.8276	21.6119	29	5	0	0.432137	97.2162	20.0321	37	2	0	0.398882	92.7273	18.1009	33	6	0	0.84968	95.3684
10088	97.9333	24.3012	30	0	0	0.123879	90.5455	18.8665	33	3	0	0.790155	91.5152	24.3004	33	7	0	0.116282	90.9355	23.7093	31	4	0	0.962515	95.9565	16.1962	23	6	0	0.98483	101	20.9309	40	3	0	0.196461	98.2857	22.3752	42	2	0	0.290833	87.925	16.4666	40	4	0	0.998263	87.3333
10092	121.197	24.5471	61	7	0	3.77719e-13	119.509	22.6271	53	6	0	1.23305e-11	114.192	29.3472	52	6	0	4.94777e-09	133.517	26.8872	58	5	0	3.41958e-14	163.091	32.7201	66	8	0	1.00969e-22	117.25	25.6109	52	8	0	9.53705e-07	124.893	25.3325	56	2	0	8.83949e-12	132.224	34.8157	49	3	0	1.41007e-09	105.103
10093	135.35	29.6418	60	10	0	1.8325e-16	166.75	54.2029	44	2	0	9.63072e-12	123.86	35.115	50	6	0	4.6791e-10	143.855	31.5868	76	5	0	3.18892e-20	152.833	31.4821	48	4	0	1.25027e-14	146.392	29.5588	51	3	0	3.45662e-16	153.583	40.3037	72	4	0	3.86145e-19	150.854	34.0031	48	2	0	3.94993e-15	125.77
10095	119.829	29.1324	41	2	0	2.67052e-07	105.935	17.718	46	8	0	7.59008e-06	109.303	20.1021	33	5	0	1.09408e-07	109.234	18.5545	47	5	0	0.000186522	115.875	26.8435	40	5	0	0.00354698	103.362	21.5814	47	8	0	0.0522219	103.1	20.1477	50	3	0	0.0112309	106.048	23.0026	42	4	0	0.00376477	92.9545
10097	207.941	56.0326	51	10	0	4.42693e-20	171.25	36.0529	48	5	0	7.40044e-20	218.82	58.0621	50	7	0	1.49843e-21	197.911	52.5581	45	4	0	1.45381e-16	167.762	49.3661	42	3	0	9.44757e-11	165.474	30.7519	57	11	0	1.50202e-23	111.949	23.6099	59	5	0	2.2474e-06	116.263	17.9062	38	8	0	1.61345e-08	144.161
10100	94.45	21.6329	60	4	0	0.26657	94.45	27.0801	40	7	0	0.389437	77	14.8416	45	6	0	0.999939	95.7759	20.6466	58	3	0	0.864566	97.975	18.1877	40	6	0	0.974585	100.311	24.7219	45	4	0	0.279247	94	19.5168	43	3	0	0.783553	91.6154	18.8025	52	4	0	0.951889	89.9024
1010008	95.6571	24.3491	35	2	0	0.238517	101.031	26.8057	32	4	0	0.0552679	89.9565	24.8001	23	0	0	0.247212	95.0333	18.0182	30	3	0	0.868764	109.872	28.5235	39	2	0	0.0959262	100.759	25.8521	29	3	0	0.294667	97.7083	19.7978	24	3	0	0.3714	105.52	24.7287	25	3	0	0.0338882	85.8438
1010010	241.083	73.7263	48	5	0	1.26196e-18	216.085	65.4834	47	4	0	3.78899e-17	187.646	56.8849	48	3	0	1.18735e-16	228.725	69.8184	51	2	0	2.44408e-18	191.137	54.7303	51	4	0	8.12649e-16	189.811	46.079	53	5	0	3.33348e-20	159.769	37.0345	52	5	0	2.95973e-17	162.18	42.3629	61	2	0	3.42068e-18	160.952
1010017	1979.65	543.078	37	2	0	3.4917e-22	1776.48	467.013	44	1	0	9.14799e-27	1698.73	331.572	37	2	0	3.7163e-27	2068.25	367.03	40	3	0	7.18262e-31	2603.91	516.162	44	2	0	5.38884e-32	1734.51	348.518	47	1	0	1.70015e-33	1985.79	406.817	38	1	0	3.77734e-27	1812.22	351.733	36	1	0	1.67131e-26	1643.67
1010025	84.5714	16.9628	28	5	0	0.991199	93.4545	26.8574	33	3	0	0.481651	85.4062	15.6285	32	2	0	0.633288	96.8056	19.3963	36	4	0	0.729118	117.222	34.0026	36	2	0	0.0117841	90.6667	12.6311	42	3	0	0.999773	95	18.1187	29	3	0	0.655514	98.7419	27.0135	31	3	0	0.29184	87.9556
1010047	121.9	32.0279	40	5	0	5.47867e-07	133.556	35.0961	36	1	0	2.62782e-08	106.891	34.4017	46	2	0	0.000101465	115.788	29.3532	33	5	0	0.00112536	124.481	34.0885	27	4	0	0.00202882	132.629	40.0904	35	1	0	6.5798e-06	131.071	37.2306	42	2	0	1.89659e-07	111.194	23.3493	36	4	0	0.000216067	103.5
1010048	145.697	43.4579	33	5	0	3.05125e-08	133.255	37.2445	47	2	0	1.29322e-09	125.81	35.0576	42	6	0	3.19383e-09	175.441	56.1147	34	5	0	1.73362e-09	180.488	48.4609	41	1	0	6.50385e-13	125.829	33.3556	41	3	0	2.16341e-06	122.025	34.7057	40	2	0	1.74072e-05	131.531	31.0618	32	3	0	1.66152e-07	122.932
1010050	6652.22	1136.28	37	2	0	9.4738e-30	6047.54	1283.86	35	3	0	4.42741e-25	5359.17	1313.09	52	1	0	1.25096e-33	5884.5	1557.82	34	3	0	2.22007e-21	6544.61	1274.81	33	1	0	7.37555e-25	5099.59	820.124	37	0	0	1.38374e-30	4148.71	539.116	38	0	0	1.12888e-34	2972.03	451.902	33	3	0	5.64312e-28	4076.88
1010053	96.4595	23.2995	37	4	0	0.166442	91.8929	21.7636	28	2	0	0.626665	81.1429	15.4218	35	6	0	0.97285	97.375	19.6031	48	3	0	0.691297	99.0476	22.8675	42	3	0	0.90635	101.5	25.9743	40	3	0	0.20908	95.8077	24.1876	26	0	0	0.546151	92	16.5083	43	3	0	0.941755	86.9375
1010064	175.822	49.2601	45	2	0	6.28827e-15	152.981	37.9035	53	2	0	3.55506e-16	144.453	22.7271	53	9	0	4.71275e-25	179.196	50.1207	51	5	0	6.75205e-16	252.017	61.5546	58	3	0	6.71887e-26	156.702	42.751	47	4	0	1.42984e-12	190.475	48.0955	40	2	0	2.1722e-15	183.298	38.9963	57	2	0	5.68208e-24	141.333
1010070	93.6667	17.5952	45	11	0	0.356692	98.7018	23.9217	57	2	0	0.0455019	89.3684	20.0362	57	7	0	0.131853	95.087	16.6237	46	7	0	0.930773	107.836	22.8747	55	3	0	0.0985256	104.254	29.2431	59	3	0	0.0569957	96.9048	20.3887	42	5	0	0.432364	105.962	24.2899	52	4	0	0.00248613	97.8846
1010079	152.314	43.455	35	4	0	9.08743e-10	159.075	44.5958	40	1	0	8.54199e-12	121.865	31.4052	37	6	0	2.38256e-08	157.711	43.7529	38	2	0	2.83202e-10	141.31	32.9774	29	4	0	6.51221e-07	136.162	43.3439	37	2	0	2.68334e-06	126.25	33.885	44	3	0	3.03696e-07	123.846	23.1304	26	2	0	1.04525e-06	115.857
1010086	99.6944	21.1658	36	3	0	0.0277476	90.9091	19.662	44	4	0	0.781013	91.1379	20.5056	29	4	0	0.110379	94.3226	18.9374	31	5	0	0.900586	105.48	28.3448	25	2	0	0.384395	98.55	19.1351	40	0	0	0.445844	96.619	24.1479	42	6	0	0.472927	87.027	14.2896	37	5	0	0.999753	86.1667
1010088	96.6923	15.181	26	6	0	0.0962156	103.833	24.5793	30	1	0	0.0126545	99.0541	21.8581	37	5	0	0.000583577	116.854	27.34	41	3	0	6.75974e-05	115.541	25.8689	37	5	0	0.00454031	107.667	27.946	33	5	0	0.0295245	105.971	24.9688	35	2	0	0.014717	112	31.3927	29	4	0	0.00535816	103
1010091	371.091	89.6439	33	3	0	1.71026e-18	269.438	66.4918	32	5	0	4.66788e-16	296.97	77.981	33	2	0	9.49601e-17	347.786	91.7171	42	2	0	5.10359e-21	451.04	96.6534	25	3	0	1.00263e-15	332.893	85.274	28	3	0	1.29721e-14	289.676	71.7254	34	0	0	3.4475e-17	282.906	69.4259	32	1	0	3.05446e-16	246.579
1010097	116.906	33.6858	32	5	0	0.000152616	130.818	38.681	33	2	0	1.83471e-06	98.275	24.3574	40	6	0	0.00184587	128.775	27.6883	40	3	0	1.75019e-08	133.529	35.4779	34	2	0	1.29185e-05	116.879	38.1598	33	0	0	0.00408281	108.364	25.935	22	1	0	0.0208676	119.34	33.6105	47	2	0	1.02049e-05	94.875
1010110	202.486	74.6972	35	1	0	1.83644e-10	147.2	37.9695	30	5	0	6.90228e-09	174.366	55.4715	41	8	0	6.07853e-13	218.871	60.5941	31	1	0	2.19403e-12	272.905	70.9049	42	2	0	5.19004e-19	169.95	39.878	40	3	0	2.78296e-14	165.667	43.1901	27	4	0	4.01834e-09	175.825	48.3401	40	3	0	3.72204e-13	137.7
1010113	230.436	64.4788	39	5	0	3.2037e-16	230.28	60.7665	50	3	0	2.42048e-21	232.455	80.2155	44	2	0	1.024e-15	208.667	72.1694	51	3	0	4.4607e-15	205.054	49.7672	37	5	0	7.66456e-15	182.952	45.5149	42	5	0	2.14762e-15	212.708	73.1704	48	2	0	6.39851e-15	235.644	72.8074	59	4	0	1.46205e-21	194.711
1010114	96.5172	17.9456	29	2	0	0.13096	87.25	19.2	28	3	0	0.94441	79.4815	16.6349	27	3	0	0.979189	104.815	27.3539	27	3	0	0.132231	107.714	28.0562	35	7	0	0.207388	99	18.2397	36	6	0	0.389034	96.9048	22.7755	42	1	0	0.439359	93.3529	18.3169	34	5	0	0.801082	92.8
1010128	93.3542	24.7262	48	7	0	0.427094	95.9839	20.5311	62	8	0	0.149208	90.5556	26.0737	54	4	0	0.121671	105.383	22.6759	47	5	0	0.0266543	104.737	18.8015	38	9	0	0.379772	105.458	28.675	48	6	0	0.0418573	93.98	18.9892	50	5	0	0.809602	98.3778	20.4343	45	3	0	0.225166	91.5192
1010129	86.2821	16.6353	39	6	0	0.989281	90.7059	16.9017	34	2	0	0.804814	91.3721	28.9943	43	4	0	0.132035	99.6	26.4466	30	2	0	0.435183	94.0732	21.7938	41	5	0	0.996546	91.6829	19.4749	41	3	0	0.979676	88.3077	18.0848	39	3	0	0.995739	99	21.2632	33	1	0	0.216181	87.4583
1010131	508.435	173.62	69	0	0	2.3405e-30	435.417	118.362	48	1	0	5.85025e-25	359.015	118.862	66	2	0	4.46247e-28	370.036	109.072	56	3	0	1.04447e-25	373.596	98.889	47	3	0	1.93495e-23	318.453	88.4998	64	0	0	3.42642e-29	325.771	88.1317	48	0	0	4.62764e-23	295.908	85.0038	65	2	0	2.9269e-28	234.889
1010132	94.95	21.8232	40	1	0	0.258924	105.25	28.6649	36	1	0	0.00838948	87.8372	25.2143	43	1	0	0.351629	94.8	19.6949	30	2	0	0.862094	121.103	36.2504	39	0	0	0.00250503	97.8125	16.8914	32	6	0	0.542414	91.6667	13.953	36	2	0	0.973959	104.822	26.03	45	4	0	0.0145174	108
1010133	112.984	27.7526	63	7	0	1.22521e-07	127.255	35.6403	51	1	0	5.86118e-09	123.382	44.5525	68	4	0	1.40645e-09	127.152	36.6498	66	6	0	1.59672e-08	120.842	26.4223	57	7	0	4.88864e-06	109.02	21.0175	50	8	0	0.000313988	106.25	26.0375	68	6	0	0.00131964	112.509	29.6922	55	6	0	6.86464e-05	106.312
1010138	182.5	43.5353	48	7	0	4.82984e-19	247.489	52.9295	45	4	0	1.22027e-23	141.236	37.6671	55	2	0	2.02184e-15	248.553	69.5614	38	2	0	6.03991e-16	195.06	54.7504	50	2	0	3.20642e-16	195.591	48.0208	66	3	0	3.13815e-25	155.357	28.5724	56	4	0	5.25705e-22	149.438	32.1141	48	8	0	1.34151e-15	148.135
1010139	494.649	91.3228	37	7	0	1.13996e-25	522.111	159.04	36	0	0	4.01568e-18	552.793	202.497	29	2	0	3.39263e-13	496.067	113.879	30	2	0	2.80339e-18	526.273	144.073	33	1	0	9.0709e-18	444.036	86.9523	28	3	0	1.37558e-18	451.138	122.894	29	1	0	1.32657e-15	474.941	106.679	34	3	0	8.73093e-21	342.594
1010142	644.073	174.155	41	3	0	5.93083e-23	587.725	144.86	40	2	0	1.33907e-23	796.381	273.87	42	2	0	2.7207e-20	694.514	234.565	35	1	0	7.04808e-17	663.969	133.138	32	2	0	8.76308e-22	511.286	90.8309	42	2	0	1.56717e-29	472.306	88.9641	36	6	0	2.02707e-24	433.133	92.2312	30	2	0	7.95234e-19	437.438
1010148	109.163	32.2032	43	5	0	0.000855878	99.7059	21.8324	51	5	0	0.0199546	83.25	15.9929	44	6	0	0.896854	100.614	19.526	44	5	0	0.271744	105.048	24.2558	62	2	0	0.343061	106.804	23.8697	56	5	0	0.00445719	99.7925	24.8274	53	4	0	0.160248	106.803	30.0846	66	3	0	0.002554	96.26
1010154	107.619	25.8362	42	3	0	0.000281982	94.6034	21.5512	58	6	0	0.316202	100.469	22.4528	49	9	0	3.09552e-05	115.674	29.5244	46	1	0	0.000174035	122.6	27.8157	50	6	0	8.34616e-06	125.797	28.7967	69	5	0	1.21649e-11	103.656	19.6519	61	4	0	0.00269898	110	22.7972	43	6	0	0.000123314	106.745
1010167	198.06	48.6304	50	3	0	1.24154e-20	220.154	53.4527	39	4	0	1.07472e-17	204.476	56.5803	42	3	0	5.09132e-17	203.048	62.6835	42	0	0	7.72614e-14	160.511	48.1596	47	2	0	1.14979e-10	155.233	38.8737	60	2	0	8.05694e-17	176.974	47.6351	38	3	0	7.0935e-13	136.948	29.0199	58	5	0	1.28971e-15	142.381
1010168	100.25	22.2479	32	1	0	0.0321447	97.4615	19.4637	39	2	0	0.0922778	83.1481	14.4879	27	4	0	0.869195	97.4667	16.239	30	4	0	0.671728	102.1	24.9788	40	2	0	0.664349	98	24.0218	22	5	0	0.510312	100.353	21.6359	34	5	0	0.145526	101.55	30.9731	40	2	0	0.134435	100.833
1010170	137.515	36.9257	33	1	0	3.35147e-08	142.25	41.6057	32	4	0	9.41499e-08	177.238	62.203	42	3	0	3.54194e-12	165.464	35.4149	56	2	0	3.21973e-20	177.514	37.5432	35	2	0	1.0692e-13	139.469	32.6417	32	1	0	2.35396e-08	156.775	37.4867	40	3	0	7.33933e-13	150.531	34.8286	32	4	0	2.70794e-10	141.026
1010176	283.645	60.7665	31	5	0	1.35182e-17	368.295	105.742	44	3	0	3.0143e-21	322.806	64.7615	36	4	0	2.48767e-22	409.39	129.185	41	0	0	1.04541e-18	433.763	105.9	38	1	0	3.84247e-21	334.61	56.8379	41	5	0	2.15437e-27	441.658	76.0914	38	5	0	8.40171e-27	461.182	94.0749	33	2	0	2.28602e-21	305.344
1010187	96.1081	22.9635	37	6	0	0.186283	101.294	19.7554	34	3	0	0.0118139	85.4375	25.514	32	5	0	0.580197	102.622	25.2645	37	6	0	0.182516	103.633	19.1356	30	3	0	0.517982	95.5238	14.1479	21	4	0	0.795478	91.5769	18.5282	26	2	0	0.899764	108.926	27.4043	27	0	0	0.0109212	93.7619
1010192	98.3519	18.5515	54	6	0	0.0148958	110.434	22.8309	53	5	0	6.4016e-07	106.579	26.2263	57	4	0	1.52524e-07	123.923	28.7479	39	2	0	1.59749e-06	119.267	24.7721	45	3	0	6.75034e-05	115.32	29.5465	50	4	0	7.542e-05	100.188	19.5695	48	5	0	0.091867	96.6591	21.2679	44	2	0	0.425428	99.3023
1010193	91.5577	16.2968	52	7	0	0.690362	99	25.1901	60	9	0	0.0411776	85.5532	20.2579	47	5	0	0.606541	101.8	18.1897	55	5	0	0.114854	105.864	24.1286	59	8	0	0.256864	107.812	24.525	48	6	0	0.00445267	102.2	26.3718	50	8	0	0.0623739	94.1333	19.3174	45	6	0	0.744854	97.2679
1010195	264.425	60.8078	40	4	0	1.10053e-20	208.879	80.3799	33	1	0	9.62273e-10	245.292	56.6741	24	2	0	7.03127e-13	266.583	66.5464	36	0	0	3.13507e-17	233.444	66.6013	36	3	0	6.21538e-14	208.367	59.6105	30	3	0	2.45567e-11	224.719	58.3329	32	0	0	6.69518e-14	250.194	86.3477	36	0	0	6.79839e-13	197.423
1010196	167.404	38.2463	57	5	0	2.92861e-21	160.558	31.5793	43	9	0	1.01133e-17	149.639	44.6688	61	8	0	1.99522e-16	187.915	64.3614	47	3	0	1.03641e-12	160.449	38.0433	49	5	0	3.12844e-14	147.341	32.936	41	7	0	3.36775e-12	144.093	30.7419	54	2	0	3.32903e-16	152.558	51.6642	52	4	0	1.09275e-10	135.286
10102	98.7561	24.2423	41	4	0	0.0588862	96.5714	22.1483	35	4	0	0.190198	88.75	17.9465	36	6	0	0.215533	106.679	26.3184	56	6	0	0.0148033	118.176	28.243	34	5	0	0.00278471	108.914	23.3986	35	4	0	0.00507968	104.714	24.4464	49	3	0	0.0105048	101.319	21.9952	47	5	0	0.0541258	99.8108
1010201	90.4118	21.4407	34	5	0	0.730014	95.5789	21.7027	38	3	0	0.255557	86.5814	18.4071	43	1	0	0.468795	93.8889	21.288	27	4	0	0.879029	104.786	17.8665	28	6	0	0.385814	90.5135	12.4357	37	4	0	0.999654	91.9167	16.0239	36	5	0	0.947017	96.1026	18.5696	39	4	0	0.493148	96.3438
1010204	139.444	37.3725	45	4	0	5.54627e-11	142.606	43.7021	33	0	0	1.32615e-07	130.4	39.2056	30	3	0	5.24312e-07	137.029	36.2445	34	4	0	3.11281e-07	131.789	32.0086	38	3	0	2.10765e-06	117.5	18.1907	26	5	0	6.18992e-06	125.727	25.7625	33	3	0	1.123e-07	139.367	29.5909	30	2	0	3.79927e-09	148.909
1010209	98.3243	19.057	37	1	0	0.0406885	99.5128	25.4774	39	2	0	0.0664539	85.9722	18.1887	36	2	0	0.550288	98.6364	17.0767	33	7	0	0.522208	106.972	27.7113	36	7	0	0.248221	105.417	22.3615	48	4	0	0.0145453	96.0513	19.6843	39	3	0	0.53914	112.536	24.4775	28	3	0	0.000697748	97.5897
1010215	113.977	25.9647	43	2	0	1.58198e-06	102	25.7824	42	6	0	0.0167899	88.2703	25.4467	37	8	0	0.325572	106.208	29.9868	53	8	0	0.0393098	116.82	29.4193	50	6	0	0.00148953	99.2	15.6985	30	4	0	0.356776	103.537	24.3599	41	7	0	0.0335539	110.981	29.5378	53	6	0	0.000281425	99.1944
1010220	97.2381	26.0748	63	6	0	0.0862445	100.619	23.9613	63	4	0	0.00882545	96.9808	23.1284	52	10	0	0.000874587	108.25	25.3252	52	5	0	0.00490232	112.102	26.3764	59	6	0	0.00950379	105.837	17.3726	49	7	0	0.00165017	114.135	25.4543	52	5	0	3.24198e-06	113.28	28.2749	50	4	0	4.00292e-05	97.4355
1010221	101.889	24.6459	45	2	0	0.00813612	98.5833	18.6386	48	3	0	0.0268057	95.4746	20.3625	59	5	0	0.000565226	102.5	24.4072	56	4	0	0.131754	113.55	22.7897	60	5	0	0.000809808	100.467	15.7185	45	9	0	0.163611	96.1579	18.4002	38	6	0	0.527248	100.354	23.4534	48	6	0	0.105474	91.5814
1010224	110.212	32.1615	33	2	0	0.00187146	97.5769	16.0777	26	3	0	0.0910417	103.133	22.4388	30	3	0	0.000156216	110.882	26.3275	34	3	0	0.00581649	131.6	44.4669	35	2	0	0.000381059	99.1905	17.1745	21	4	0	0.390668	107.514	21.2572	37	2	0	0.00149163	113.926	26.6457	27	5	0	0.000883827	110.718
1010228	4319.13	1051.85	45	2	0	2.72522e-29	4059.16	1354.88	45	1	0	1.06754e-23	4095.34	1226.92	38	1	0	7.76702e-22	3686.54	1246.07	48	1	0	7.00309e-25	4426.62	1287.61	52	1	0	6.28283e-30	3134.58	938.278	43	0	0	2.26896e-24	3325.1	1042.99	48	2	0	3.23279e-26	3216.91	1226.88	44	0	0	7.03711e-21	2694.86
1010239	97.9815	27.0279	54	8	0	0.0785689	91.7115	19.1561	52	3	0	0.71509	89.2632	19.9298	57	7	0	0.139041	95.75	21.1808	56	3	0	0.856346	104.153	24.735	59	1	0	0.455861	93.8906	19.8383	64	4	0	0.953357	106.857	19.7602	42	6	0	0.00068637	91.2439	16.9688	41	11	0	0.960901	97.8511
1010240	87.3143	16.1095	35	5	0	0.971442	98.2093	28.2451	43	1	0	0.127818	84.6129	15.6709	31	3	0	0.729447	101.057	22.665	35	4	0	0.280602	112.171	25.2289	35	3	0	0.0290378	104.55	28.4235	40	4	0	0.080937	92.8	17.7377	40	6	0	0.893586	102.526	20.5173	38	8	0	0.0299357	95.2414
1010253	89.2821	16.5941	39	5	0	0.895717	89.2449	15.3549	49	10	0	0.9617	88.3333	21.1271	33	5	0	0.297994	103	24.7232	35	6	0	0.161659	98.6897	21.7471	29	2	0	0.891146	94.6047	19.8004	43	2	0	0.87482	90.8684	15.3362	38	4	0	0.982955	92.8378	21.8359	37	6	0	0.811173	98.7647
1010273	87.5	21.1418	40	3	0	0.93541	86.1379	22.2882	29	4	0	0.951092	79.7222	19.2927	36	2	0	0.976494	100.902	24.5701	41	2	0	0.294169	96.8333	20.2876	48	6	0	0.988966	98.5676	20.9782	37	2	0	0.450451	94.6538	20.7013	52	6	0	0.722342	89.8636	14.3228	44	4	0	0.996674	95.0294
1010278	122.95	37.4508	40	4	0	4.45088e-06	104.872	27.939	39	3	0	0.00664527	106.581	20.9949	31	6	0	4.21391e-06	130.632	37.9982	38	0	0	4.27654e-06	131.268	28.4236	41	5	0	1.29041e-07	125.256	30.3339	39	1	0	1.06653e-06	126.189	28.7912	37	2	0	1.38234e-07	109.114	15.9646	35	8	0	1.41019e-05	117.538
1010280	121.351	39.5518	37	3	0	4.53768e-05	113.612	31.429	49	5	0	1.93154e-05	109.757	24.7548	37	3	0	7.58142e-07	113.282	26.2878	39	1	0	0.00072408	127.595	34.0402	42	1	0	2.5198e-05	108.8	22.4285	40	5	0	0.00232651	116.167	28.6212	36	3	0	0.000101344	109.205	26.8723	44	2	0	0.00114549	95
1010296	5741.89	1564.81	46	5	0	5.97428e-28	5695.2	1588.74	44	0	0	2.20151e-26	4196.33	814.267	39	0	0	3.75835e-29	5794.66	1380.66	32	1	0	1.57379e-21	8091.69	1779.29	29	0	0	1.32995e-20	5376.64	1174.04	39	0	0	2.55603e-27	4566.96	821.062	47	0	0	2.39341e-36	5515.2	1199.17	40	0	0	4.52729e-28	3254.18
1010301	165.02	48.1852	50	3	0	1.33054e-14	173.769	52.4638	52	3	0	1.78726e-15	164.386	48.6034	44	2	0	6.11945e-14	167.333	42.2196	39	4	0	1.1535e-12	166.936	63.9536	47	2	0	1.01523e-08	155.02	36.2058	51	0	0	1.4203e-15	142.619	32.3343	42	2	0	6.37506e-12	134.244	37.2523	45	2	0	8.66713e-09	141.234
1010307	111.545	29.9165	44	3	0	7.09098e-05	105.739	28.8085	46	3	0	0.0025878	92.9	23.4092	40	5	0	0.042826	108.517	17.6344	29	5	0	0.00310223	106.536	32.4785	28	5	0	0.329406	100.132	20.1671	38	5	0	0.273103	92.5854	16.2496	41	7	0	0.927046	118.178	34.0249	45	2	0	3.86158e-05	99.5278
1010315	100.484	19.11	31	6	0	0.0154257	100.86	20.816	50	9	0	0.00643736	108.825	33.9607	40	3	0	7.93552e-05	115.419	30.8413	31	5	0	0.00271382	114.676	30.5369	37	4	0	0.0185432	99.3548	11.3065	31	4	0	0.277375	106.404	24.1478	47	4	0	0.00330204	101.781	15.8435	32	3	0	0.0249779	97.2
1010324	313.629	73.6918	35	1	0	4.60688e-19	282.294	75.3921	34	3	0	2.78959e-16	261.576	65.2093	33	5	0	1.09385e-16	327.17	91.2384	47	2	0	6.27932e-22	404.5	83.6544	30	3	0	1.24027e-18	283.929	61.6744	42	3	0	1.10169e-22	248.966	49.7655	29	1	0	2.82848e-16	286.531	63.8606	49	2	0	4.79694e-26	236.917
1010327	184.156	49.7089	32	7	0	6.05982e-12	226.694	72.1379	36	2	0	2.56405e-13	133.294	35.8038	34	3	0	4.21583e-09	220.317	64.8188	41	2	0	3.83566e-15	159.963	43.2261	27	3	0	1.81682e-07	150.55	41.2565	40	2	0	4.23582e-10	135.962	31.4763	26	1	0	5.10857e-07	142.484	39.1373	31	1	0	1.29931e-07	131.133
1010332	220.657	51.1393	35	7	0	1.07526e-16	216.256	78.2201	43	1	0	2.20943e-13	198.767	66.6549	30	4	0	1.92957e-10	248.576	46.0347	33	8	0	4.24404e-19	235.29	59.6943	31	4	0	1.59568e-13	177.444	42.4421	27	3	0	1.93402e-10	163.625	30.9387	24	2	0	1.12817e-10	184.743	53.2001	35	2	0	8.24666e-12	152.179
1010333	799.844	190.705	32	1	0	3.54045e-20	782.828	191.903	29	2	0	4.79991e-18	802.143	241.739	35	2	0	6.82835e-19	710.921	134.713	38	3	0	8.13113e-27	784.242	176.638	33	1	0	2.88298e-21	696.906	139.43	32	0	0	4.80596e-22	682.6	102.081	30	4	0	2.86642e-24	611.438	121.131	32	1	0	6.30914e-22	667.295
1010341	136.211	38.2828	38	6	0	1.38621e-08	170.222	52.6705	36	3	0	1.16497e-10	127.056	30.0247	36	5	0	6.97674e-10	141.439	40.4389	41	0	0	2.09208e-08	132.512	31.8144	41	3	0	4.85503e-07	136.553	41.6788	38	4	0	8.48379e-07	117.912	31.4752	34	2	0	0.000173193	113.262	24.7328	42	2	0	2.71068e-05	105.87
1010343	88.8108	16.7942	37	5	0	0.915212	87.641	14.8598	39	5	0	0.987724	86.1034	20.1217	29	4	0	0.527008	99.9211	29.0325	38	6	0	0.407041	104.324	31.2834	34	2	0	0.46094	105.574	29.2454	47	2	0	0.0441169	94.7333	20.6027	45	6	0	0.700405	94.5278	25.8507	36	3	0	0.636909	84.9556
1010347	118.714	35.5069	35	3	0	6.15676e-05	107.812	23.8146	48	3	0	5.30322e-05	99.7097	24.7578	31	4	0	0.00270137	117.651	35.0101	43	6	0	0.000515755	131.526	29.7019	38	6	0	6.77311e-07	108.87	23.3986	46	6	0	0.00163813	100.892	16.2203	37	5	0	0.0496366	121.429	25.4464	42	3	0	4.77975e-08	102
1010348	123.69	37.1638	29	5	0	5.57447e-05	130.652	30.4931	46	5	0	5.86484e-11	137.267	43.7594	45	3	0	3.86173e-10	117.769	25.5455	52	6	0	1.06193e-06	130.095	33.1867	42	3	0	3.65e-06	115.976	26.2597	41	6	0	4.61772e-05	110	28.2463	42	2	0	0.00162994	114.514	24.184	37	2	0	2.24518e-05	103.118
1010356	631.8	129.658	60	7	0	1.90568e-39	614.825	136.648	40	2	0	2.30515e-25	600.151	136.297	53	5	0	6.49778e-33	660.702	177.14	57	3	0	2.07888e-31	705.071	150.628	56	0	0	5.50707e-36	561.021	118.163	47	4	0	4.62042e-30	583.146	103.636	41	5	0	2.16949e-29	510.119	104.815	59	4	0	1.34671e-37	400.574
1010358	88.2308	18.0051	39	4	0	0.934473	84.4	12.7024	30	3	0	0.999656	82	18.104	42	4	0	0.936166	90.2308	19.8845	39	7	0	0.994657	119.759	39.7794	29	3	0	0.0197333	95.5833	17.2347	24	3	0	0.761687	85.8158	13.8581	38	9	0	0.999981	98.8788	24.0673	33	5	0	0.252593	93.2308
1010360	101.26	19.3262	50	11	0	0.00149092	104.594	17.9171	32	6	0	0.000579433	96.8485	17.0057	33	7	0	0.000632666	123.568	38.8262	37	1	0	0.00021509	123.088	33.0943	34	2	0	0.000895937	96.1081	17.726	37	5	0	0.753652	98.1143	13.4837	35	8	0	0.225052	101.25	24.9349	28	2	0	0.140087	103.425
1010364	99.7755	23.9028	49	5	0	0.0219384	89.25	17.8001	44	6	0	0.92694	91.6441	24.0321	59	10	0	0.0487732	104.556	25.9895	36	3	0	0.0967838	116.353	26.6277	51	5	0	0.000745914	103.66	23.7306	47	5	0	0.0590138	98.6471	19.3141	51	9	0	0.202153	99.3284	22.9937	67	7	0	0.124559	107.245
1010367	89.1111	14.9366	27	3	0	0.887433	92.8182	14.6958	44	4	0	0.574164	87.6875	21.7099	32	6	0	0.366084	98.0588	18.5945	34	2	0	0.591347	98.4474	20.6079	38	2	0	0.940289	99.3871	21.3615	31	1	0	0.373344	88.027	15.1886	37	2	0	0.998989	90.8	17.3253	30	3	0	0.945753	96.0882
1010368	105.742	15.0465	31	4	0	1.92211e-05	107.077	30.7804	26	4	0	0.0153271	106.387	27.1793	31	5	0	0.000144892	128.958	43.6164	24	1	0	0.00127115	144.784	35.3641	37	6	0	1.40801e-08	107.154	26.3738	26	5	0	0.0468695	129.677	36.0198	31	1	0	7.65739e-06	109.5	18.173	28	4	0	0.000279455	105.371
1010376	86.5	16.8979	40	5	0	0.986887	89.0345	21.7214	29	4	0	0.846427	81.6667	14.9188	36	6	0	0.965706	115.125	36.4348	40	0	0	0.00365218	114.613	35.053	31	1	0	0.0481209	98.5294	25.2709	34	2	0	0.463989	98.3429	20.2498	35	3	0	0.283929	99.95	22.2982	20	2	0	0.222158	86.5625
1010379	89.5818	24.2622	55	3	0	0.826521	92.9167	22.7952	36	4	0	0.533336	86.4054	23.0102	37	5	0	0.495195	104.706	22.6147	34	3	0	0.069194	92.6071	16.5805	28	4	0	0.999304	95.619	20.0158	42	2	0	0.789288	95.2609	18.1811	46	6	0	0.658102	90.6071	19.0036	28	3	0	0.929047	85.0333
1010386	548.895	156.219	38	1	0	3.3986e-20	495.786	122.364	28	4	0	1.65878e-16	432.533	102.42	30	3	0	6.55165e-18	566.194	126.143	36	2	0	1.56281e-22	419.556	67.7839	36	4	0	7.65252e-26	388.548	73.0417	42	2	0	2.93635e-27	257.311	46.9167	45	6	0	1.71386e-26	287.714	66.6539	35	0	0	1.65302e-18	265.029
1010397	86.1935	19.3208	31	6	0	0.964329	96.28	21.6362	25	5	0	0.244702	87.8	23.6044	25	2	0	0.381595	107.118	31.2718	34	4	0	0.0655196	109.906	29.3998	32	2	0	0.124508	98.25	18.3409	32	4	0	0.485894	95.5625	17.8107	32	4	0	0.599357	95.7692	18.7286	39	4	0	0.537069	91.2903
1010403	112.484	33.5985	31	1	0	0.00132316	116.208	30.9417	24	1	0	0.000691775	99.4074	27.9164	27	2	0	0.0112366	115.364	27.3608	33	2	0	0.000748115	117	36.8149	28	3	0	0.0342797	108.548	27.2506	42	5	0	0.00880943	104.536	23.2673	28	3	0	0.0371863	104.087	25.6938	23	4	0	0.0740824	108.486
1010411	137.171	44.0083	35	3	0	4.58818e-07	119.244	27.0756	41	5	0	1.46432e-07	114.536	33.6457	28	9	0	7.03692e-05	152	49.0556	32	3	0	4.19096e-07	145.387	26.8969	31	4	0	6.48489e-10	121.737	33.8396	38	2	0	6.01809e-05	124.026	32.7273	39	2	0	2.79155e-06	118.884	28.9212	43	5	0	3.02307e-06	106.439
1010427	293.694	72.8434	36	3	0	1.94916e-18	309.469	105.073	49	4	0	2.34573e-19	390.158	145.999	38	1	0	1.72135e-15	359.294	77.6699	51	8	0	2.25167e-29	418.774	91.923	53	2	0	6.46945e-31	271.053	61.2835	38	3	0	1.0468e-19	340.222	86.2781	45	2	0	4.19242e-23	311.4	72.6951	25	2	0	7.09912e-14	287.55
1010431	104.865	34.7892	37	4	0	0.0201858	94.8519	14.9221	27	7	0	0.290067	86.6538	22.6415	26	6	0	0.473871	122.967	39.7401	30	0	0	0.00119109	107.971	28.8418	35	4	0	0.199032	103.286	19.8132	35	7	0	0.0670369	108.865	26.6845	37	3	0	0.00362769	106.884	22.7713	43	4	0	0.0016593	108.921
1010435	645.095	183.94	42	4	0	1.26368e-22	674.842	142.222	38	2	0	3.32931e-25	582.362	177.676	47	0	0	7.66046e-24	775.889	211.118	45	1	0	2.7702e-25	1018.91	254.227	35	0	0	1.53288e-21	512.389	99.0824	36	2	0	2.89865e-24	531.864	130.132	44	0	0	1.7462e-25	640.649	135.639	37	2	0	2.65457e-24	456.581
1010446	108.227	30.552	22	4	0	0.0133265	98.725	22.5854	40	6	0	0.0666338	95.431	26.9158	58	2	0	0.00655102	98.878	21.1969	41	4	0	0.491145	113.969	26.7202	32	5	0	0.019676	97.62	21.19	50	4	0	0.567555	102.185	23.2131	27	3	0	0.102265	108.667	23.8817	39	8	0	0.00107006	96.95
1010463	180.677	52.4756	31	0	0	1.10187e-10	170.033	35.3285	30	3	0	5.35383e-13	147.788	41.5893	33	0	0	5.33384e-10	159.938	45.5659	32	7	0	7.37748e-09	196.438	51.773	32	1	0	1.18593e-11	156.857	33.4915	28	0	0	3.41604e-10	158.057	47.06	35	0	0	2.52283e-09	157.686	34.6909	35	4	0	1.57537e-12	138.515
1010465	341.875	101.881	40	3	0	1.54743e-18	301.191	94.2046	47	6	0	8.69589e-20	308.344	140.014	32	2	0	2.01592e-10	509.108	149.216	37	5	0	7.38075e-19	423.417	106.891	48	4	0	1.39484e-25	287.644	73.1981	45	2	0	1.27227e-21	216.026	43.1896	39	3	0	6.27446e-20	231.826	71.8264	46	5	0	6.23599e-17	223.457
1010470	163.316	50.8831	38	2	0	1.33997e-10	145.229	31.7871	35	9	0	1.32239e-11	141.188	53.0705	32	2	0	9.57195e-07	168.778	43.3096	27	6	0	3.51661e-09	185.512	42.0687	43	2	0	2.48515e-16	164.351	51.1638	37	1	0	1.21716e-09	137.733	33.9394	45	5	0	1.12279e-10	142.703	36.223	37	6	0	1.36034e-09	126.289
1010471	92.8235	19.8746	34	6	0	0.48491	108.675	27.2871	40	3	0	0.000477525	93.9	25.5311	40	2	0	0.0348753	104.233	18.9422	30	6	0	0.0641069	121.679	40.7159	28	1	0	0.0139677	106.147	26.6039	34	4	0	0.0443375	98.4722	19.7751	36	6	0	0.263782	92.7273	20.3263	22	3	0	0.773877	95.8611
1010475	90.0263	15.5311	38	6	0	0.850718	103.667	24.9107	39	2	0	0.00643258	94.9375	31.3162	32	3	0	0.0658733	105.351	24.2146	37	4	0	0.0547016	118.978	36.7377	45	5	0	0.00409001	106	21.0894	35	2	0	0.0172507	98.303	22.0518	33	4	0	0.308781	101.531	27.3955	32	3	0	0.133495	95.9429
1010477	548.273	131.17	33	5	0	6.37512e-20	575.105	121.452	38	4	0	9.56485e-25	421.774	78.7218	31	4	0	2.66841e-21	518.955	101.713	44	1	0	3.63723e-29	529.721	123.522	43	1	0	1.92669e-25	429.426	85.7148	47	0	0	8.1802e-30	369.037	87.752	27	0	0	2.26029e-15	326.769	67.3886	26	1	0	8.05152e-16	316.125
1010484	159.064	46.8459	47	2	0	5.06419e-13	126.627	25.1189	51	9	0	4.41426e-13	133.722	47.1081	36	5	0	3.50448e-07	146.209	42.1474	43	4	0	2.12165e-09	181.755	57.2995	49	2	0	6.0634e-13	143.467	39.2966	60	2	0	7.31098e-13	150.244	38.7458	45	1	0	2.70363e-12	132.925	31.423	40	5	0	2.84199e-09	125.024
1010487	389.321	128.366	56	4	0	3.33295e-24	471.792	153.686	53	3	0	3.19609e-24	345.553	104.617	47	5	0	9.47183e-22	363.5	87.5288	34	7	0	1.14298e-18	408.059	90.9552	34	2	0	5.42193e-20	340.235	95.0146	51	2	0	5.26392e-24	258.511	60.7314	47	5	0	4.60855e-23	279.676	87.752	34	1	0	4.43068e-14	251.854
1010491	91.9286	23.8047	28	4	0	0.566773	103.833	24.6242	30	3	0	0.012777	85.6923	18.2644	39	2	0	0.589295	102.458	13.5998	24	3	0	0.101367	104.735	21.424	34	4	0	0.399824	92.3077	18.139	26	6	0	0.942693	93.2188	19.4948	32	3	0	0.815241	96.6562	24.406	32	3	0	0.444749	98.7879
1010497	2086.38	499.332	42	3	0	2.56013e-27	1843.47	376.453	40	1	0	1.56707e-28	1538.7	348.426	47	2	0	3.14435e-31	1719.22	338.027	40	6	0	4.98607e-29	1801.08	445.913	48	2	0	4.06943e-30	1476.35	262.961	46	2	0	7.02988e-35	1336.04	283.349	49	0	0	1.83989e-33	1132.63	239.009	52	2	0	3.01444e-35	1159.16
1010500	99.5	27.4543	28	7	0	0.100494	96.5667	18.0606	30	2	0	0.161124	92.0278	18.9292	36	6	0	0.0409119	104.241	23.7887	29	2	0	0.114667	103.829	18.4287	35	8	0	0.495456	99.25	16.7183	24	4	0	0.373589	99.8	22.1115	25	3	0	0.222679	111	29.8501	36	3	0	0.0024593	99.9688
1010504	140.211	39.7126	38	1	0	4.49464e-09	119.606	29.8066	33	4	0	7.87011e-06	114.938	34.6568	32	7	0	2.81363e-05	130.947	33.047	38	5	0	3.19546e-07	131.735	25.4121	34	4	0	1.4465e-07	131.135	32.8736	37	5	0	2.51355e-07	113.69	33.4814	29	4	0	0.00474304	112.258	26.2767	31	1	0	0.000885217	106.857
1010521	310.071	65.1141	28	6	0	1.14203e-16	321.968	82.9267	31	3	0	4.64902e-16	320.686	103.611	35	2	0	2.07863e-15	415	112.532	35	0	0	3.36722e-18	509.472	102.969	36	3	0	2.06597e-23	338.529	56.5971	34	1	0	3.29722e-23	246.976	42.7291	42	8	0	2.87278e-25	276.319	47.5509	47	2	0	1.79282e-29	235.82
1010524	964.75	225.891	32	2	0	1.09712e-20	973.562	306.025	32	2	0	4.89268e-17	829.486	232.088	37	4	0	5.24664e-21	991.304	237.987	46	1	0	1.20231e-28	1250.77	228.947	39	4	0	4.92621e-29	791.28	180.989	25	3	0	2.39361e-16	877.806	158.518	31	3	0	4.09726e-23	629.265	130.43	34	4	0	1.11883e-22	651.812
1010528	667.711	134.238	38	5	0	6.53327e-26	650.172	110.186	29	2	0	5.44095e-22	593.69	153.501	42	3	0	3.50193e-24	717.975	179.234	40	3	0	8.71521e-24	701.97	174.213	33	0	0	8.96652e-20	593.056	99.9657	36	9	0	1.01041e-26	512.806	86.3255	31	1	0	7.58603e-23	412.643	71.1442	28	6	0	7.71033e-20	356.8
1010544	92.4643	25.6767	28	2	0	0.518627	96.92	25.503	50	2	0	0.15666	79.1364	15.6671	22	5	0	0.978669	98.0556	24.3122	36	3	0	0.572578	88.8108	17.8774	37	7	0	0.999994	89.2917	13.5886	24	4	0	0.997921	99.15	22.6903	40	3	0	0.22152	90.2051	18.3406	39	2	0	0.972799	86.6111
1010593	93.5185	23.4872	54	4	0	0.398886	94.3158	21.7356	57	7	0	0.355196	90.7736	23.8244	53	7	0	0.092209	105.58	31.3727	50	7	0	0.0668759	102.254	19.5136	59	8	0	0.725297	95.7922	21.2908	77	5	0	0.830167	94.7872	22.4014	47	3	0	0.683708	96.8657	22.8844	67	7	0	0.386216	92.8182
1010594	88.375	14.3729	48	7	0	0.978017	94.5455	21.1487	66	7	0	0.309291	85.5417	18.8386	48	8	0	0.617065	107.458	29.2043	48	4	0	0.023007	116.345	29.9909	55	4	0	0.00154361	105.436	19.641	55	9	0	0.00406542	102.04	22.072	75	6	0	0.014802	90.2222	17.2711	54	7	0	0.991602	100.75
1010598	82.625	16.8956	24	2	0	0.996105	89.1765	18.2183	34	4	0	0.898026	84.3824	18.697	34	2	0	0.728546	100.5	34.92	22	1	0	0.411046	108.625	33.032	40	0	0	0.180579	100.968	26.6364	31	2	0	0.279264	84.5769	15.0258	26	4	0	0.999749	100.771	18.7398	35	2	0	0.0731811	93.8519
1010600	97.4194	21.7083	31	4	0	0.11783	87.697	18.0546	33	6	0	0.955857	77.2	15.2697	35	3	0	0.999405	103.947	22.2443	38	5	0	0.0817175	97.2564	14.9837	39	7	0	0.994984	96.7027	20.9269	37	4	0	0.659747	87.9722	17.2071	36	2	0	0.996947	93.0769	21.7672	39	6	0	0.800061	100.583
1010601	631.419	146.511	43	8	0	1.57383e-26	656.676	162.604	37	3	0	3.81125e-22	561.677	142.089	31	3	0	2.44029e-18	698.149	182.117	47	1	0	8.0705e-27	625.192	126.174	26	5	0	9.79891e-18	613.717	145.595	53	1	0	1.35223e-31	560.896	98.8933	48	2	0	3.36434e-34	510.079	118.378	38	0	0	7.5506e-23	413.188
1010605	89.1163	17.9619	43	12	0	0.899913	98.717	21.6479	53	0	0	0.0359661	101.078	23.831	64	5	0	3.14723e-06	109.222	32.0144	36	3	0	0.0295806	109.016	24.3923	63	3	0	0.0477069	87.6042	16.2333	48	6	0	0.999976	101.837	19.4703	43	4	0	0.0365625	123.393	25.9361	56	3	0	6.67611e-11	132.319
1010608	789	222.536	27	0	0	1.92579e-15	725.062	165.518	32	2	0	1.52117e-20	640.806	192.89	36	0	0	5.48119e-19	785.303	180.117	33	3	0	3.97361e-21	733.606	146.46	33	4	0	1.02822e-22	591.8	118.491	35	0	0	1.42071e-23	583.6	136.255	40	1	0	2.49056e-24	687.842	157.405	38	0	0	6.24659e-24	551.902
1010626	88.0769	16.9292	39	6	0	0.951096	89.1081	18.8426	37	5	0	0.90392	87.725	22.5639	40	7	0	0.352321	108.408	34.4086	49	3	0	0.0284335	101.2	24.2181	35	4	0	0.734192	88.1379	14.2521	29	6	0	0.999611	88.5854	18.1149	41	4	0	0.995454	95.0769	17.4678	39	3	0	0.634766	100.389
1010632	196.102	51.9211	49	4	0	8.26964e-19	229.75	69.6797	48	5	0	3.49625e-18	154.047	38.3213	64	7	0	1.59453e-21	238.939	76.3461	49	10	0	1.86706e-17	229.896	63.209	48	5	0	1.74985e-18	210.565	64.2093	46	3	0	9.05414e-16	123.22	31.1541	41	3	0	1.12544e-06	128.86	30.1078	57	3	0	1.64503e-11	116.523
1010634	157.027	39.7006	37	2	0	4.51096e-12	171.974	42.6081	39	2	0	2.70572e-14	162.545	39.7438	33	4	0	1.0015e-12	171	55.9794	40	2	0	2.92144e-10	193.595	43.7743	37	2	0	5.98647e-15	157.256	41.3994	43	3	0	3.80881e-12	173.733	37.7175	45	1	0	7.30994e-18	166.433	45.7577	30	6	0	1.37747e-09	131.6
1010647	93.7917	20.4242	48	5	0	0.355981	91.2632	21.0311	38	4	0	0.716361	88.7447	15.9966	47	4	0	0.157312	96.3611	17.0732	36	7	0	0.800805	110.353	34.1255	51	2	0	0.0882898	99.825	20.1251	40	6	0	0.299559	105	25.2668	40	3	0	0.018554	104.156	22.599	32	4	0	0.0257275	100.786
1010653	106.323	19.6696	31	5	0	0.000285085	106.471	23.8547	34	3	0	0.00139838	98.7955	22.7275	44	4	0	0.000382354	117.944	35.9587	36	0	0	0.00149264	137.645	30.6209	31	4	0	4.52248e-07	106.909	23.5231	33	4	0	0.0200379	109.409	26.5385	44	3	0	0.00110251	104.463	16.5183	41	5	0	0.00116813	105.839
1010669	1412.18	306.434	38	1	0	5.46748e-26	1190.55	303.918	33	2	0	2.01606e-20	1172.94	328.016	32	2	0	9.12628e-19	1370.59	333.538	37	4	0	1.53546e-23	1633.75	289.998	32	1	0	1.05463e-24	1300.82	271.734	28	1	0	8.98089e-20	1127.54	276.312	26	0	0	1.0891e-16	1027.87	263.506	30	1	0	1.95269e-18	960.611
1010672	2099.21	660.634	33	6	0	3.29201e-18	1949.77	550.044	53	2	0	1.37391e-30	1983.95	758.449	38	4	0	5.38831e-18	2495.13	821.18	45	3	0	1.20549e-23	1621.13	435.741	46	3	0	2.69909e-27	1199.64	305.299	33	1	0	2.0598e-20	1170.98	255.052	43	3	0	7.23558e-29	1265.87	371.867	39	1	0	8.39775e-22	1399.82
1010681	96.7143	19.8739	56	7	0	0.0685549	100.917	24.0548	48	7	0	0.0161217	94.225	22.0878	40	7	0	0.0151757	98.4571	19.2329	35	3	0	0.542021	108.5	19.8013	50	9	0	0.0502909	101.45	24.1313	60	3	0	0.146396	109.776	25.0077	49	3	0	0.000239206	103.981	26.2445	54	3	0	0.0154947	100.51
1010685	124.778	29.9129	54	5	0	8.68193e-11	119.904	21.1931	52	11	0	1.57063e-12	104.964	28.1386	56	7	0	3.81388e-06	141.073	30.2556	55	2	0	9.38004e-15	126.893	22.3978	56	8	0	1.28357e-10	118.755	26.0381	49	2	0	6.29587e-07	110.457	25.3003	70	7	0	7.72933e-06	106.943	19.3673	53	5	0	7.68011e-05	109.589
1010703	1637.9	410.874	29	1	0	1.45895e-18	1739.75	431.631	36	3	0	6.05782e-23	1403.36	464.525	47	2	0	4.07088e-24	1666.4	436.209	25	0	0	1.0026e-15	2045.39	521.707	36	2	0	1.36196e-22	1450.4	234.162	43	3	0	2.12958e-34	1418.06	300.812	32	2	0	2.4548e-22	1686.17	304.656	41	2	0	3.79036e-31	1093.46
1010719	99.9722	26.1823	36	7	0	0.0523248	99.1739	24.9964	69	5	0	0.0266539	86.5636	16.4573	55	5	0	0.463735	99.4474	23.4759	38	5	0	0.433523	110.827	31.3361	52	9	0	0.05616	102.333	22.7479	51	4	0	0.097264	101.717	24.0451	53	3	0	0.0559789	104.922	24.7676	51	4	0	0.00689454	92.3929
1010725	94.4722	23.0087	36	4	0	0.323089	93.7429	17.9646	35	5	0	0.434605	97.6486	30.538	37	5	0	0.0154557	132.565	50.2872	23	3	0	0.00197447	114.361	22.9324	36	3	0	0.00457175	100.65	24.4819	40	3	0	0.260134	102.97	19.0353	33	3	0	0.0276419	105.879	28.1522	33	1	0	0.0268298	101.622
1010730	202.543	72.4948	35	3	0	8.85199e-11	195.6	63.7579	45	4	0	3.20676e-14	192.047	68.9979	43	4	0	4.89478e-13	227.643	56.3929	28	3	0	1.03629e-12	193.468	50.7821	47	4	0	3.26313e-16	168.632	58.7723	38	0	0	4.25367e-09	158.925	43.6815	40	1	0	1.93905e-11	151.41	41.5931	39	7	0	2.22177e-10	136.05
1010731	92.6087	20.692	23	3	0	0.507723	90.303	16.6705	33	4	0	0.839441	84.3939	19.9608	33	4	0	0.711742	96.3947	19.9507	38	4	0	0.768619	97.3333	18.4053	24	6	0	0.950153	104.812	24.7014	32	2	0	0.0683936	99.8462	25.061	26	5	0	0.242828	87.6	16.7655	25	3	0	0.990516	89.0526
1010739	166.562	50.8394	32	4	0	1.38186e-09	166.062	51.0009	32	4	0	2.00637e-09	218.763	55.5953	38	9	0	2.55361e-17	159.789	45.3605	38	2	0	2.93136e-10	214.366	50.3626	41	3	0	2.22031e-17	173.882	40.3022	51	1	0	1.62196e-18	191.394	44.6269	33	2	0	6.49642e-14	155.875	30.4173	32	4	0	1.15166e-12	175.2
1010743	92.3659	21.6469	41	4	0	0.538251	95.1356	26.4591	59	4	0	0.292331	87.3488	23.6027	43	3	0	0.392623	96.7164	19.5493	67	9	0	0.805964	103.412	24.6732	51	4	0	0.543543	93.8793	20.9771	58	4	0	0.935392	88.2609	19.0863	46	6	0	0.996894	91.1731	19.451	52	5	0	0.96128	90.7381
1010746	89.3514	15.2483	37	1	0	0.903716	82.35	15.9844	20	3	0	0.996649	79.5806	8.6324	31	9	0	0.999927	94.4571	21.9483	35	2	0	0.874711	93.7273	17.3076	44	7	0	0.999802	91.4595	16.9977	37	2	0	0.98868	101.053	24.5731	38	4	0	0.123895	98	30.487	34	1	0	0.355987	88.8276
1010747	88.9412	13.423	34	5	0	0.942903	87.8846	17.9339	26	5	0	0.929307	83.8148	19.4621	27	1	0	0.748106	94.1	19.7822	30	1	0	0.897952	114.545	38.1784	22	1	0	0.100459	91.7826	25.3179	23	4	0	0.878944	95.2143	22.3414	28	2	0	0.60611	100.407	24.01	27	2	0	0.177516	95.5357
1010754	494.05	122.866	40	5	0	6.50461e-23	454.03	126.695	33	3	0	2.10726e-17	423.447	114.061	38	3	0	2.27454e-20	433.062	97.8297	32	7	0	3.73092e-19	619.059	137.873	51	2	0	1.50803e-31	382.327	87.9499	49	1	0	1.47573e-27	381.585	97.7865	41	1	0	1.15352e-21	433.791	129.034	43	0	0	6.77935e-21	272.345
1010762	87.7955	18.9915	44	6	0	0.952351	101.236	23.9026	55	3	0	0.00823663	89.1026	16.8972	39	8	0	0.159501	116.018	35.9637	55	3	0	0.000408891	111.698	28.7901	53	4	0	0.0256647	111.604	31.429	53	3	0	0.00148963	99.1	17.758	60	9	0	0.119914	95.2391	18.1343	46	7	0	0.618167	102.327
1010767	1771.53	618.575	36	1	0	3.29774e-18	1568.06	334.048	34	0	0	1.00699e-23	1587.24	426.649	38	4	0	6.22663e-23	1482.41	476.71	32	0	0	3.81767e-17	1439.39	404.457	36	0	0	6.63278e-21	1289.29	394.375	38	0	0	1.10477e-20	997.75	332.591	28	0	0	1.89868e-14	961.69	264.305	29	0	0	5.32942e-17	906.053
10110	98.6	24.9344	55	5	0	0.0426421	102.561	26.4339	57	2	0	0.0051217	88.7544	20.3139	57	4	0	0.189594	107.741	25.8962	54	4	0	0.00720979	101.302	21.6963	63	4	0	0.81602	103.167	19.5619	54	5	0	0.0325391	95.125	21.5304	48	8	0	0.65362	101.596	24.5127	52	3	0	0.0548822	89.8246
10113	104.018	25.8037	55	10	0	0.000997184	105.083	21.2481	48	6	0	0.000175824	100.418	25.9114	67	8	0	1.80848e-05	121.105	35.058	57	6	0	6.14772e-06	111.633	30.3884	60	5	0	0.0253838	102.327	23.5919	52	3	0	0.103434	103.55	25.2917	80	5	0	0.00664009	103.019	23.6875	53	3	0	0.0186821	97.2642
10114	89.7593	17.2013	54	3	0	0.891172	90.5135	14.5404	37	4	0	0.867832	85.5263	18.4695	38	4	0	0.608387	102.283	25.2187	46	3	0	0.177819	106.491	24.9443	55	4	0	0.213712	100.265	17.9267	49	5	0	0.205644	104.51	21.3582	49	3	0	0.00525233	104.676	28.8378	34	3	0	0.0453834	96.5641
10121	158	40.3703	69	9	0	3.94419e-21	167.518	41.1944	56	6	0	2.08411e-19	144.898	33.7418	59	7	0	1.26088e-19	151.426	43.5273	54	3	0	2.22295e-12	129.405	27.3811	74	7	0	5.96909e-12	139.625	30.0258	56	2	0	8.1388e-15	135.475	26.6558	59	6	0	1.47914e-16	126.228	31.7766	57	2	0	9.16918e-10	124
10128	95	17.6186	49	5	0	0.182969	95.6444	22.6978	45	6	0	0.240861	88.2281	18.6395	57	9	0	0.227261	96.75	22.7311	44	3	0	0.723389	103.231	20.7408	39	5	0	0.566512	102.553	22.1632	47	4	0	0.089667	99.7045	16.5003	44	1	0	0.094079	101.964	23.7213	55	4	0	0.0353416	98.5417
10129	94.1406	18.3838	64	11	0	0.266556	89.4186	18.0452	43	7	0	0.912948	102.8	38.2954	65	7	0	0.000487383	90.9692	15.3439	65	8	0	0.999938	102.145	27.3957	76	6	0	0.698555	96.1667	20.817	54	3	0	0.754091	95.9483	20.8902	58	7	0	0.55974	92.8596	16.5664	57	8	0	0.923201	89.0545
10131	86.25	16.676	40	6	0	0.990237	88	15.2506	32	6	0	0.968974	86.4667	17.6797	45	7	0	0.483935	90.6429	14.7654	28	5	0	0.996473	116.053	34.8859	38	0	0	0.0184873	94.125	21.346	40	1	0	0.878442	94.3939	16.9999	33	3	0	0.744173	91.9762	19.6239	42	2	0	0.906496	94.2778
10132	192.575	36.1783	40	2	0	2.33851e-20	213.895	59.999	38	3	0	4.78361e-15	194.931	39.2582	29	2	0	3.78984e-15	229.735	69.8445	34	0	0	8.27415e-13	218.222	67.335	36	2	0	2.52727e-12	173.5	25.301	36	3	0	1.6047e-19	152.119	33.0175	42	2	0	4.75832e-14	176.718	34.2191	39	7	0	1.32448e-17	152.077
10133	84.9688	12.7241	32	7	0	0.999119	94.7	20.5469	50	2	0	0.309108	79.1316	12.7939	38	6	0	0.999322	102.619	25.0034	42	3	0	0.164795	99.7288	24.57	59	3	0	0.894719	94.9667	18.496	30	3	0	0.821468	97.3243	18.3152	37	1	0	0.376159	89.4889	17.8244	45	5	0	0.991086	90.7
10136	90.2931	17.8296	58	8	0	0.844076	89.5455	17.1022	44	3	0	0.919445	92.7091	26.0737	55	4	0	0.0385766	95.383	18.0634	47	8	0	0.898635	106.081	25.225	37	3	0	0.292632	100.213	27.2141	47	3	0	0.301824	91.5085	16.9038	59	6	0	0.983907	91.234	16.8332	47	6	0	0.971586	95.3864
10138	100.508	31.4482	61	3	0	0.0286733	94.9574	22.5378	47	6	0	0.302167	91.06	20.7457	50	4	0	0.0583714	107.085	33.0782	47	4	0	0.0466317	109.31	30.3068	71	6	0	0.0652982	100.984	24.3288	64	4	0	0.17679	95.7544	18.5128	57	6	0	0.597271	97.625	19.1607	48	6	0	0.286659	94.3226
10142	120.59	26.8335	39	4	0	6.04965e-08	125.553	30.9837	47	6	0	2.72515e-09	108.812	30.3011	48	7	0	2.7101e-06	145.488	42.844	41	1	0	1.01067e-08	122.27	26.7131	37	7	0	8.30029e-05	127.912	26.562	34	2	0	1.0028e-07	118.357	31.1525	42	5	0	2.19321e-05	124.382	22.5886	34	3	0	1.06846e-08	102.5
10148	88.7105	20.008	38	6	0	0.885687	99.2619	21.1672	42	6	0	0.0365214	93.6615	23.0545	65	8	0	0.00667524	100.891	24.1424	46	4	0	0.280781	93.6667	20.4786	36	1	0	0.997253	104.3	30.2204	50	4	0	0.0780162	92.5581	18.7608	43	3	0	0.903997	100.214	22.2357	56	7	0	0.0840142	99.8868
10156	428.39	126.358	41	2	0	3.22916e-20	371.213	78.6804	47	4	0	3.8731e-28	340.939	102.513	49	6	0	1.17711e-22	440.635	113.711	52	1	0	1.06107e-27	432.512	103.556	43	5	0	4.70213e-24	333.4	74.4624	50	4	0	1.17236e-27	313.352	64.2178	54	2	0	3.50424e-31	297	71.8174	62	1	0	4.72339e-31	266.182
10161	97.9167	25.5481	36	4	0	0.114373	104.429	23.1524	28	1	0	0.0082893	84.027	16.1357	37	7	0	0.806465	101.848	26.4104	46	2	0	0.219745	100.972	22.7678	36	7	0	0.768312	107.548	29.142	31	1	0	0.0411963	95.4062	20.6395	32	2	0	0.602454	91.1026	16.062	39	6	0	0.968605	94.5429
10164	88.2333	17.0794	60	4	0	0.975632	99.0227	20.1546	44	3	0	0.0321802	91.2321	25.2982	56	2	0	0.0780985	90.4355	17.5654	62	7	0	0.99979	100.072	23.1086	69	6	0	0.906198	89.5769	17.5972	52	8	0	0.999504	95.7377	22.4736	61	6	0	0.585495	90.193	17.23	57	6	0	0.993319	91.069
10167	3431.06	739.96	53	2	0	9.52517e-37	4482.88	786.831	43	4	0	8.74013e-34	2215.83	418.194	54	2	0	4.32052e-40	4491.81	835.59	68	3	0	4.74924e-51	2474.27	621.644	45	0	0	2.37992e-28	2405.56	533.373	61	2	0	4.69697e-41	798.353	206.246	51	0	0	1.17546e-29	1125.55	310.661	55	0	0	2.70561e-31	918.96
10168	96.439	26.5811	41	1	0	0.186499	84.1143	16.8484	35	6	0	0.998494	83.3864	21.7311	44	6	0	0.814741	96	21.2937	46	4	0	0.810913	95.1538	21.324	39	5	0	0.992037	91.3571	18.8237	42	5	0	0.987503	102.5	25.1583	42	2	0	0.0611306	90.5	16.4113	42	1	0	0.982628	88.0303
10170	84.3226	15.0275	31	4	0	0.997874	87.0698	17.5274	43	4	0	0.986731	82.9348	17.6728	46	3	0	0.901348	95.7381	22.4228	42	5	0	0.808974	99.0238	26.3665	42	6	0	0.875555	92.186	16.0835	43	8	0	0.989937	97.2857	19.7835	35	2	0	0.392497	88.25	13.8449	44	6	0	0.999715	91.4242
10176	108	21.2102	48	3	0	4.31594e-06	103.308	22.7864	39	3	0	0.00447993	87.3704	14.4093	27	4	0	0.359715	115.278	15.7001	36	3	0	1.59627e-07	120.109	29.0801	46	3	0	0.000215952	124.976	32.7433	42	4	0	2.05555e-06	109.1	25.5672	30	3	0	0.00538076	106.583	23.2384	36	3	0	0.00510425	97.5
10180	108.136	26.8056	44	6	0	0.000213832	96.3871	22.6436	62	9	0	0.139697	80.6047	10.3144	43	10	0	0.999615	105.258	24.0845	62	3	0	0.0198024	109.561	23.8792	57	5	0	0.037239	101.064	18.4089	47	2	0	0.141321	94.1923	20.9247	52	5	0	0.77045	96.6327	22.2089	49	2	0	0.427847	97.4737
10181	124.032	29.408	31	3	0	8.41177e-07	119.667	27.8032	39	5	0	3.50437e-07	131.261	39.4672	46	0	0	4.47733e-10	118.711	31.0831	38	6	0	0.000171521	157.658	43.3679	38	1	0	1.92188e-09	127.892	27.3392	37	1	0	5.19568e-08	127.459	31.6312	37	2	0	3.71217e-07	127.366	24.8453	41	3	0	3.15132e-10	104.143
10184	3270.5	826.95	38	3	0	2.93538e-24	3987	1041.55	49	0	0	2.30099e-30	2964.71	694.379	31	4	0	5.92701e-21	4223.62	964.209	42	1	0	1.75694e-28	4688.52	927.712	46	2	0	9.03354e-34	3458.34	663.377	38	1	0	1.72764e-28	3483.25	641.428	40	3	0	1.31996e-30	3663.81	790.856	36	2	0	2.3232e-25	2926.52
10187	84.4643	16.0266	28	4	0	0.994245	86.5128	20.1649	39	2	0	0.977712	80.9714	17.9255	35	6	0	0.9574	104.853	24.6554	34	2	0	0.081335	90.973	18.6078	37	8	0	0.999912	96.1489	19.9902	47	7	0	0.749638	100.676	29.9431	34	1	0	0.203766	88.7812	17.1045	32	5	0	0.988667	92
10189	87.7333	13.0286	45	7	0	0.99263	89.8	19.684	35	3	0	0.844971	92.6744	23.5298	43	7	0	0.0431855	87.975	16.6525	40	8	0	0.999899	99.3778	22.256	45	5	0	0.904236	94.74	16.3879	50	9	0	0.924328	93.1622	22.6991	37	6	0	0.801266	106.464	25.0621	28	4	0	0.0184129	94.0227
10192	93.9206	20.3433	63	11	0	0.317536	109.246	24.4278	65	11	0	8.46129e-07	91.8571	27.5562	42	4	0	0.101989	98.9153	19.1665	59	5	0	0.482371	104.589	25.5106	56	8	0	0.408338	102.981	25.0641	53	8	0	0.0830126	99.0943	20.4913	53	5	0	0.169069	100.492	24.8157	61	5	0	0.0842269	99.2667
10193	82.4737	16.2908	38	8	0	0.999779	84.4231	13.3841	26	7	0	0.998716	83.7619	21.2072	42	3	0	0.783414	96	20.9421	29	2	0	0.761082	100.85	22.0716	40	4	0	0.797192	95.6098	22.4164	41	2	0	0.762	95.1463	18.7224	41	4	0	0.659858	83.8571	8.10732	21	5	0	0.999999	100.227
10195	133.913	36.4038	46	6	0	5.06681e-10	120.765	36.5637	51	3	0	1.01141e-06	102.106	24.2346	47	8	0	2.72685e-05	151.059	41.3983	51	1	0	2.33116e-12	200.156	61.9079	45	1	0	8.59747e-14	141.784	26.935	51	7	0	4.5087e-16	180.349	41.5514	43	4	0	6.51445e-17	155.526	40.7569	38	2	0	3.75943e-11	108
10196	94.7097	19.8027	31	1	0	0.287876	87.5882	20.2247	34	3	0	0.943169	86.1556	20.7101	45	2	0	0.526093	102.152	26.4364	33	4	0	0.236468	96.5349	21.4358	43	3	0	0.983827	92.1463	19.323	41	6	0	0.972633	87.3243	18.5278	37	5	0	0.997301	92.5882	16.6098	34	3	0	0.882901	86.587
10201	88.5	14.9662	38	5	0	0.953121	89.8409	18.6896	44	3	0	0.881869	77.2	16.4528	35	6	0	0.998814	105.289	22.9263	38	5	0	0.0450925	95.641	18.1869	39	10	0	0.995897	98.1026	17.1046	39	3	0	0.504549	92.2727	15.1002	44	5	0	0.959626	93.8286	19.158	35	6	0	0.75087	84.5116
10202	113.708	33.3192	48	2	0	3.44609e-05	97.6154	22.5459	52	7	0	0.0843576	93.8431	23.4907	51	3	0	0.0137966	122.125	32.4054	64	3	0	1.40141e-07	121.102	42.5109	49	7	0	0.00323051	108.41	23.0936	61	9	0	0.00049015	100.25	19.6777	48	6	0	0.0895677	102.739	19.0104	46	5	0	0.0108329	104.342
10204	637.63	167.995	27	3	0	8.1556e-16	538.568	140.227	37	1	0	6.85458e-21	466.419	151.029	31	2	0	5.28386e-15	587.516	133.076	31	1	0	1.80749e-19	522.053	143.227	38	1	0	3.39191e-20	487.143	109.326	42	0	0	2.12005e-25	407.973	94.0578	37	1	0	1.68667e-21	367.811	97.7795	37	0	0	5.22134e-19	295.424
10209	97.2195	21.1501	41	6	0	0.0896031	93.619	23.6705	42	4	0	0.458741	92.4222	21.6485	45	2	0	0.0338171	113.95	29.9154	60	4	0	0.000118487	97.7586	18.8104	29	6	0	0.952033	91.6486	13.269	37	7	0	0.997296	99.3171	22.3936	41	2	0	0.202242	97.8444	27.3462	45	3	0	0.331321	95.8108
10215	100.804	30.905	51	2	0	0.03355	82.0588	10.3366	34	8	0	1	75.3438	14.9421	32	3	0	0.999884	94.1053	20.7544	38	4	0	0.913827	91.9143	17.6024	35	8	0	0.99983	105.412	27.6797	51	4	0	0.0333519	91.5	19.914	46	4	0	0.947215	95.4103	18.0944	39	8	0	0.586643	86.2917
10220	99.4894	23.038	94	12	0	0.00270895	91.7419	18.1981	93	13	0	0.783043	85.8023	20.7539	86	10	0	0.597408	104.672	27.9168	122	9	0	0.0112955	106.557	23.2797	106	10	0	0.113795	98.9908	20.564	109	12	0	0.333321	101.035	25.2332	86	4	0	0.0454126	105.198	25.7864	96	8	0	0.000400696	98.1917
10221	101.886	27.618	44	4	0	0.0164255	93.8542	18.9434	48	10	0	0.411608	95.0962	30.6167	52	7	0	0.0225321	105	29.0233	52	5	0	0.0653118	102.236	19.8111	55	8	0	0.717716	97.2727	19.9076	55	4	0	0.624788	106.228	25.8692	57	2	0	0.00286665	107.396	29.9669	53	3	0	0.00406331	97.7049
10224	98.5366	26.4737	41	2	0	0.0829514	85.8	16.3336	30	4	0	0.99057	82.9375	17.2251	32	3	0	0.864402	96.5294	16.7336	34	10	0	0.782236	114.521	35.8537	48	1	0	0.021963	97.6889	25.4842	45	2	0	0.546296	94.7436	19.2651	39	8	0	0.698259	89.8444	15.9116	45	4	0	0.993773	94.4865
10228	356.052	119.359	58	3	0	4.73173e-24	322.61	109.851	59	4	0	2.72443e-23	272.018	86.2608	56	5	0	8.74617e-23	394.463	122.691	54	5	0	3.22297e-24	222.073	60.398	55	0	0	1.31659e-20	177.833	50.4369	54	7	0	1.73188e-16	167	49.1062	39	4	0	3.06688e-11	156.949	36.9309	39	10	0	7.3954e-13	168.471
10239	218.438	73.4364	32	6	0	3.4029e-11	276.966	91.7444	29	0	0	8.8325e-12	117.516	33.8229	31	5	0	8.12143e-06	385.758	115.764	33	6	0	1.06017e-15	115.054	28.3646	37	7	0	0.0105548	209.267	57.3645	30	2	0	8.39789e-12	111.536	23.2355	28	5	0	0.000923217	144	30.4806	31	3	0	4.50517e-10	114.243
10240	111.382	28.9514	34	5	0	0.000329132	111.55	22.938	40	1	0	5.44591e-06	106.758	23.1058	33	5	0	8.14703e-06	144.882	42.8152	34	3	0	2.15175e-07	162.972	42.2425	36	5	0	3.22049e-10	110.39	25.4243	41	6	0	0.00185342	115.791	31.0396	43	2	0	9.22944e-05	122.841	32.8746	44	8	0	1.33972e-06	105.175
10246	91.1228	19.1153	57	5	0	0.730382	99.449	21.9953	49	4	0	0.0272308	89.7872	22.3188	47	6	0	0.14961	113.464	29.6972	56	2	0	0.000259461	96.2407	18.3374	54	12	0	0.998011	97.4	22.087	55	6	0	0.596597	93.8	16.7937	45	4	0	0.843306	95.9623	23.3847	53	4	0	0.510937	91.8889
10253	92.0732	18.2475	41	8	0	0.585308	89.8571	21.9439	28	5	0	0.788553	88	21.9354	32	4	0	0.337883	100.879	22.6409	33	3	0	0.301489	114.769	31.4488	39	5	0	0.0178829	111.375	32.2233	40	2	0	0.00660445	94.375	17.5685	40	3	0	0.760114	95.5625	16.5528	32	3	0	0.565546	84.0256
10255	245.375	61.0585	40	5	0	7.24725e-19	302.8	67.8861	40	7	0	4.8112e-22	327.238	85.893	42	4	0	1.55847e-21	280.382	70.9302	34	2	0	1.53478e-16	291.139	81.4193	36	2	0	4.94261e-16	263.14	73.2298	43	1	0	1.51705e-18	295.146	73.6718	41	1	0	1.84976e-20	263.024	59.9876	42	3	0	2.02878e-21	248.4
10259	421.289	101.855	45	2	0	2.16732e-25	402.972	106.902	36	1	0	4.24948e-19	431.293	123.56	41	0	0	5.56732e-21	460.135	135.176	37	3	0	1.81866e-18	402.681	88.0914	47	4	0	2.17296e-27	373.618	66.744	55	3	0	3.9937e-36	302.5	59.511	44	1	0	4.31778e-26	298.306	72.5545	36	0	0	1.41774e-18	288.127
10270	199.371	52.9606	35	3	0	5.39927e-14	151.684	35.1176	38	4	0	1.1161e-12	161.723	46.0759	47	3	0	4.64011e-15	176.389	52.0034	36	3	0	7.04046e-11	208.2	43.8805	40	4	0	3.76644e-18	153.364	33.8245	44	2	0	3.54714e-14	137.152	21.2575	33	7	0	9.43565e-13	141.41	32.9934	39	5	0	9.80945e-11	135.556
10273	101.729	21.0256	48	8	0	0.00233605	103.537	28.1121	54	2	0	0.00479774	100.513	21.3256	39	7	0	9.34771e-05	104.579	20.5782	57	7	0	0.0196771	130.125	36.2642	48	4	0	3.83645e-06	109.604	26.9592	48	7	0	0.00251523	107.212	24.3434	52	6	0	0.00115864	102.231	22.8393	52	6	0	0.0285702	97.0714
10278	1859.11	494.624	37	3	0	1.39422e-22	1705.46	385.195	37	5	0	6.47049e-25	1717.32	405.054	28	0	0	1.01765e-18	1784.66	385.428	29	2	0	2.66627e-20	1714.97	389.532	34	3	0	7.80033e-23	1640.53	299.043	30	2	0	5.93029e-23	1851.23	436.672	35	1	0	4.56529e-23	1537.14	322.461	42	1	0	3.18339e-29	1504.07
10279	311.222	91.8331	36	2	0	1.81848e-16	279.167	83.8445	42	4	0	6.57731e-18	153.514	46.4558	35	0	0	2.71301e-10	180.184	45.7932	38	4	0	1.77616e-13	158.517	35.2132	29	2	0	2.0754e-09	173.757	41.9884	37	2	0	2.53338e-13	126.417	24.479	36	2	0	6.44842e-09	123.514	27.1197	37	4	0	2.13653e-07	144.825
10286	89.1463	17.7406	41	4	0	0.895348	91.2941	19.9402	51	3	0	0.754358	82.6176	16.5914	34	4	0	0.900444	95.1333	20.3689	45	5	0	0.88259	98.2195	18.4316	41	7	0	0.969538	99.0444	20.9794	45	9	0	0.38648	93.425	21.2867	40	3	0	0.805496	95.8462	21.7976	39	1	0	0.523194	90.2308
10288	91.697	18.9412	66	7	0	0.663979	88.8545	18.3802	55	7	0	0.958	83.069	15.7434	58	6	0	0.940284	97.7143	21.145	63	5	0	0.65731	101.592	17.4963	49	5	0	0.807162	98.2295	20.7207	61	8	0	0.485772	93.0179	17.9418	56	7	0	0.914816	94.8864	18.6999	44	2	0	0.658707	92.7917
10291	92.2167	22.5111	60	4	0	0.564657	94.4318	22.0321	44	4	0	0.360813	81.5918	15.831	49	9	0	0.979343	93.875	23.6365	64	8	0	0.949258	99.1639	20.4932	61	4	0	0.957833	95.6727	20.0065	55	4	0	0.816334	94.1579	21.8483	57	8	0	0.774733	92.9565	24.7017	46	5	0	0.799521	96.3659
10292	116.179	27.3504	39	8	0	2.14593e-06	138.829	36.1048	35	2	0	5.69824e-09	100.065	26.3392	46	7	0	0.000494562	118.585	25.8979	41	5	0	8.5075e-06	119.049	21.9874	41	5	0	3.50881e-05	114.947	20.7377	38	3	0	7.20989e-06	118.674	31.4338	43	3	0	1.63794e-05	117.278	25.6221	36	1	0	8.84015e-06	117.71
10296	558.977	153.057	43	4	0	2.28535e-23	526.167	162.42	24	1	0	2.00747e-12	504.938	159.945	32	4	0	6.63011e-16	423.481	98.1746	27	4	0	5.10943e-16	472.405	117.174	42	2	0	2.22639e-23	406.69	107.784	29	0	0	1.63678e-15	353.927	83.2726	41	1	0	1.37409e-22	316.349	96.8391	43	0	0	1.0862e-18	309
1030008	113.793	26.3268	29	1	0	9.00645e-05	108.511	20.9931	45	4	0	7.32884e-06	95.1163	26.219	43	6	0	0.0172045	124.262	33.6829	42	4	0	7.85131e-06	98.8485	17.4233	33	9	0	0.942935	105.676	23.716	37	5	0	0.0306769	104.265	19.7165	49	7	0	0.00369873	104.766	23.0163	47	6	0	0.00639745	107.632
1030010	519.268	160.02	56	0	0	3.73339e-27	435.096	116.748	52	5	0	3.56293e-27	357.296	109.902	54	3	0	1.13943e-24	508.964	133.053	56	3	0	2.90352e-30	638.34	134.412	47	4	0	2.39976e-30	438.309	91.8025	55	3	0	9.84629e-34	312.239	53.9741	46	3	0	7.47182e-30	384.17	87.4378	47	2	0	7.55603e-27	329.839
1030017	93.2571	23.2662	35	2	0	0.443515	98.2558	20.9001	43	3	0	0.0619348	80.4412	12.076	34	7	0	0.996188	97.0667	25.234	30	4	0	0.645349	91.1935	18.8068	31	2	0	0.999594	97.2759	25.0027	29	3	0	0.572574	105.878	25.0292	41	4	0	0.00983408	113.721	28.6026	43	2	0	0.000108831	92.65
1030020	99.3182	28.3391	44	4	0	0.064408	102.082	18.8899	49	5	0	0.00100585	92.4348	22.1466	46	4	0	0.0350302	102.06	23.8853	50	6	0	0.170602	101.167	19.0195	36	5	0	0.792657	106.869	23.0907	61	5	0	0.0022843	100.628	20.3961	43	1	0	0.0894184	92.4902	17.8621	51	9	0	0.918766	90.75
1030021	92.4259	19.7499	54	3	0	0.539292	92.1373	18.2604	51	5	0	0.664877	86.6607	21.2554	56	8	0	0.458114	96.68	21.0135	50	2	0	0.760067	94.62	16.8401	50	9	0	0.99982	93.8254	17.7977	63	7	0	0.969746	85.8542	15.3498	48	8	0	0.99999	98.2857	23.8126	49	4	0	0.25767	96.9831
1030025	129.279	28.5126	43	5	0	7.39929e-11	201.697	55.883	33	2	0	7.35476e-13	114.765	33.9831	34	4	0	1.34343e-05	126.375	28.6185	32	6	0	2.96967e-06	130.735	27.4395	34	2	0	1.08966e-06	133.559	35.2155	34	2	0	7.18057e-07	109.647	23.4222	34	7	0	0.00115364	155.933	45.0187	30	2	0	2.51583e-08	123.111
1030026	659.956	192.022	45	3	0	7.39792e-24	476.108	125.29	37	3	0	2.42035e-20	654.935	186.773	46	2	0	6.90878e-25	603.568	106.687	37	0	0	9.46855e-27	655.054	145.991	37	6	0	2.124e-23	577.481	103.664	52	3	0	1.30786e-36	395.188	64.191	32	2	0	4.32651e-23	425.3	88.0767	40	2	0	4.90338e-25	458.85
1030037	92.2	19.2444	45	0	0	0.567656	100.524	26.2523	42	5	0	0.0399529	87.4211	22.777	38	5	0	0.387977	119.432	31.611	37	2	0	0.000166222	104.838	24.9795	37	1	0	0.400487	108.222	26.2755	45	4	0	0.00678757	109.171	21.8997	41	1	0	0.000289527	104.913	25.8223	46	4	0	0.0123549	102.125
1030040	96.2464	22.4417	69	2	0	0.0972155	91.3488	13.6711	43	10	0	0.813345	86.7797	22.1664	59	5	0	0.442573	107.804	26.7662	46	4	0	0.0138203	105.698	27.1184	43	6	0	0.324065	105.633	22.0328	49	4	0	0.0107528	91.963	18.0104	54	2	0	0.960251	96.1724	15.5858	58	4	0	0.4766	89.2195
1030044	1202.4	401.725	30	2	0	1.34362e-15	769.953	172.399	43	5	0	1.2004e-27	982.968	241.282	31	2	0	1.30227e-19	967.077	215.749	39	2	0	1.39145e-25	1003.07	202.411	42	2	0	3.99212e-29	779.35	157.653	40	1	0	2.38482e-27	647.714	131.683	42	2	0	4.02237e-28	609.275	142.819	40	7	0	2.08464e-24	565.735
1030047	89.1837	17.3909	49	4	0	0.917052	109.357	35.2902	56	0	0	0.000603341	91.0781	23.4509	64	4	0	0.0568333	94.6087	17.4668	46	6	0	0.944013	102.207	28.0531	58	12	0	0.665355	95.5082	17.147	61	5	0	0.880556	92.2609	18.3717	69	3	0	0.965326	93.6905	18.1451	42	8	0	0.797178	88.4464
1030048	119.345	30.4458	29	2	0	3.04055e-05	109.121	33.469	33	4	0	0.00517514	85.88	14.452	25	5	0	0.564946	109.208	22.0296	24	4	0	0.0150775	122.542	39.3866	24	2	0	0.0144387	101.029	21.2623	35	3	0	0.213565	88.5185	19.1238	27	6	0	0.978518	107.167	26.2903	30	1	0	0.0139887	90.2222
1030050	94.1154	22.3293	78	5	0	0.2885	94.5106	19.7637	47	7	0	0.33097	87.1212	23.2442	66	5	0	0.395827	98.197	21.9701	66	6	0	0.588027	104.296	22.7518	54	12	0	0.435948	97.129	20.6711	62	8	0	0.647874	104.652	26.1454	66	4	0	0.00625181	90.0938	16.0047	64	11	0	0.997836	94.4062
1030053	397.238	140.462	42	1	0	1.43043e-17	390.568	123.864	44	1	0	6.04919e-20	293.625	100.791	40	4	0	4.57771e-16	401.5	139.292	36	0	0	2.68058e-15	350.327	106.018	49	3	0	1.7627e-21	297.647	63.3829	51	2	0	4.10742e-28	225.971	49.5204	34	6	0	8.02083e-17	244.162	61.6547	37	4	0	5.14566e-17	218.366
1030059	256.158	94.3996	57	2	0	5.84389e-19	253.738	59.5645	61	5	0	1.03392e-29	259.985	75.7839	65	2	0	1.18452e-27	252.557	71.973	61	3	0	1.59361e-24	253.783	70.0317	46	4	0	6.55375e-19	214.857	54.2598	63	3	0	1.94862e-25	215.404	50.2333	52	1	0	4.51465e-23	212.768	62.8114	56	3	0	5.87954e-20	162.911
1030064	220.698	54.9721	43	4	0	4.67162e-19	176.762	49.1998	42	5	0	4.08626e-14	193.656	64.8187	32	3	0	7.48663e-11	278.393	89.8453	28	2	0	2.09588e-11	256.842	71.8886	38	2	0	8.49379e-16	164.618	23.952	34	10	0	1.33716e-17	177.632	46.8046	38	2	0	3.44623e-13	151.772	38.5389	57	2	0	8.54845e-16	139.905
1030066	111.298	31.2054	47	3	0	8.75475e-05	111.231	35.2327	39	2	0	0.00143629	88.875	20.7578	32	1	0	0.249521	116.462	35.075	39	3	0	0.00162605	126.659	36.1024	41	5	0	0.000113444	107.163	30.3699	43	5	0	0.0291052	97.1875	11.5575	32	10	0	0.345763	102.675	16.7996	40	4	0	0.00866109	106.781
1030068	95.7419	19.8628	31	4	0	0.200245	103.323	25.3869	31	4	0	0.0174683	94.8205	30.2689	39	3	0	0.0446582	92.25	16.1225	24	8	0	0.970484	107.794	27.1469	34	5	0	0.198522	109.289	25.1481	38	4	0	0.00480867	102.833	19.1745	30	6	0	0.037681	107.243	24.248	37	2	0	0.0040427	91.4146
1030070	111.298	23.9155	47	4	0	1.45183e-06	113.788	29.8944	33	6	0	0.00020341	116.969	33.3703	32	4	0	6.2722e-06	136.103	40.0387	29	4	0	1.32742e-05	115.432	27.0971	44	5	0	0.00339561	106.366	25.3986	41	2	0	0.0223712	110.741	31.3322	54	2	0	0.000708726	111.5	26.3444	36	6	0	0.000617733	100.914
1030079	128.25	35.1506	36	2	0	3.13624e-07	114.577	28.2491	26	5	0	0.000363698	97.8974	27.5354	39	4	0	0.00638703	115.517	27.9242	29	3	0	0.00161626	132.05	41.0097	40	1	0	4.66056e-05	119.433	37.977	30	5	0	0.00230307	117	27.8687	34	4	0	6.82223e-05	108.8	20.2713	30	2	0	0.000890782	106.138
1030082	3480.02	918.098	66	3	0	4.49788e-40	3758.39	1054.08	61	3	0	1.04397e-35	4357.95	1153.7	61	0	0	3.13677e-37	4133.56	1156.13	57	3	0	1.53123e-33	1468.1	281.975	62	3	0	1.5308e-44	3215.75	682.71	56	1	0	4.9663e-39	1042.27	183.94	51	5	0	3.84131e-38	1521.47	345.339	66	3	0	4.72405e-43	2180.25
1030086	99	21.5256	41	6	0	0.0342606	85.9714	13.6866	35	9	0	0.998202	83.4091	18.0662	44	7	0	0.856686	101.83	26.3639	47	7	0	0.218219	112.93	29.4258	43	7	0	0.0242057	102.5	16.6382	36	3	0	0.0627788	101.225	24.1411	40	3	0	0.105588	92.6316	16.1386	38	5	0	0.899387	98.4043
1030091	128.125	28.108	40	6	0	5.12532e-10	120.641	25.477	39	0	0	2.98472e-08	127.021	38.3817	47	4	0	1.84522e-09	150.514	40.8774	35	3	0	5.48395e-09	143.224	35.6588	49	5	0	2.72679e-10	119.356	20.2228	45	6	0	5.04984e-09	123.044	26.6381	45	4	0	1.48926e-08	127.553	25.436	47	8	0	2.808e-11	112.979
1030092	99.0256	14.8545	39	7	0	0.00580242	108.667	25.4438	39	1	0	0.000267582	101.156	28.1655	32	3	0	0.00285861	107.969	22.0885	32	5	0	0.0128663	122.242	36.1404	33	1	0	0.00309805	99.3871	16.4553	31	7	0	0.33777	112.35	21.1041	60	5	0	1.11703e-07	106.969	25.1838	32	3	0	0.0100729	106.907
1030093	114.966	30.1999	59	6	0	2.46022e-07	110.554	30.104	65	6	0	9.17317e-06	97.6491	22.7835	57	5	0	0.000223269	121.741	32.099	54	5	0	1.38918e-06	117.323	27.0405	65	6	0	7.68891e-05	112.722	24.8166	54	4	0	3.52577e-05	106.857	27.4568	49	4	0	0.00514542	109.062	20.603	48	5	0	3.44252e-05	97.1967
1030097	84.5849	15.7192	53	8	0	0.99977	84.7667	20.7259	30	5	0	0.98335	78.3091	19.0709	55	6	0	0.998544	105.527	31.7075	55	4	0	0.0611563	100.491	21.007	53	3	0	0.870136	93.902	22.1903	51	2	0	0.909781	96.3571	24.702	42	3	0	0.500706	91.7581	16.9325	62	4	0	0.974198	94.2041
10301	103.377	27.7809	53	11	0	0.0036217	101.508	22.067	61	10	0	0.00247671	95.9259	21.5764	54	9	0	0.00100724	104.062	20.0461	48	4	0	0.0382997	133.9	26.5545	60	7	0	1.32409e-12	106.917	23.5158	60	5	0	0.00272389	108.307	24.2971	75	4	0	3.12908e-05	121.345	35.861	55	5	0	1.42375e-06	94.2941
1030102	90.5366	21.1626	41	4	0	0.740618	94.122	18.4312	41	0	0	0.380524	81.4062	18.3722	32	5	0	0.930811	98.6667	17.0025	36	6	0	0.51909	102.714	19.1946	28	4	0	0.615434	104.342	30.8985	38	5	0	0.111891	101	24.2346	42	6	0	0.111483	90.3871	14.7596	31	3	0	0.979242	88.5641
1030113	283.493	86.7457	71	5	0	5.12381e-29	286.914	78.3275	58	1	0	1.87021e-26	252.968	66.9268	63	5	0	9.10778e-29	241.785	56.8599	65	9	0	6.94504e-30	270.137	67.0021	51	6	0	1.59675e-23	222.293	52.4749	58	3	0	1.58513e-25	238.031	68.9644	64	2	0	8.98598e-25	208.714	45.8866	49	4	0	1.82693e-22	183.617
1030114	2581.15	575.953	46	6	0	2.94402e-31	3100.5	777.01	40	2	0	1.39645e-25	2926.72	772.47	60	3	0	1.77574e-36	3143.34	755.312	64	7	0	3.56068e-41	3667.02	680.97	59	4	0	2.39455e-44	2395.32	438.468	53	2	0	5.42536e-40	2209.24	332.925	34	5	0	9.4346e-29	2316.84	491.85	64	4	0	4.01515e-44	1852.91
1030121	105.405	26.8946	42	2	0	0.00194952	101.691	26.803	55	2	0	0.0116672	103.864	28.0105	44	5	0	7.92979e-05	109.491	32.0369	57	3	0	0.00741285	112.42	27.6007	50	3	0	0.0160724	96.5455	19.7105	33	7	0	0.676388	106.96	30.1614	50	3	0	0.00829378	102.143	23.5337	42	5	0	0.0508331	105.983
1030129	92.52	20.4253	50	6	0	0.523723	92.8393	19.0881	56	5	0	0.561458	84.7547	20.7882	53	5	0	0.71102	98.6897	27.1359	58	6	0	0.512696	93.94	15.4026	50	7	0	0.999979	100.111	23.8958	45	3	0	0.291247	92.6667	18.3558	63	5	0	0.94164	91.5952	16.0685	42	6	0	0.959567	89.68
1030131	86.9434	16.3029	53	10	0	0.993223	92	18.8973	48	9	0	0.673285	84.7907	16.6384	43	6	0	0.729187	95.322	19.5796	59	8	0	0.910297	107.038	25.6192	53	4	0	0.181054	95.0182	21.4937	55	12	0	0.855705	98.0189	21.3267	53	6	0	0.28788	100.561	23.9937	66	7	0	0.0663889	94.8571
1030132	97.5106	20.4842	47	3	0	0.057361	105.727	27.7154	33	2	0	0.00723065	106.281	37.8155	32	0	0	0.00279117	108.364	27.8083	33	5	0	0.0286329	117.556	29.7054	27	5	0	0.0117838	106.353	26.5069	17	3	0	0.109789	96.1667	21.9929	36	5	0	0.521265	98.4516	19.1413	31	3	0	0.245667	109.306
1030133	10185.3	2054.19	116	8	0	7.08508e-83	8174.63	1574.83	120	3	0	7.55315e-88	8572.13	1746.77	109	6	0	1.87901e-77	10518.4	2468.87	126	2	0	5.08687e-82	11484.1	2373.06	128	1	0	5.11201e-90	9057.21	1812.44	138	2	0	1.15046e-98	6635.9	1304.15	115	1	0	3.80883e-83	7979.13	1361.52	120	6	0	6.92897e-94	7295.32
1030136	90.3167	21.2981	60	6	0	0.803746	102.926	21.347	54	7	0	0.000803031	90.9048	21.9337	63	6	0	0.0531877	106.193	29.0599	57	7	0	0.0302657	106.9	27.9119	50	3	0	0.218011	96.8615	22.7355	65	7	0	0.672796	93.5319	20.9522	47	4	0	0.819845	91.4634	18.3863	41	5	0	0.940458	91.0612
1030138	90.12	17.4597	50	9	0	0.847769	92.7692	23.0274	52	5	0	0.55783	95.96	26.1159	50	5	0	0.00623204	97.7213	21.584	61	6	0	0.651035	101.926	25.0628	54	9	0	0.706194	98.6232	20.4796	69	2	0	0.422014	95.8276	19.9474	58	4	0	0.580444	97.1311	16.9769	61	7	0	0.311522	86.1639
1030142	900.188	303.258	32	1	0	4.13573e-16	740.6	189.496	30	3	0	4.9411e-18	791.125	237.61	40	1	0	2.01379e-21	768.432	197.671	37	0	0	8.10588e-22	728.617	186.326	47	0	0	3.64257e-27	528.444	157.893	27	1	0	4.90787e-14	555.833	127.966	42	2	0	1.50546e-25	503.657	96.4435	35	1	0	8.91431e-24	354.88
1030148	92.4737	24.8115	57	5	0	0.526456	86.8261	14.6717	46	5	0	0.997476	88.1176	19.6831	51	4	0	0.26404	88.0588	13.4646	51	11	0	1	95.2791	16.1235	43	6	0	0.99935	90.7045	17.9088	44	6	0	0.995585	94.1081	22.1294	37	2	0	0.73003	92.0526	19.1763	57	5	0	0.938727	86.2727
1030152	239.111	70.1324	36	3	0	8.52915e-15	262.163	68.7915	49	4	0	1.85594e-22	250.667	72.4487	39	1	0	4.78186e-17	250.04	47.8309	50	7	0	1.0742e-27	228.286	56.8856	35	2	0	5.25664e-15	208.562	43.6835	48	3	0	1.48536e-22	191.629	63.2609	35	2	0	1.02746e-10	176.909	39.2455	33	4	0	1.54677e-13	166
1030154	96.3061	20.9535	49	2	0	0.117339	92.3621	17.5975	58	7	0	0.646121	85.4211	18.6566	57	7	0	0.646513	102.582	25.6427	67	7	0	0.116844	97.2549	21.2752	51	11	0	0.983251	105.278	30.0411	54	3	0	0.0434082	96.6744	19.8623	43	6	0	0.459543	90.6316	13.673	57	8	0	0.99782	92.6613
1030156	97.5636	23.914	55	10	0	0.0688545	101.692	22.8083	65	8	0	0.00204121	81.4545	14.9627	55	9	0	0.990421	115.362	31.1773	58	4	0	8.1237e-05	111.186	24.688	59	3	0	0.0127473	101.204	22.7989	49	6	0	0.175899	98.9649	21.0221	57	4	0	0.177961	97.1087	16.6376	46	7	0	0.334894	94.3833
1030161	199.077	59.8514	52	3	0	7.02972e-18	184.538	47.6588	39	3	0	9.19952e-15	192.622	66.313	37	2	0	6.10273e-12	190	54.5367	40	3	0	2.5352e-13	209.769	50.0055	39	5	0	4.06333e-16	177.895	31.513	38	5	0	3.50571e-18	180.061	38.8828	33	2	0	4.85027e-14	168	37.6168	42	2	0	9.15135e-16	156.317
1030164	107.7	27.4578	50	8	0	0.00016617	117.703	33.6524	74	8	0	1.25076e-08	107.256	23.6936	43	8	0	4.13179e-07	111.702	24.3345	47	7	0	0.00035839	133.06	34.2604	50	5	0	1.02637e-07	102.098	17.4474	51	7	0	0.0562349	115.273	27.877	55	5	0	2.93683e-06	116.774	30.6692	53	2	0	4.63894e-06	98.3659
1030167	92.7941	15.4131	34	2	0	0.484959	99.0244	22.0312	41	3	0	0.0505712	94.037	22.4662	27	7	0	0.0439531	98.8095	18.9624	42	8	0	0.499237	111.78	37.2529	41	1	0	0.0889239	100.914	23.806	35	6	0	0.247504	96.1282	18.6395	39	4	0	0.531174	90.7576	19.172	33	3	0	0.938323	86.7714
1030168	100.721	27.0874	43	4	0	0.0295166	92.6552	22.6704	29	2	0	0.55442	99.0714	31.1435	28	3	0	0.0199797	102.091	26.7037	33	2	0	0.242639	117.875	30.7456	40	2	0	0.00310475	95.0333	17.3513	30	2	0	0.831513	99.7234	26.5041	47	4	0	0.19511	98.75	23.2949	40	7	0	0.23447	101.605
1030170	250.605	65.9896	43	3	0	1.76385e-19	308.576	95.4277	33	3	0	1.39048e-14	265.569	66.1729	51	4	0	3.55673e-25	320.094	107.215	32	2	0	3.49209e-13	298.529	64.7041	34	2	0	1.30613e-18	249.793	64.5929	29	1	0	2.13405e-13	191.923	36.6529	26	3	0	3.79588e-13	190.16	46.7615	25	1	0	2.15975e-10	142.588
1030180	112.471	23.9352	51	7	0	1.59204e-07	114.065	27.3525	62	5	0	6.11696e-08	102.655	22.3964	58	6	0	4.16064e-07	112.143	30.3794	42	4	0	0.00347753	114.815	28.9339	54	3	0	0.00361857	108.982	25.9906	56	4	0	0.0014491	104.412	19.2216	68	10	0	0.000505768	109.444	26.3003	45	3	0	0.000697469	101.52
1030187	2415.91	294.597	32	6	0	5.41611e-30	1970.97	403.761	36	4	0	8.38097e-26	2118.84	476.018	32	3	0	5.71916e-22	2508.78	551.297	37	6	0	1.46122e-25	2703.98	510.204	49	2	0	1.64393e-36	1800.56	376.662	34	2	0	4.8102e-24	1872.5	288.473	26	0	0	6.5919e-22	1830.21	328.494	29	2	0	1.68983e-22	1325.26
1030189	140.082	29.1458	61	5	0	5.6427e-19	130.681	40.6545	47	6	0	4.91425e-08	127.5	35.8062	48	8	0	1.45971e-10	138.656	38.9311	61	6	0	2.51779e-11	183.203	61.6792	64	4	0	1.94483e-15	132.38	29.5526	71	4	0	5.33479e-15	139.278	24.0757	54	3	0	1.37592e-18	154.551	47.0183	69	4	0	6.95498e-16	116.327
1030192	102.204	28.3255	49	2	0	0.0115485	89.5484	19.8326	62	5	0	0.925019	88.1346	21.1697	52	7	0	0.274735	93.377	18.9817	61	4	0	0.984935	105.226	25.4216	53	4	0	0.341981	106.298	25.2027	57	5	0	0.00892981	94.7797	20.7623	59	3	0	0.719235	89.1277	17.5977	47	3	0	0.99501	88.3617
1030193	3851.15	640.484	47	6	0	8.4513e-38	4027.97	697.953	34	1	0	4.25564e-27	4200.16	1008.66	45	3	0	1.46607e-29	4836.65	1146.16	43	2	0	1.55063e-28	5400.94	900.047	33	5	0	6.48567e-27	3893.31	765.555	29	1	0	9.255e-22	3212.21	591.78	39	3	0	7.97879e-30	3950.03	621.69	29	3	0	2.13167e-24	2877.13
1030195	83.1379	15.6655	29	4	0	0.998605	99.3333	28.4876	36	3	0	0.104082	80	14.6122	30	2	0	0.987827	97.4167	18.3182	24	3	0	0.642657	107.556	31.8106	36	3	0	0.241562	99.9487	25.7293	39	2	0	0.331304	83.4737	12.6891	38	10	0	1	93.9149	18.1765	47	5	0	0.786842	90.0789
1030196	99.5652	21.8046	23	5	0	0.072665	92.7879	21.6604	33	3	0	0.546985	89.4324	20.884	37	4	0	0.188945	105.438	27.486	32	4	0	0.0912841	102.9	16.8571	30	5	0	0.612664	97.5385	18.0027	26	2	0	0.566171	103.103	20.3388	29	4	0	0.042845	110.48	29.4959	25	2	0	0.0111127	98.9286
1030202	90.4	19.0488	50	7	0	0.799791	91.3659	19.4496	41	5	0	0.728723	77.575	16.8567	40	3	0	0.998921	96.875	23.8587	56	3	0	0.725498	112.896	34.8243	48	3	0	0.0384565	96.383	14.7465	47	8	0	0.788803	90.4359	16.5796	39	2	0	0.983968	96.434	20.7962	53	5	0	0.447109	92.3488
1030204	129.12	30.8603	25	6	0	2.16786e-06	161.739	59.5095	23	1	0	7.54272e-06	158.286	60.9972	28	1	0	5.63864e-07	166.889	58.8011	27	2	0	1.17932e-06	146.885	54.6672	26	5	0	0.00023604	143.793	38.9939	29	2	0	4.03471e-07	127.28	31.844	25	5	0	3.01285e-05	133	35.3836	25	3	0	1.18877e-05	119.318
1030209	206.179	48.2555	28	4	0	5.31444e-13	242.55	80.842	40	2	0	1.3082e-14	219.514	72.221	37	0	0	1.32407e-13	224.103	55.1361	39	8	0	4.43545e-17	228.068	46.7215	44	1	0	1.24014e-21	205.163	42.2943	43	2	0	2.25868e-20	183.107	37.9389	28	2	0	1.01038e-12	185.833	44.6129	36	0	0	2.41532e-14	157.311
1030215	96.5312	23.899	32	2	0	0.185662	94.7727	15.8262	22	4	0	0.327289	95.6562	25.651	32	5	0	0.0245746	105.795	29.5574	39	4	0	0.0742283	97.8611	15.0583	36	6	0	0.987785	107.154	28.0643	39	2	0	0.0260766	91.2581	14.9152	31	5	0	0.966438	92.8667	17.318	30	3	0	0.838284	92.5
1030220	156.8	40.7263	35	0	0	3.47199e-11	139.743	28.7661	35	4	0	1.76655e-11	157.594	31.5368	32	5	0	3.28719e-14	171.469	41.3295	32	3	0	1.8014e-11	195.684	48.7681	38	2	0	3.27071e-14	154.31	34.9079	42	2	0	2.07159e-13	139.676	28.0833	37	2	0	1.63451e-11	144.838	26.5963	37	4	0	1.48193e-13	137.019
1030224	88.2727	17.411	33	6	0	0.92225	91.6047	17.0142	43	4	0	0.732834	82.4483	12.1054	29	4	0	0.952743	96.6667	17.4798	42	7	0	0.782603	93.6207	18.2354	29	4	0	0.997173	91.7	18.0586	40	2	0	0.984813	94.0606	22.1655	33	3	0	0.722275	88.1154	18.2194	26	5	0	0.982035	95.7692
1030228	102.078	19.3967	51	6	0	0.000581034	119.642	27.7683	53	5	0	3.33483e-09	106.889	23.2577	45	5	0	2.24055e-07	100.574	20.6406	47	3	0	0.280401	101.804	14.4447	46	5	0	0.820379	99.0962	19.8675	52	2	0	0.364652	102.256	21.7585	43	5	0	0.0418594	99.2037	23.2008	54	3	0	0.161911	107.912
1030239	284.636	83.0075	22	0	0	2.28895e-10	329.583	80.3465	24	1	0	2.62706e-13	229.25	46.1589	32	1	0	6.06507e-18	299.5	70.2105	36	1	0	6.4316e-19	276.857	54.2789	28	5	0	3.54092e-16	281.706	61.1939	34	2	0	1.44558e-18	267.786	58.0813	28	1	0	2.38451e-15	264.278	66.4348	36	3	0	2.75423e-17	241.029
1030240	127.444	27.8884	54	3	0	8.2841e-13	115.935	21.3884	31	0	0	9.02914e-07	109.947	23.2448	38	7	0	1.42687e-07	152.103	41.3136	29	7	0	7.4331e-08	105.053	23.8327	38	4	0	0.37347	100.14	16.8898	43	4	0	0.221186	95.5	18.0376	32	6	0	0.605612	107.674	31.4954	46	5	0	0.00806178	94.34
1030242	2346.41	816.394	32	0	0	1.53393e-16	2275.3	521.282	44	4	0	2.15798e-29	2361.37	847.011	38	0	0	5.39375e-19	2340.09	540.591	47	1	0	3.97658e-31	2304.36	441.595	36	4	0	8.21132e-27	1781.42	312.673	33	5	0	1.03386e-25	1632.19	261.626	31	2	0	2.56899e-25	1582.84	217.183	31	6	0	2.83304e-27	1528.2
1030243	182.491	35.3834	53	6	0	7.66176e-25	180.293	32.226	41	5	0	1.66115e-20	159.612	45.1557	49	8	0	1.65186e-15	206.657	62.4241	67	6	0	5.80319e-22	190.982	54.1293	56	5	0	2.25073e-17	161.433	36.5746	67	5	0	5.18518e-22	153.304	32.8845	69	9	0	1.22586e-22	149.759	27.628	58	2	0	1.57202e-21	142.155
1030246	90.1	16.9521	40	1	0	0.82953	83.4103	14.6228	39	7	0	0.999918	77.8333	15.1271	36	6	0	0.99908	112.114	32.3658	44	1	0	0.00463606	112.722	33.2597	36	2	0	0.0582884	92.0769	18.2733	26	4	0	0.947994	97	19.1171	42	1	0	0.415435	90.561	16.2173	41	2	0	0.981573	85.8537
1030253	98.4516	16.5969	31	7	0	0.031761	105.133	20.7825	30	2	0	0.00197864	94.4	22.1508	40	4	0	0.0137305	102.486	22.2231	37	7	0	0.160684	108.444	26.625	45	6	0	0.124273	112.587	29.451	46	3	0	0.000883427	91.6875	15.1241	32	4	0	0.954392	98.2045	18.3741	44	7	0	0.22136	100.621
1030259	99.2195	21.0173	41	3	0	0.027078	98.7222	20.7221	36	3	0	0.0610421	88.1667	17.29	36	3	0	0.268047	97.8235	18.7285	34	3	0	0.618567	109.135	25.8201	37	6	0	0.108575	95.4783	20.9632	46	4	0	0.801981	102.03	20.3108	33	3	0	0.0597755	96.3158	22.8167	38	4	0	0.471732	96.4571
1030270	253.086	41.9631	35	8	0	2.16319e-22	270.717	70.1058	46	5	0	1.09019e-21	223.139	49.107	36	3	0	1.42975e-18	268.811	72.6796	37	2	0	1.17168e-16	226.038	58.3565	26	2	0	4.13861e-11	228.925	44.9344	40	0	0	3.75667e-21	239.19	62.2695	58	1	0	7.23028e-25	220.739	59.161	46	2	0	1.19056e-18	160.026
1030273	134.5	33.1833	40	3	0	5.20106e-10	209.86	56.2767	50	8	0	7.55577e-20	129.311	41.5937	45	5	0	7.32819e-09	145.7	44.0024	50	3	0	4.93643e-10	148.151	37.3144	53	1	0	5.9602e-12	169.3	45.5638	40	4	0	1.79327e-12	132.375	26.612	48	5	0	1.21282e-12	122.659	27.7346	44	3	0	5.44552e-08	135.639
1030274	88.6471	20.0278	51	6	0	0.921693	91.2941	17.0836	34	7	0	0.743419	80.2174	18.4823	46	7	0	0.98516	96.7111	20.8453	45	4	0	0.747175	94.0227	18.6392	44	9	0	0.999393	100.62	23.5033	50	4	0	0.229585	93.0938	20.2904	32	8	0	0.815039	92.9273	18.4911	55	5	0	0.891208	98.8696
1030278	100.812	20.0828	32	2	0	0.0147196	136.676	32.1239	37	4	0	4.32875e-10	92.1064	28.2491	47	3	0	0.0852623	137.865	42.8117	37	0	0	1.39384e-06	126.941	31.1623	34	1	0	6.55935e-05	95.2857	12.5505	21	4	0	0.843866	96.0526	17.6543	38	9	0	0.542845	95.875	24.8608	40	1	0	0.51771	90.0732
1030280	100.556	25.5482	36	1	0	0.036827	92.2791	21.2953	43	2	0	0.615007	82.0625	18.0371	48	5	0	0.946524	96.9474	20.3017	57	4	0	0.752596	95.5429	22.6292	35	5	0	0.980715	98.8431	22.0303	51	6	0	0.409826	92.15	15.7897	60	3	0	0.977823	87.2667	16.5535	45	3	0	0.999532	85.5789
1030291	89.4667	16.3507	45	6	0	0.902871	81.9167	17.4739	36	2	0	0.999779	75.56	12.6316	50	8	0	1	93.2889	18.0374	45	4	0	0.976431	94.3273	18.9483	55	10	0	0.999738	91.3182	15.6618	44	6	0	0.996875	92.6531	23.0123	49	4	0	0.867122	92.5333	21.433	60	5	0	0.894918	84.6136
1030292	1058.63	218.533	46	6	0	1.10601e-31	1245.5	327.398	40	4	0	4.45788e-24	1244.63	352.246	35	1	0	2.65053e-20	1315.84	294.8	37	1	0	1.03361e-24	1318.07	269.178	44	4	0	1.00777e-30	1206.46	256.161	46	2	0	2.76588e-31	1086.93	263.113	42	0	0	2.46544e-26	987.775	163.894	40	2	0	4.23217e-31	837.619
1030296	183.259	36.4054	27	4	0	3.87971e-13	191.077	42.3556	26	3	0	5.27426e-12	157.067	46.4861	30	4	0	1.73784e-09	225.75	71.78	24	1	0	5.303e-09	225.278	65.5359	36	2	0	2.42087e-13	190.143	56.2613	21	2	0	1.57145e-07	192.114	48.5555	44	2	0	6.7765e-17	169.759	37.9846	29	4	0	1.78291e-11	137.094
1030301	95.2955	18.6767	44	3	0	0.181043	98.2909	25.246	55	6	0	0.0722299	88.6829	23.1165	41	5	0	0.262233	95.7708	19.2655	48	7	0	0.858505	106.855	29.69	55	7	0	0.224368	92.4138	16.8659	58	4	0	0.993605	97.1692	21.0339	65	5	0	0.379759	107.055	25.4358	55	1	0	0.00114371	92.54
1030307	200.714	73.857	35	1	0	2.0653e-10	148.429	43.8021	28	1	0	1.85816e-07	198.5	90.9534	24	1	0	1.84205e-06	186.815	66.3905	27	1	0	1.29542e-07	171.472	59.0813	36	1	0	2.78592e-08	153.321	40.2272	28	2	0	4.13325e-08	116.481	29.8746	27	7	0	0.000853579	113.381	23.2282	21	4	0	0.00136512	134.054
1030309	96.5854	23.9697	41	5	0	0.152795	93.0938	19.4461	32	5	0	0.516497	83.6129	16.6226	31	5	0	0.816756	99.75	21.7877	44	7	0	0.387691	96.8929	19.6022	28	3	0	0.96297	103.537	21.9842	41	6	0	0.0621237	98.95	21.4738	40	7	0	0.225946	107.308	23.9431	39	7	0	0.00283944	92.8077
1030315	321.4	66.2948	30	7	0	3.75549e-18	283.837	71.5262	43	7	0	3.45277e-21	311.735	84.7793	34	4	0	5.16002e-17	287.412	94.7405	34	3	0	1.69759e-13	267.021	59.0639	47	0	0	1.11615e-23	288.2	67.2704	45	1	0	4.21796e-23	170.853	31.2411	34	5	0	1.13594e-15	198.978	46.3727	45	3	0	4.18259e-19	219.191
1030324	294.029	69.8299	34	2	0	4.72685e-18	264.316	62.3686	38	2	0	2.6558e-19	329.103	113.34	39	4	0	2.97411e-16	306.897	89.6528	39	4	0	2.27165e-17	228.636	57.2803	44	2	0	1.99104e-18	218	45.5336	24	3	0	2.55872e-12	240.702	63.6249	47	1	0	2.99952e-20	221.45	42.8228	40	1	0	3.02452e-21	166.559
1030326	100.635	23.5155	63	4	0	0.00479223	91.6667	15.5574	42	10	0	0.740673	94.3939	24.9355	66	5	0	0.00561323	104.8	25.9311	40	5	0	0.076196	111.574	30.0715	47	8	0	0.0415988	102.633	21.5925	49	4	0	0.0761643	104.466	23.7739	58	6	0	0.00610028	108.457	28.0448	70	4	0	0.000219092	97.4737
1030328	107.312	30.4212	32	0	0	0.00534583	92.4	21.7853	35	5	0	0.589081	96.2143	22.6362	28	4	0	0.0146831	105.463	21.2333	41	3	0	0.026011	105.081	21.3416	37	8	0	0.358204	103.435	20.5758	46	1	0	0.0441237	94.5714	23.3368	35	3	0	0.673511	97.8409	20.7745	44	4	0	0.285836	99.4483
1030333	98.9524	19.8431	21	5	0	0.0821499	88.4	11.5434	25	3	0	0.97611	101.725	32.1575	40	1	0	0.00222612	98.9062	19.8792	32	1	0	0.488504	119.077	28.4182	26	3	0	0.00558361	107.304	23.8888	23	1	0	0.0396998	102.897	23.4698	39	4	0	0.0453878	109.818	26.8683	33	3	0	0.0030191	98.8889
1030338	8166.88	1664.48	34	1	0	5.14033e-25	5585.42	891.154	31	4	0	6.20175e-26	6851.38	1426.05	50	2	0	9.1911e-36	8100.36	1701.93	47	2	0	1.60649e-33	8038.17	1234	42	2	0	1.73039e-35	5692	1317.28	30	0	0	1.32193e-20	5532.1	1224.36	40	1	0	8.76194e-28	4597.23	808.009	44	1	0	1.62043e-34	4089.54
1030343	95.5667	18.0205	30	2	0	0.19537	92.1786	22.7841	28	8	0	0.59605	81.0833	16.9954	48	5	0	0.981254	99.92	18.9075	25	1	0	0.385466	95.9756	17.1033	41	6	0	0.997097	97.6829	19.8626	41	3	0	0.5573	99.7667	21.8659	30	4	0	0.200885	92.6415	19.1664	53	6	0	0.898649	85.75
1030347	88.7451	17.9876	51	6	0	0.937626	96.0893	20.0511	56	5	0	0.146881	80.2759	19.726	58	5	0	0.988569	93.7609	22.461	46	7	0	0.932034	96.1489	20.4333	47	7	0	0.993013	94.6596	16.6528	47	7	0	0.919437	89.7636	17.0901	55	4	0	0.996925	96.5333	22.8787	45	3	0	0.444218	89.3962
1030348	129.923	37.4646	39	8	0	1.49019e-07	118.514	27.2789	35	7	0	2.04396e-06	129.971	35.9718	34	6	0	2.15161e-08	136.206	27.6885	34	9	0	2.19066e-09	107.711	25.0668	45	7	0	0.15065	99.5909	18.5052	22	1	0	0.358046	100.735	24.52	34	2	0	0.153412	99.8537	22.0528	41	1	0	0.138591	95.7188
1030356	85.9038	17.6071	52	6	0	0.996102	89.3922	16.9022	51	7	0	0.943869	79.5882	18.1209	51	6	0	0.994731	92.6538	18.871	52	8	0	0.988373	109.756	32.0129	45	2	0	0.109395	98.2344	20.1972	64	6	0	0.48429	97.3636	21.9666	55	8	0	0.368915	92.88	20.8803	50	6	0	0.855203	94.5263
1030358	283.595	94.8184	37	1	0	1.05981e-14	296.344	87.4951	32	1	0	1.65417e-14	240.304	69.5521	23	1	0	2.0079e-10	355.167	153.966	24	0	0	1.53307e-08	270.138	78.5124	29	1	0	2.41303e-12	238.303	64.0334	33	4	0	3.13855e-14	215.71	50.4772	31	2	0	2.63115e-14	196.176	53.5647	34	2	0	8.89771e-13	175.421
1030360	87.3077	17.4282	26	5	0	0.935804	90.4545	15.6566	33	9	0	0.841653	80.6111	14.8772	36	7	0	0.986505	94.9444	20.3188	36	3	0	0.868251	97.027	20.4674	37	9	0	0.973735	90.4286	11.517	42	5	0	0.999951	89.7436	20.0614	39	2	0	0.976653	91.9111	15.3072	45	6	0	0.961085	92.3333
1030364	115	31.4178	38	8	0	4.7756e-05	116.887	26.709	53	4	0	1.92264e-08	111.41	34.4022	39	6	0	2.71848e-05	108.778	19.0452	27	8	0	0.00579063	145.892	40.5653	37	2	0	1.33279e-07	116.371	20.755	35	5	0	4.80105e-06	111.152	30.2935	33	6	0	0.00427408	117.163	24.0752	43	3	0	4.59889e-07	106
1030367	102.508	27.6651	59	5	0	0.00429654	90.1364	15.1835	44	4	0	0.907561	91.2414	18.656	58	5	0	0.0260693	103.734	21.6745	64	4	0	0.037391	113.985	32.8084	65	3	0	0.007506	100.766	24.6929	64	7	0	0.199221	95.8955	22.3343	67	5	0	0.567642	99.7069	25.5089	58	6	0	0.14039	88.2609
1030368	183.424	53.9844	33	3	0	2.64456e-11	213.65	64.9728	40	1	0	1.17531e-14	133.235	35.8845	34	6	0	4.54492e-09	199.857	40.6087	35	4	0	1.24274e-16	196.316	48.4668	38	3	0	2.22923e-14	170.486	37.1898	35	1	0	1.38839e-13	135.057	36.695	35	2	0	2.11912e-07	117.05	24.9265	40	3	0	2.23929e-06	110.684
1030369	94.825	20.5612	40	3	0	0.258443	93.2703	13.3513	37	6	0	0.494113	79.8824	16.1335	34	2	0	0.98706	102	27.6452	32	2	0	0.259256	117.744	31.2113	39	4	0	0.00411736	106.176	27.1789	34	3	0	0.0470796	104.429	26.2769	28	3	0	0.0581678	95.6486	18.5326	37	8	0	0.552013	99.9167
1030370	125.397	35.261	63	10	0	2.56909e-10	136.3	34.5142	70	6	0	3.82338e-16	118.308	41.7601	39	6	0	1.33245e-05	139.909	32.7925	66	5	0	2.1295e-15	122.385	38.1382	65	6	0	0.000107226	106.727	21.7609	55	10	0	0.00254245	109	22.9152	68	10	0	1.22062e-05	119.07	27.6405	57	9	0	2.6295e-08	104
1030372	96.5	22.6193	46	1	0	0.130403	101.667	24.125	48	6	0	0.00982726	90.2292	21.4201	48	5	0	0.109145	105.385	23.0253	52	5	0	0.0225266	103.229	25.7577	48	5	0	0.559758	100.66	21.7668	47	8	0	0.215826	98.1579	16.2082	57	4	0	0.204824	93.8889	19.8001	36	7	0	0.741175	99.6136
1030373	93.3469	19.3806	49	7	0	0.407496	86.4444	18.7442	54	11	0	0.994742	82.7544	20.4601	57	4	0	0.90471	95.9167	20.1093	60	3	0	0.863527	105.955	24.1701	67	9	0	0.234201	95.2407	18.9178	54	8	0	0.86601	98.6607	21.5645	56	6	0	0.21518	97.6042	21.6851	48	6	0	0.311501	96.7018
1030376	91.6364	23.3844	55	7	0	0.630282	99.3784	24.4442	37	3	0	0.0679339	85.0263	19.6145	38	9	0	0.660717	102.958	31.1106	48	5	0	0.180194	94.5789	18.777	38	6	0	0.997693	103.438	21.9321	48	1	0	0.0506734	91.9024	21.039	41	4	0	0.908422	101.281	24.4939	32	4	0	0.118417	91.6809
1030379	90.5862	16.7514	29	4	0	0.747582	90.52	21.6985	50	1	0	0.809177	78.8286	18.144	35	6	0	0.990183	95.575	21.5429	40	2	0	0.824819	105.725	23.6329	40	1	0	0.304461	96.1111	20.7334	36	4	0	0.718566	91.9565	18.0739	46	6	0	0.946835	92.8298	20.4305	47	4	0	0.856607	90.3958
1030386	290.135	71.6629	37	3	0	6.87097e-19	266.105	71.8327	38	3	0	1.84752e-17	279.385	91.8012	39	3	0	5.29365e-16	326.75	89.7651	40	3	0	4.32595e-19	297.94	86.8342	50	1	0	3.48713e-21	234.182	64.567	44	4	0	6.71116e-18	225.789	56.2024	38	4	0	7.40242e-17	233.907	69.8112	43	2	0	1.46136e-16	202.324
1030392	95.0303	23.6742	33	3	0	0.287598	96.875	25.4752	40	1	0	0.186438	86.3929	22.046	28	4	0	0.496834	96.1389	24.3066	36	2	0	0.742103	96.7234	20.2943	47	5	0	0.989226	101.29	23.7784	31	4	0	0.233129	94.766	21.4377	47	2	0	0.693619	90.4783	18.6473	46	5	0	0.975336	95.8621
1030397	91.1212	16.811	33	5	0	0.702028	90.0588	17.0257	34	1	0	0.857109	82.3421	18.9398	38	1	0	0.899777	101.5	23.5472	38	1	0	0.242858	100.297	27.0225	37	4	0	0.781318	87.8857	14.8913	35	4	0	0.999864	91.5526	20.3745	38	4	0	0.922574	89.5918	18.629	49	5	0	0.990297	86.2182
1030398	94.8947	18.9423	57	8	0	0.192975	102.041	20.0759	49	4	0	0.0018057	102.338	25.7482	71	3	0	8.80826e-07	108.981	27.8113	52	3	0	0.0055797	101.512	18.5891	41	7	0	0.780647	98.1509	21.7684	53	7	0	0.497772	100.242	26.526	62	5	0	0.127639	101.397	24.5657	58	6	0	0.0519044	96.5938
1030402	94.2	17.8486	50	6	0	0.277465	97.4	20.0311	45	4	0	0.0858243	87.2093	14.693	43	10	0	0.354029	98.3519	20.3685	54	6	0	0.564179	118.043	23.9818	47	3	0	9.27856e-05	90.0732	12.5686	41	7	0	0.999898	106.673	22.4785	52	5	0	0.000884928	100.932	22.9351	44	4	0	0.083074	96.3889
1030403	334.825	88.4926	57	4	0	3.53142e-28	322.429	75.552	42	2	0	8.56026e-23	373.651	112.816	63	5	0	2.75359e-29	382.667	95.4056	36	2	0	1.83327e-19	354.957	91.4584	69	2	0	6.76964e-34	297.699	68.126	73	4	0	1.39409e-37	281.49	67.004	51	3	0	1.46995e-25	290.041	69.6153	49	1	0	9.03039e-25	286.649
1030411	195.921	57.1155	38	5	0	1.10408e-13	215.623	68.1772	53	4	0	2.30193e-18	173.031	54.0498	32	1	0	1.5514e-10	280.056	77.6939	36	7	0	3.27922e-16	239.111	55.6399	27	3	0	6.52211e-13	204.611	55.8704	36	4	0	1.12479e-13	116.971	31.0355	35	5	0	0.000200078	111.667	20.4187	27	4	0	0.000252303	117.629
1030414	102.038	27.0634	52	2	0	0.00811931	99.4884	25.598	43	4	0	0.0587273	94.1458	26.7613	48	4	0	0.0249836	102.367	22.9916	49	4	0	0.142418	100.159	20.9395	44	5	0	0.871134	105.844	23.1064	45	9	0	0.0153074	95.14	16.1157	50	6	0	0.702201	89.6316	16.0799	38	2	0	0.990494	90.1538
1030424	187.765	52.7472	51	4	0	8.43558e-18	144	35.1539	50	7	0	4.93743e-14	161.746	46.2036	63	6	0	1.3331e-19	168.37	42.4417	54	4	0	4.14407e-17	154.328	39.4005	58	6	0	4.3777e-14	156.898	29.854	49	9	0	1.2509e-18	138.386	30.4606	57	1	0	5.02983e-15	136.333	32.3613	75	7	0	3.9286e-17	129.348
1030427	103.857	26.3505	28	6	0	0.0167638	112.5	26.8252	40	4	0	2.66131e-05	100.282	31.214	39	5	0	0.004174	130.192	38.6937	26	3	0	0.000174856	103.697	26.5736	33	2	0	0.508177	97.0357	16.9912	28	3	0	0.632204	90.7812	17.8809	32	5	0	0.956024	95.9512	19.1193	41	7	0	0.513205	90.3784
1030431	84.1176	18.9717	34	6	0	0.993573	89.2553	17.7194	47	2	0	0.934089	87.5946	20.462	37	4	0	0.35818	103.342	24.0813	38	3	0	0.126894	96.875	21.2219	32	4	0	0.9623	90.2143	14.4026	28	4	0	0.996356	103.972	28.7755	36	5	0	0.0610181	95.4872	18.7081	39	3	0	0.573923	92.9773
1030433	129.484	43.9059	31	5	0	2.9973e-05	103.889	21.6748	27	7	0	0.00850017	114.892	33.7925	37	3	0	4.98465e-06	120.944	33.7368	18	1	0	0.00636984	133.71	29.351	31	3	0	1.73925e-06	102.708	19.4612	24	1	0	0.131045	111.625	24.8418	24	0	0	0.00313852	108.611	19.656	36	5	0	0.000255917	107.971
1030435	6439.93	1124.63	42	4	0	3.1631e-33	5730.89	1121.78	37	8	0	1.18828e-27	7806.31	1824.1	42	0	0	2.6708e-28	8146.41	1745.19	34	1	0	2.55569e-24	9813.5	1391.5	34	3	0	4.40647e-30	6110.36	1384.13	39	0	0	8.91373e-27	6636.49	1340.86	41	1	0	5.17261e-30	7079.02	1643.6	40	0	0	4.48758e-27	4707.06
1030438	99.3333	20.8621	39	4	0	0.0272858	103.667	28.6785	36	2	0	0.0180545	91.625	20.4241	32	1	0	0.077825	108.267	24.7023	30	3	0	0.0224974	114.889	37.1766	27	2	0	0.0666246	101.441	22.6357	34	2	0	0.200606	96.7667	21.1525	30	2	0	0.458906	101.947	21.2666	38	1	0	0.0482337	94.8485
1030440	133.947	29.0079	38	3	0	7.21448e-11	116	19.8821	38	5	0	1.18829e-08	130.294	32.6039	51	4	0	2.84395e-13	139.816	34.2107	38	2	0	4.30362e-09	183.356	40.1775	45	2	0	2.55899e-17	123.475	20.2206	40	4	0	5.88822e-10	151.481	36.0802	52	5	0	2.10856e-15	158.537	49.7509	41	3	0	3.46008e-10	119.457
1030445	935.837	112.482	43	10	0	4.6483e-39	1088.16	210.798	55	3	0	4.22485e-39	1011.44	269.085	59	0	0	2.54744e-34	1085.14	259.648	83	5	0	5.33239e-51	1588.49	304.295	70	4	0	2.32456e-50	994.355	197.737	76	2	0	2.89523e-52	1015.44	169.67	61	3	0	1.09881e-46	1175.17	186.486	58	4	0	4.90759e-46	653.302
1030446	116.043	28.778	47	6	0	6.60071e-07	114.727	21.4963	55	3	0	4.47072e-10	103.818	27.5134	44	3	0	6.49954e-05	130.146	30.4102	41	2	0	3.41738e-08	149	43.3891	56	5	0	9.3957e-11	132.196	36.4391	46	2	0	4.90667e-08	109.672	20.0492	64	7	0	8.0058e-07	116.34	22.0831	47	5	0	5.24292e-08	101.403
1030452	160.229	38.8993	48	6	0	2.91261e-16	159.432	38.0913	44	6	0	4.75575e-15	175.787	46.9796	47	6	0	2.20548e-17	175.412	53.5851	51	2	0	3.94951e-14	189.596	52.2538	57	4	0	5.31887e-18	152.163	33.8774	49	5	0	2.97999e-15	139	28.6325	56	4	0	4.8578e-16	135.392	23.4154	51	10	0	1.15897e-16	123.926
1030458	86.027	17.4109	37	5	0	0.987017	95.3333	24.3688	42	4	0	0.290538	80.1111	15.8608	27	4	0	0.974264	106.279	33.399	43	4	0	0.075071	104.412	21.2961	34	2	0	0.433397	89.3548	11.9793	31	8	0	0.999842	94	20.2583	26	3	0	0.721078	92.9032	16.8965	31	4	0	0.845384	95.1778
1030463	4566.36	949.543	42	2	0	4.01688e-30	3626.97	648.477	31	5	0	2.2514e-24	3642.91	777.856	34	2	0	3.3431e-24	3946.76	751.116	42	0	0	1.4761e-31	4146.63	780.87	52	2	0	5.24462e-39	3086.73	576	41	3	0	4.7734e-31	3308.86	453.127	42	1	0	3.41987e-37	3486.39	662.682	44	0	0	5.59513e-33	3524.11
1030470	110.571	29.9635	56	6	0	2.0441e-05	99.5217	20.5867	46	7	0	0.0223883	91.5862	21.5944	58	5	0	0.035731	108.068	22.9513	44	5	0	0.0053154	120.145	34.8344	62	5	0	0.000239349	104.561	23.4886	57	4	0	0.0219985	104.323	28.4615	62	3	0	0.0158949	100.145	27.6814	62	3	0	0.124863	92.5263
1030471	211.727	40.0588	33	8	0	5.99756e-18	309.633	65.7112	30	2	0	1.30398e-17	262.333	66.9392	36	3	0	8.71504e-18	299.077	64.5186	39	3	0	1.29971e-21	281.941	79.5578	34	0	0	6.85263e-15	236.152	64.3763	46	1	0	6.32356e-19	197.969	32.4559	32	5	0	4.3042e-18	252.979	78.2142	47	2	0	3.22688e-18	213.659
1030474	110.475	23.1716	40	2	0	1.00757e-05	110.5	25.4535	38	2	0	8.64182e-05	95.2121	13.9592	33	5	0	0.0004869	114.026	27.3664	39	5	0	0.00065713	110.205	23.6953	44	6	0	0.0402343	97.1667	18.5623	30	7	0	0.611095	92.6364	18.4543	44	7	0	0.905603	99.875	23.4145	48	6	0	0.132336	100.778
1030475	3345.25	1134.2	61	2	0	3.92811e-31	2966.04	730.853	49	3	0	2.39988e-31	2859.75	713.289	59	9	0	3.28357e-37	2943.61	782.066	66	2	0	1.06237e-39	3274.91	700.646	68	2	0	7.30793e-47	2774.84	663.948	69	3	0	2.74505e-44	1701	328.095	68	6	0	5.03308e-49	1892.33	436.861	43	5	0	1.91392e-28	2099.45
1030477	95.3922	20.7664	51	6	0	0.17963	99.375	25.0381	40	6	0	0.0648993	86.6129	13.0835	31	6	0	0.45764	96.8182	20.0931	44	4	0	0.741424	105.889	27.9083	27	3	0	0.34993	106.84	25.3076	25	1	0	0.0492928	96.8095	18.7451	42	3	0	0.439359	93.05	18.3833	40	5	0	0.84515	92.2069
1030482	518.212	128.578	33	2	0	2.6613e-19	512.452	134.003	42	1	0	2.75196e-23	502.721	131.952	43	3	0	5.95215e-24	556.5	151.517	34	2	0	1.18958e-18	668.653	159.902	49	1	0	2.87923e-29	509.459	97.2307	37	0	0	4.44199e-25	469.792	104.166	48	0	0	5.57872e-29	480.067	89.12	45	4	0	1.44646e-30	401.513
1030484	3208.29	905.145	38	4	0	1.31464e-22	2645.17	504.508	30	4	0	1.02396e-22	2904.07	831.285	43	3	0	3.78971e-25	3475.87	818.114	30	4	0	2.88462e-20	3453.67	774.773	42	0	0	1.16018e-28	2508.23	507.359	47	1	0	1.01771e-33	2377.75	425.392	40	6	0	7.33424e-31	2182.17	307.633	30	5	0	2.61393e-26	1756.92
1030497	138.121	39.6278	33	3	0	1.00782e-07	167.172	47.8883	29	3	0	2.3841e-09	117.846	37.7962	39	3	0	3.53982e-06	133.72	16.471	25	7	0	7.18386e-11	134	23.7823	31	3	0	3.62586e-08	130.774	34.2157	31	2	0	4.84637e-06	109.967	21.1977	30	7	0	0.000740659	110.44	20.3881	25	3	0	0.000864195	112.395
1030500	89.2195	15.7011	41	2	0	0.916986	93.9	14.6686	40	3	0	0.388915	81.0488	16.827	41	2	0	0.974553	99.8723	27.1882	47	5	0	0.394628	102.705	27.751	44	4	0	0.601777	89.3125	18.0241	32	9	0	0.995228	92.1026	17.8912	39	3	0	0.926815	92.6471	13.5039	34	7	0	0.923532	98.0217
1030504	97.102	24.2506	49	4	0	0.10512	93.2381	22.3124	42	2	0	0.499926	82.4118	16.1642	34	6	0	0.917335	93.2895	16.2928	38	5	0	0.977623	96.9722	18.9035	36	4	0	0.981063	96.7895	19.6257	57	6	0	0.695792	94.75	19.0069	44	4	0	0.71128	90.4783	23.1652	23	3	0	0.869254	93
1030519	381.128	97.6835	39	6	0	7.40143e-21	467.054	166.431	37	3	0	4.08346e-16	354.237	107.545	38	6	0	6.1813e-18	573.206	188.593	34	0	0	2.56896e-16	593.774	207.147	31	0	0	2.6345e-14	326.293	86.1839	41	3	0	3.63805e-20	306.111	85.8304	54	5	0	1.69334e-24	283.585	87.3994	41	4	0	4.8675e-17	236.635
1030520	93.6098	20.3702	41	2	0	0.387669	91.9767	20.4538	43	3	0	0.655489	90.2286	15.3126	35	6	0	0.0729091	97	19.4691	45	2	0	0.730464	100.82	24.1684	50	2	0	0.804931	87.1064	12.4538	47	5	0	1	93.9302	21.6953	43	3	0	0.766422	92.3143	19.3828	35	4	0	0.868419	97.1489
1030521	97.5517	21.4764	58	4	0	0.0456629	97.3939	26.4301	66	5	0	0.103581	78.6441	14.573	59	7	0	0.999921	106.909	29.8224	66	4	0	0.015581	99.42	27.1173	50	9	0	0.869559	93.4035	18.3341	57	5	0	0.971276	92.4923	15.2675	65	8	0	0.976736	90.8906	18.1686	64	5	0	0.986397	86.7258
1030523	431.895	148.584	38	3	0	9.85669e-17	408.512	117.282	41	3	0	2.12792e-20	394.447	100.337	38	3	0	6.29939e-21	423.708	93.1809	48	4	0	1.85966e-28	458.022	117.238	45	2	0	2.99766e-24	357.738	66.9987	42	2	0	7.91843e-27	267.176	57.7526	34	4	0	2.20109e-18	319.206	55.2344	34	3	0	1.57771e-22	249.667
1030524	89.5577	17.7526	52	5	0	0.894784	102.56	25.3736	75	5	0	0.00110127	87.9219	22.3133	64	9	0	0.289414	108.468	25.1583	62	3	0	0.00186594	100.982	22.988	57	5	0	0.819075	92.8	13.8077	50	10	0	0.995441	93.2727	16.4884	55	8	0	0.913817	101.889	27.0996	63	4	0	0.0465002	90.8163
1030528	100.911	22.5951	45	3	0	0.00951014	121.489	42.2893	47	4	0	1.78425e-05	90.2182	21.1955	55	7	0	0.092078	103	24.7875	44	6	0	0.134412	111.163	27.9958	49	7	0	0.036053	96.1944	21.4634	36	6	0	0.704072	99.4615	17.881	39	8	0	0.143832	99.0408	19.3002	49	7	0	0.142633	102.743
1030538	87.2308	15.4816	65	7	0	0.996867	88.4386	18.7264	57	5	0	0.970408	82.5167	17.7797	60	9	0	0.949384	99.8333	24.0822	54	5	0	0.377703	103.717	27.743	46	6	0	0.507287	100.5	22.2419	50	4	0	0.228377	92.3077	16.1167	52	7	0	0.961559	96.6667	18.0206	63	9	0	0.394123	89.8261
1030541	95.8	19.4978	35	4	0	0.176811	97.5641	17.1062	39	7	0	0.0619167	98.3636	23.6218	33	1	0	0.00321935	110.833	25.0251	36	4	0	0.00337331	114.55	31.1859	40	3	0	0.0177296	107.441	27.0524	34	2	0	0.0266728	97.44	20.7346	25	4	0	0.398891	101.919	21.7363	37	4	0	0.0549722	106.513
1030544	95.5636	23.6532	55	8	0	0.186673	94.6786	21.4553	56	7	0	0.309242	98.5833	28.1366	60	2	0	0.000688002	99.1786	19.8916	56	5	0	0.444474	114.035	36.5469	57	4	0	0.0195441	110.02	38.1103	49	1	0	0.0170392	92.3455	18.4604	55	9	0	0.943121	100.737	17.2994	57	2	0	0.0232845	101.561
1030551	88.027	18.4534	37	6	0	0.933123	89.9444	17.3846	36	4	0	0.867479	82.875	14.6083	32	3	0	0.90558	92.1034	18.7756	29	2	0	0.967265	102.111	20.5661	45	8	0	0.706218	94.0303	25.2914	33	1	0	0.820558	88.2	18.5485	35	5	0	0.993121	85.4737	15.6339	38	3	0	0.999909	86.1562
1030561	84.9574	15.137	47	4	0	0.999461	106.6	27.4346	40	6	0	0.00190813	83.9091	14.1186	33	7	0	0.835724	102.025	27.8581	40	1	0	0.234869	104.471	24.8343	34	5	0	0.437379	101.524	19.6968	42	6	0	0.136269	92.359	14.6386	39	5	0	0.951422	95.125	20.334	48	2	0	0.622739	90.6444
1030564	92.375	20.8323	40	6	0	0.538152	95.375	18.0907	32	5	0	0.255007	86.8205	21.672	39	4	0	0.447632	107.969	29.4963	32	0	0	0.0445091	106.262	22.6178	42	6	0	0.242269	99.2791	23.751	43	2	0	0.376983	84.2692	13.8955	26	7	0	0.999919	108.611	36.5015	36	1	0	0.0232827	84.5714
1030575	98.5122	28.0144	41	1	0	0.0958104	99.6071	21.5808	28	4	0	0.065282	87.9697	20.6753	33	5	0	0.329168	98.6889	26.2962	45	5	0	0.511608	110.03	24.0319	33	7	0	0.0732486	96.6905	14.6079	42	7	0	0.736219	90.7838	17.1871	37	3	0	0.971651	92.4706	18.8507	34	3	0	0.861376	95.7941
1030577	4652.19	739.96	43	4	0	1.5059e-35	4138.03	1164.74	34	0	0	1.75189e-20	3089.16	641.999	37	3	0	1.42712e-26	4755.64	849.976	33	0	0	6.00759e-26	5385.28	868.878	39	0	0	3.98069e-32	3954.47	608.273	51	3	0	1.49084e-42	2879.96	604.388	28	1	0	3.21638e-20	2941.17	732.985	41	1	0	3.09265e-26	2403.55
1030592	89.7667	18.277	30	6	0	0.805636	88.5357	19.1591	28	5	0	0.897003	91.8462	27.1725	39	3	0	0.107843	100.657	20.7732	35	5	0	0.301025	107.444	24.7056	36	5	0	0.191097	97.6	18.4388	40	2	0	0.571983	97.1071	17.5865	28	3	0	0.412578	109.525	23.4225	40	1	0	0.00040265	100.194
1030593	97.0727	19.1106	55	5	0	0.0480949	101.204	22.9588	54	4	0	0.00697384	93.2353	23.1858	51	5	0	0.0198419	106.021	25.4604	48	4	0	0.0280117	110.468	21.5082	47	5	0	0.0196881	101.261	20.503	46	9	0	0.153938	96.4737	17.2027	38	5	0	0.484476	107.472	31.7053	36	2	0	0.0188698	89.5
1030594	92.3636	18.245	66	10	0	0.557823	95.9375	24.6228	64	5	0	0.192576	90.2969	24.9079	64	4	0	0.106025	98.6667	21.0229	54	9	0	0.518956	107.566	26.4113	53	4	0	0.152207	104.327	26.826	55	4	0	0.0466132	91.7895	20.7138	57	4	0	0.948904	92.8235	17.0179	68	7	0	0.93759	89.8983
1030598	116.233	34.6823	60	2	0	1.07512e-06	126.906	41.3997	53	3	0	1.2958e-07	107.651	32.1528	43	2	0	4.40179e-05	110.93	24.9918	43	6	0	0.00139851	112.306	24.0929	49	8	0	0.00862632	101.881	15.5849	42	9	0	0.0642526	108	21.9852	44	3	0	0.000541385	114.107	26.101	56	4	0	1.68358e-06	99.9455
1030605	1057.47	311.333	36	2	0	5.0827e-20	1014.91	215.105	32	1	0	5.1499e-22	849.732	273.347	41	2	0	5.51834e-21	1135.41	460.897	34	1	0	6.10897e-15	1239.13	492.517	30	0	0	1.3039e-13	964.906	311.001	32	1	0	1.17779e-16	970.125	323.746	32	0	0	2.85638e-16	878.318	266.456	44	2	0	2.97431e-23	681.618
1030608	96.7368	22.4423	38	5	0	0.137387	95.3556	17.5424	45	3	0	0.21214	93.4043	26.074	47	4	0	0.0354685	90.3077	17.1138	52	7	0	0.999598	107.613	31.9679	62	7	0	0.175746	103.893	20.7063	56	10	0	0.021362	92.2778	20.0466	54	8	0	0.929263	95.5484	18.8703	62	9	0	0.582324	88.7241
1030609	99.3902	20.7772	41	7	0	0.0230092	95.0667	21.5685	45	4	0	0.286695	90.119	23.7797	42	3	0	0.156302	89.6667	14.0645	54	6	0	0.999992	94.125	19.3078	48	8	0	0.999415	90.5278	17.0386	36	2	0	0.994308	86.9516	15.7713	62	5	0	0.999992	93.2222	15.9417	54	9	0	0.899826	88.1957
1030612	3960.61	487.753	31	3	0	3.7168e-29	4363.13	902.133	38	1	0	1.93212e-27	3781.2	905.592	40	1	0	2.00428e-26	3745.57	732.633	37	1	0	1.65754e-27	3892.74	593.462	35	1	0	1.18674e-29	3723.07	656.373	30	0	0	8.70743e-24	3202.36	447.57	36	2	0	1.03891e-31	3691.63	786.862	30	1	0	1.73926e-21	2839.37
1030630	179.105	47.0042	38	2	0	6.72936e-14	177.907	42.7377	43	6	0	1.28694e-16	157.944	49.3581	36	7	0	1.40619e-10	182.538	44.349	39	2	0	1.41941e-14	158.36	40.5889	50	3	0	5.21125e-13	163.35	34.9707	40	3	0	9.5427e-15	135.667	21.6256	33	3	0	3.74402e-12	126.229	26.6559	35	3	0	5.42614e-08	130.462
1030632	184.474	51.5294	38	3	0	1.67543e-13	186.38	37.8379	50	4	0	5.93716e-23	182.258	46.9808	31	5	0	1.0584e-12	198.03	34.7162	33	3	0	1.79846e-17	206.475	64.0473	40	2	0	8.57151e-13	164.643	40.4916	28	3	0	1.30579e-09	158.792	39.1652	48	1	0	5.81142e-15	143	35.3907	41	2	0	8.50904e-11	145.282
1030634	92.1951	20.2228	41	6	0	0.56211	84	11.5181	22	5	0	0.999416	92.3171	23.0548	41	6	0	0.0532811	99.7949	22.4911	39	2	0	0.392613	105.762	24.9319	42	2	0	0.306179	93.5476	21.3372	42	2	0	0.913954	98.05	24.5262	40	3	0	0.33334	102.243	24.578	37	2	0	0.0673602	91.6216
1030639	91.1707	17.6436	41	3	0	0.707542	94.2778	23.0386	36	3	0	0.394222	81.1071	16.8947	28	6	0	0.943769	95	17.4026	41	3	0	0.914419	117.514	39.4621	37	2	0	0.0207844	98.4167	19.2533	24	5	0	0.471701	95.0833	22.899	36	5	0	0.630158	92.8684	21.8992	38	2	0	0.811448	102.235
1030646	89.5278	20.1274	36	6	0	0.823553	102.3	26.4393	40	2	0	0.018299	95.375	28.3592	32	3	0	0.0410899	87.1333	16.3807	30	3	0	0.999734	97.2609	18.6089	23	2	0	0.946437	102.061	23.6418	33	5	0	0.17396	107.1	30.0502	40	2	0	0.0148359	100.851	25.5206	47	4	0	0.102262	100.034
1030647	91.7857	20.9473	56	7	0	0.626094	94.0877	19.6826	57	9	0	0.373299	91.9333	21.2339	60	5	0	0.0236671	96.9091	23.2437	55	7	0	0.725308	104.608	24.1263	74	11	0	0.386555	93.3729	17.5626	59	9	0	0.978664	91.3455	17.8587	55	3	0	0.978617	90.3684	18.1379	76	9	0	0.995899	92
1030653	364.194	114.572	62	2	0	3.35712e-27	359.54	66.3855	50	8	0	2.18109e-32	337.759	84.4127	54	4	0	1.60456e-28	431.44	121.081	50	1	0	5.68724e-25	457.673	140.568	55	4	0	1.59549e-25	337.426	68.3056	61	3	0	6.53389e-36	302.3	56.0294	60	9	0	1.67249e-36	336.632	78.1953	76	2	0	1.67248e-40	213.318
1030670	98.4737	21.0273	38	2	0	0.0496143	110.71	29.9335	31	2	0	0.0014315	99.6905	23.9333	42	6	0	0.000420019	106.657	21.361	35	2	0	0.0185366	123.22	33.7294	41	6	0	0.000339191	107.55	19.8054	40	1	0	0.00234033	109.769	25.7043	39	3	0	0.00119952	107.52	31.0713	25	3	0	0.0387439	96.6875
1030671	210.932	59.3926	59	4	0	2.53788e-22	199.27	54.3464	37	3	0	2.61904e-14	212.375	77.7774	56	6	0	1.79679e-17	267.041	90.6513	49	4	0	1.23816e-17	275.826	93.3639	46	3	0	1.54233e-16	199.432	53.4561	44	6	0	2.66826e-16	170.908	43.6398	65	7	0	4.02562e-21	175.303	49.7065	66	2	0	5.58381e-20	137.176
1030672	98.7647	26.3968	34	1	0	0.0947738	88.7143	15.6112	49	8	0	0.975355	82.0476	17.6386	42	2	0	0.938891	89	20.9729	44	4	0	0.99826	101.424	26.2964	33	2	0	0.695475	95.8611	23.2418	36	4	0	0.719103	95.5946	20.6108	37	4	0	0.58896	90.65	17.1323	40	8	0	0.973026	92.2927
1030673	127.964	25.8471	55	8	0	2.19128e-14	148.49	35.6938	49	4	0	8.39941e-15	135.83	32.3209	53	1	0	1.05493e-15	131.368	31.1117	68	2	0	8.8971e-13	126.032	30.6781	62	3	0	1.84877e-07	123.922	26.3597	51	6	0	3.18665e-09	121	28.7372	47	8	0	2.23693e-07	116.796	25.2702	49	1	0	3.1046e-07	100.604
1030678	108.816	28.1733	49	3	0	0.000108502	96.2632	16.0231	38	9	0	0.126905	80.4821	17.6223	56	8	0	0.991958	106.824	25.6021	51	1	0	0.0150752	113.673	31.2527	52	6	0	0.0135466	108.971	23.9053	68	3	0	0.00019918	99.4615	22.0321	39	5	0	0.193231	95.1042	18.2899	48	6	0	0.638756	101.488
1030681	93.8222	21.05	45	5	0	0.360727	93.6346	18.9592	52	6	0	0.440516	84.5476	18.4816	42	4	0	0.734869	96.1818	16.8278	44	4	0	0.845214	100.4	20.6249	50	7	0	0.873821	102.145	26.644	55	6	0	0.135049	94.9194	18.513	62	7	0	0.728395	105.661	23.4011	56	3	0	0.00168048	93.1818
1030682	155.789	33.5206	38	4	0	3.3422e-14	162.459	51.0444	37	3	0	4.0582e-10	146.605	42.4293	38	1	0	7.54845e-11	166.976	29.9613	42	3	0	2.52065e-18	155.788	42.1172	33	2	0	2.39744e-08	146.632	29.5767	38	2	0	1.67523e-12	126.571	19.3054	28	6	0	3.36881e-09	128.321	26.8839	28	3	0	4.20274e-07	117.914
1030685	143.643	24.6535	28	4	0	9.74774e-12	188.167	42.4409	36	5	0	1.12478e-15	187.579	43.662	19	4	0	3.77305e-09	182.556	50.4726	45	4	0	1.09191e-14	211.758	47.3181	33	1	0	1.01257e-14	160.326	42.7065	43	2	0	2.16598e-12	162.114	37.5592	35	1	0	2.32644e-12	166.733	17.5223	30	8	0	4.29519e-20	119.739
1030687	128.86	40.3919	43	3	0	3.05171e-07	103.514	24.7937	35	2	0	0.00982242	106.062	33.2051	32	1	0	0.00105492	124.161	22.2128	31	3	0	2.5878e-07	133.074	36.7339	27	3	0	0.000161822	114.086	30.3929	35	3	0	0.00192245	109.176	26.6213	34	3	0	0.00420015	106.423	29.1399	26	4	0	0.0408756	105.222
1030689	128.148	39.051	27	3	0	3.54675e-05	110.081	26.5815	37	4	0	0.000232502	108.812	27.697	32	3	0	3.53109e-05	122.889	34.2001	36	5	0	8.14937e-05	136.119	30.5719	42	4	0	1.33638e-08	112.031	20.5685	32	5	0	0.000302365	102.146	18.3106	41	5	0	0.0252738	116.475	32.9078	40	4	0	0.000172355	108.564
1030692	361.714	104.109	35	0	0	4.19547e-17	250.5	76.4699	40	5	0	4.55406e-16	331	71.8445	33	3	0	1.13338e-19	295.182	84.2902	33	0	0	5.82671e-15	315.844	76.7123	45	0	0	9.9444e-23	260.057	58.5953	35	3	0	5.52075e-18	172.211	41.1715	38	2	0	6.30882e-14	165.824	34.5258	34	4	0	1.11346e-13	204.604
10307	197.077	56.5748	39	5	0	2.8592e-14	173.731	41.1043	26	3	0	1.63497e-10	186.684	55.6053	38	1	0	1.15827e-13	266.841	100.758	44	2	0	1.83904e-14	207.878	56.2371	41	3	0	5.71231e-15	174.263	48.4387	38	5	0	5.36311e-12	167.156	44.9788	45	1	0	6.02902e-14	177.414	54.7439	29	0	0	5.10849e-09	145.756
1030703	1247.8	173.364	20	5	0	1.02489e-17	1410.42	329.997	31	3	0	1.73205e-20	980.838	253.201	37	2	0	2.00285e-22	1297.65	288.296	31	2	0	5.41027e-21	1259.6	350.113	40	1	0	4.48031e-23	1268.61	225.589	28	0	0	1.4517e-21	1146.89	196.555	37	1	0	1.39216e-28	1277.15	262.531	39	3	0	2.49219e-27	1004.83
1030706	100.782	16.8607	55	4	0	0.000411612	99.6	21.0836	45	8	0	0.0248093	98.8409	27.4098	44	7	0	0.00214263	107.636	25.4183	55	7	0	0.00647376	115.562	31.6032	48	5	0	0.00659407	107.984	32.3467	63	4	0	0.00938508	97.625	25.9038	48	5	0	0.36895	98.7069	17.7981	58	4	0	0.131405	97.8627
1030709	85.1296	14.5447	54	7	0	0.999814	101.531	29.9542	49	3	0	0.0294388	86.0714	21.0193	56	11	0	0.540491	96.66	26.4024	50	6	0	0.715292	108.071	33.2127	56	8	0	0.170057	97.7246	17.4085	69	6	0	0.5767	96.3148	22.0007	54	3	0	0.506495	92.5769	15.5139	52	9	0	0.942762	96
1030711	93.2439	22.4998	41	1	0	0.438267	86.7955	19.6286	44	2	0	0.98223	80.8409	17.4928	44	4	0	0.97845	93.5333	20.2327	30	4	0	0.917374	112.571	27.771	42	0	0	0.0236558	87.5758	13.2783	33	2	0	0.999964	90.4865	15.0603	37	6	0	0.988229	89.8286	18.4749	35	3	0	0.972527	88.3889
1030717	114.091	32.1757	33	0	0	0.000290826	108.828	32.7753	29	1	0	0.00807631	113.704	41.0814	27	4	0	0.000944252	133.917	46.4926	36	1	0	3.28622e-05	117.04	29.9784	25	3	0	0.0185344	111.156	22.2669	32	5	0	0.00120427	108.743	30.1324	35	0	0	0.0103052	93.8636	12.863	22	6	0	0.78222	96.52
1030719	827.5	255.827	56	2	0	9.77863e-29	819.597	215.688	67	4	0	3.10031e-38	777.128	178.359	47	4	0	7.61663e-30	792.379	197.402	58	2	0	2.90567e-34	975.717	194.274	53	1	0	1.22275e-36	703.167	142.704	72	5	0	1.24566e-47	676.365	164.612	52	1	0	6.38972e-31	720.701	130.194	67	3	0	8.3571e-48	543.931
1030722	90.2	14.8885	25	4	0	0.794016	86.775	16.4683	40	2	0	0.991064	92.6129	27.722	31	1	0	0.10967	101.5	20.624	34	1	0	0.226251	97.8	18.6407	30	6	0	0.955172	86.9737	13.4636	38	3	0	0.999995	89.5	16.0927	40	5	0	0.994746	92.0714	21.2745	42	6	0	0.883272	81.6875
1030725	101.179	22.5882	28	6	0	0.0286745	113.556	22.0425	27	9	0	2.94394e-05	103.735	18.238	34	5	0	1.81246e-06	125.522	34.425	23	2	0	0.000593961	130.692	29.6348	26	2	0	4.89905e-05	129.324	37.5304	34	2	0	1.45709e-05	130.1	40.8339	30	2	0	4.7469e-05	117.265	20.9983	34	4	0	6.69306e-07	126.897
1030730	313.851	87.4856	47	7	0	4.23105e-22	268.127	87.9156	63	3	0	1.04498e-23	231.362	67.1888	58	7	0	1.32843e-23	323.49	90.6534	49	4	0	1.27165e-22	364.39	96.5766	41	4	0	1.85229e-20	274.896	74.1922	48	3	0	1.69732e-21	184.854	50.5451	48	2	0	2.17896e-16	193.545	51.7862	55	2	0	7.14721e-20	152.784
1030731	1372.63	388.128	38	4	0	5.67682e-22	1202.94	301.351	48	6	0	1.74382e-29	1169.65	311.731	37	2	0	3.47165e-22	1346.73	403.287	59	2	0	6.88125e-32	1203.34	309.812	50	0	0	6.31376e-30	991.4	221.554	45	0	0	2.35834e-29	764.571	147.156	42	3	0	1.69584e-29	802.902	145.366	51	3	0	5.66474e-37	831.98
1030735	1023.77	333.368	53	3	0	1.03964e-26	904.976	199.164	42	4	0	1.14973e-27	854.26	202.07	50	2	0	2.76133e-31	995.564	258.758	55	1	0	2.90202e-32	1285.05	251.668	42	2	0	4.64119e-30	820.946	220.319	37	2	0	2.34984e-21	782.643	148.769	42	3	0	9.13084e-30	893.463	232.808	41	2	0	3.28889e-24	800.8
1030739	121.273	19.6298	33	3	0	7.2454e-10	207.065	43.9833	31	2	0	2.4809e-15	110.568	31.2777	44	4	0	3.29445e-06	150.316	35.836	38	3	0	5.509e-11	159.289	40.7609	38	7	0	2.14921e-10	162	42.2617	38	1	0	1.51627e-11	126.103	25.4401	39	6	0	4.83801e-09	149.31	32.6119	42	0	0	1.3242e-13	104.978
1030743	907.078	213.031	51	1	0	5.26848e-32	871.9	189.441	40	5	0	1.51969e-26	669.025	192.004	40	3	0	8.98003e-22	1227.31	340.785	52	0	0	1.19462e-29	1009.88	208.082	43	1	0	1.93554e-29	1000.88	228.251	43	0	0	8.92384e-28	469.026	81.1736	38	0	0	5.58274e-27	541.551	122.909	49	1	0	9.1006e-30	450.529
1030746	172.091	42.8414	44	9	0	5.63049e-16	157.925	34.249	40	2	0	6.42126e-15	175.978	61.6185	45	4	0	7.07469e-13	239.73	67.1448	37	3	0	3.09474e-15	119.977	30.4001	43	0	0	0.000579907	112.644	23.6366	45	2	0	8.42616e-05	104.902	26.0622	41	4	0	0.0212879	105.114	25.7793	35	3	0	0.0226961	106.105
1030747	89.7941	19.5987	34	5	0	0.802171	90.4894	16.4804	47	6	0	0.869392	93.4595	29.1782	37	5	0	0.0740111	110.774	28.9318	31	1	0	0.0142508	104.936	27.3991	47	3	0	0.388287	93.7045	17.7758	44	3	0	0.946598	92.1	18.9518	40	6	0	0.918061	92.3929	20.6139	56	3	0	0.904411	94.6333
1030750	92.069	16.9601	58	2	0	0.609323	94.3393	17.4098	56	12	0	0.319742	85.875	25.7266	56	7	0	0.555629	95.9167	22.0356	48	6	0	0.814898	105.583	27.0081	48	9	0	0.324447	93.7018	18.9246	57	3	0	0.958164	94.2241	18.2853	58	6	0	0.810611	97.1667	18.9461	60	7	0	0.32572	95.3906
1030753	161.089	39.4766	45	3	0	2.60251e-15	152.946	43.1225	37	5	0	2.45727e-10	144.864	40.7634	44	5	0	1.86199e-12	196.702	56.1999	47	3	0	5.29622e-16	191.444	33.9179	36	2	0	1.40374e-17	169.429	47.964	35	2	0	1.40189e-10	146.886	32.4254	44	5	0	1.54099e-13	159.85	35.7122	40	2	0	3.53151e-14	129.114
1030754	136.278	43.2518	36	2	0	3.36184e-07	128.512	31.306	43	3	0	2.0331e-09	105.95	23.1738	40	3	0	2.11785e-06	135.176	45.9886	51	1	0	3.86244e-07	117.667	29.8342	42	4	0	0.00222964	118.306	24.3379	36	3	0	8.7912e-06	124.409	31.4682	44	3	0	2.47646e-07	115.383	26.969	47	4	0	5.9479e-06	114.535
1030762	91.9348	18.8967	46	3	0	0.60631	95.1268	23.0979	71	3	0	0.247329	95.1346	25.1318	52	4	0	0.00759995	102.625	21.9276	56	6	0	0.0996759	105.857	18.5055	56	5	0	0.20509	98	19.276	65	7	0	0.522175	104.724	25.7401	58	4	0	0.00830108	104.444	29.0959	63	3	0	0.012859	91.1207
1030767	309.775	92.8195	40	5	0	6.91388e-18	318.163	109.013	43	3	0	3.29234e-17	256.556	80.9788	54	9	0	1.41837e-21	385.467	121.935	60	3	0	3.36449e-26	609.027	152.96	75	0	0	4.65319e-42	323.683	80.6632	60	7	0	4.43349e-30	254.293	56.7769	58	8	0	5.06547e-29	287.4	81.5037	70	9	0	2.80624e-30	270.797
1030768	137.951	37.9005	41	4	0	1.19877e-09	134.536	26.945	28	3	0	5.10239e-09	132.05	39.5416	40	5	0	4.05995e-09	149.321	29.3448	28	3	0	4.95881e-10	144.45	26.6766	40	7	0	3.48381e-12	145.081	33.3753	37	3	0	1.6694e-10	158.225	36.4969	40	2	0	1.69272e-13	130.216	33.3434	37	6	0	1.7046e-07	140.907
10309	170.071	53.4057	42	4	0	4.48419e-12	135.393	45.0287	28	3	0	1.72616e-05	148.282	41.521	39	5	0	1.17593e-11	161.206	40.0642	34	6	0	8.44022e-11	208.186	51.0757	43	1	0	4.46172e-17	138.514	29.5509	35	2	0	9.9256e-10	156.128	50.6537	39	2	0	3.92421e-09	162.519	40.6196	27	4	0	2.75232e-09	140.833
10324	486.548	157.922	31	1	0	6.6825e-15	360.838	91.3995	37	0	0	9.71786e-20	266.722	67.8517	18	6	0	1.28799e-09	435.5	110.94	28	4	0	1.2144e-15	476	119.324	41	3	0	1.01422e-22	349.682	89.862	22	1	0	6.78922e-12	253.971	58.7545	35	2	0	1.35429e-17	264.525	65.3205	40	2	0	2.5318e-19	208.081
10326	97.1346	21.1392	52	5	0	0.0685279	101.809	23.6686	47	6	0	0.00848736	93.7458	22.0373	59	3	0	0.00644641	103.438	20.6603	48	8	0	0.0641405	112.415	26.1258	53	6	0	0.0100895	101.016	23.8477	64	9	0	0.169425	106.033	24.8274	61	5	0	0.00177885	101.113	19.819	53	5	0	0.0347689	98.6182
10327	94.8095	18.2533	42	6	0	0.229092	92.6833	19.93	60	7	0	0.584513	87.1395	20.0185	43	4	0	0.400097	102.962	22.0845	52	6	0	0.0910391	115.684	33.9826	38	3	0	0.018876	107.854	24.167	48	6	0	0.00388227	95.2951	19.0904	61	3	0	0.667544	100.053	18.612	57	8	0	0.05582	100.556
10328	128.695	30.596	59	2	0	5.72587e-13	135.922	30.2657	64	4	0	4.4478e-17	137.316	27.7976	38	5	0	7.11432e-14	136.333	33.6692	63	4	0	6.82207e-13	114.98	34.1739	49	3	0	0.0132819	104.651	16.9802	43	7	0	0.00804107	107.712	18.7599	52	4	0	3.26532e-05	103	22.7344	55	5	0	0.0139084	101.545
10332	92.1739	21.0083	46	1	0	0.566028	91.9184	19.3044	49	5	0	0.682048	88.5192	19.736	52	3	0	0.21776	97.1803	20.8395	61	5	0	0.726461	96.275	20.3785	40	5	0	0.987348	90	11.4202	39	11	0	0.999961	97.78	21.7877	50	4	0	0.324398	95.5	15.9406	40	7	0	0.585596	94.7179
10333	89.3585	17.8154	53	3	0	0.909677	85.1042	15.1955	48	5	0	0.999711	78.383	12.2626	47	10	0	0.999971	95.9111	19.5795	45	7	0	0.835539	106.875	28.0908	56	1	0	0.208159	93.8367	18.8639	49	3	0	0.940701	89.9841	18.4797	63	5	0	0.995861	97.4561	22.1271	57	3	0	0.317279	89.24
10338	182.688	43.2598	48	6	0	3.48887e-19	192.75	60.6616	68	3	0	3.86528e-21	175.378	54.7047	45	7	0	2.07028e-14	189.286	39.5031	56	7	0	4.65769e-24	194.441	43.517	59	8	0	2.88525e-23	161.17	29.1737	53	4	0	9.38506e-22	150.113	33.1736	53	8	0	1.24358e-16	144.235	37.0969	51	4	0	9.41508e-13	151.638
10341	3434.97	951.01	40	0	0	4.69787e-24	3539.39	743.564	41	2	0	3.67502e-29	2890.5	686.191	30	0	0	3.80335e-20	3746.22	714.625	32	3	0	2.84727e-24	2461.5	461.582	38	1	0	1.28067e-28	2888.39	408.889	36	2	0	1.84969e-31	1883.98	251.117	52	4	0	7.02663e-46	1970	319.454	41	2	0	4.0816e-33	1906.43
10343	90.8333	19.2162	42	6	0	0.732424	96.5854	25.9692	41	0	0	0.207406	88.4737	22.4617	38	6	0	0.283074	98.8372	24.6836	43	4	0	0.496496	99.8889	25.3845	45	8	0	0.845464	99.1515	23.9297	33	3	0	0.404446	102.417	27.4667	36	2	0	0.0976082	101.278	22.1483	36	7	0	0.0831986	89.0714
10348	1694.58	450.128	43	1	0	5.69089e-26	1589.72	427.096	39	2	0	1.9336e-23	1989.59	427.75	56	5	0	1.94135e-38	1694.62	514.21	42	2	0	3.73273e-23	2095.25	395.345	40	4	0	7.77061e-30	1573.35	269.526	55	0	0	1.89907e-42	1186.82	200.043	50	2	0	1.28636e-38	1111.12	205.51	49	4	0	6.96028e-36	1253.34
10356	86.9286	19.1174	28	6	0	0.938572	87.3103	17.329	29	3	0	0.961604	87.5	19.7737	28	2	0	0.381516	89.3235	13.1811	34	2	0	0.999899	95.5714	21.8961	28	5	0	0.9712	89.7353	18.0711	34	3	0	0.994629	91.4444	18.8216	45	8	0	0.956255	89.0294	19.1699	34	4	0	0.979694	94.1379
10358	120.03	24.6849	33	1	0	1.91404e-07	137.278	42.6987	36	5	0	2.18437e-07	111.289	30.1177	38	1	0	5.17598e-06	122.156	30.9256	32	2	0	8.59683e-05	124.541	39.55	37	2	0	0.00147672	124.242	22	33	3	0	5.19899e-08	116.842	23.5543	19	3	0	0.000672614	115.645	30.7393	31	0	0	0.00065135	115.413
10360	91.8409	24.0638	44	2	0	0.592144	96.3571	21.3699	42	4	0	0.175456	98.3158	32.5187	38	5	0	0.0147506	109	33.5947	54	4	0	0.0151098	98.087	20.5262	46	5	0	0.966591	92.9024	18.5551	41	3	0	0.960308	89.7805	16.1238	41	6	0	0.993583	91.1707	21.0831	41	5	0	0.926474	87.75
10364	268.432	58.0294	44	6	0	8.64847e-24	263.795	71.6998	44	6	0	8.37131e-20	229.271	66.8296	48	6	0	1.21931e-19	294.474	88.1257	57	2	0	8.53682e-24	261.463	61.7928	41	1	0	1.305e-19	231.611	47.6217	54	2	0	2.76741e-27	267.7	57.3912	40	4	0	1.5628e-21	217.312	35.6646	32	5	0	4.11177e-19	191.939
10367	98.7619	26.7853	42	6	0	0.0751146	92.5283	25.9382	53	4	0	0.578314	83.1186	18.7571	59	7	0	0.904078	99.4186	22.7755	43	4	0	0.430377	99.0204	23.0131	49	8	0	0.922789	88.94	18.1259	50	4	0	0.999601	95.8036	20.8653	56	4	0	0.578996	90.4655	19.7006	58	1	0	0.982143	88.4419
10369	93.3778	24.8809	45	5	0	0.427354	93.375	25.5062	32	6	0	0.487947	92.8667	25.6686	30	2	0	0.0880429	110.414	29.8514	29	5	0	0.0227907	119.737	36.1294	38	3	0	0.00496673	103.897	20.9282	39	3	0	0.0471499	99.4483	24.0648	29	5	0	0.248157	88.7407	22.6403	27	1	0	0.947105	107.316
10370	113.2	35.1777	50	2	0	7.29275e-05	92.5	20.3139	46	8	0	0.596372	90.0811	23.3183	37	5	0	0.169537	101.857	26.534	56	5	0	0.197089	99.1905	24.4752	42	2	0	0.884456	89.2885	13.686	52	7	0	0.999988	99.8689	24.6492	61	4	0	0.136237	97.6885	22.0534	61	6	0	0.282723	99.9167
10372	98.5192	21.0913	52	7	0	0.0261968	102.451	24.3994	51	2	0	0.00483318	90.6739	21.5696	46	9	0	0.0914504	123.093	32.6336	54	1	0	6.34324e-07	97.9434	20.6262	53	7	0	0.977585	95.3333	18.3226	60	7	0	0.87834	95.2727	24.0451	55	2	0	0.630796	91.5227	22.1575	44	6	0	0.908355	85.5574
10373	149.723	41.5784	65	8	0	8.5305e-17	140.574	36.6908	54	4	0	2.60669e-13	141.245	49.3352	53	6	0	4.44272e-11	148.764	36.156	55	6	0	1.4066e-14	176.969	48.6086	64	5	0	2.65331e-18	125.125	32.867	64	6	0	5.68381e-09	155.131	47.0041	61	6	0	2.60174e-14	146.364	33.8905	55	7	0	9.95975e-16	120.932
10376	411.257	70.7503	35	0	0	1.13437e-24	328.579	80.1521	38	3	0	2.80746e-20	415.324	93.3873	34	4	0	1.12038e-20	403.133	96.4107	45	2	0	5.18201e-25	414.429	61.793	35	4	0	3.04429e-26	313.974	57.5042	38	4	0	6.43736e-24	305.889	58.1334	54	1	0	1.44981e-32	274.5	61.2624	54	1	0	4.55546e-28	260.38
10379	90.4848	16.0178	33	4	0	0.782167	95.5161	25.4936	31	3	0	0.311417	82.4878	17.4157	41	3	0	0.918021	92.8462	18.5832	26	5	0	0.942294	97.25	22.4973	32	6	0	0.94462	96	17.7977	38	5	0	0.767072	101	23.9365	47	2	0	0.0958657	87.925	14.2746	40	5	0	0.99954	92.5625
10386	90.6111	17.0399	36	4	0	0.76513	99.6765	24.9991	34	1	0	0.0716066	90.5676	20.7613	37	2	0	0.113364	85.6757	19.918	37	5	0	0.99985	95.0333	17.6606	30	3	0	0.994403	91.4167	21.103	36	2	0	0.967571	89.8846	19.3666	26	2	0	0.949527	89.4815	14.3054	27	5	0	0.987524	88.8636
10390	134.892	29.2373	37	5	0	8.82236e-11	128	32.4156	40	2	0	2.13909e-08	117.2	22.3499	35	2	0	7.8797e-10	137.789	37.6126	38	1	0	9.36499e-08	132.9	41.7805	30	3	0	0.000330189	135.871	35.4446	31	1	0	8.53876e-07	128.512	28.3109	41	3	0	3.94509e-09	118.265	22.3595	49	2	0	4.37524e-09	111.172
10392	1566.31	322.88	42	4	0	1.39733e-29	1552.33	335.306	48	4	0	1.06307e-32	1454.53	401.465	34	1	0	3.11324e-20	1866.19	442.755	37	2	0	3.25139e-24	2158.69	434.046	48	2	0	2.41294e-34	1541.26	193.087	39	4	0	1.80844e-35	1482.13	273.468	39	2	0	3.24713e-29	1400.18	297.943	44	2	0	3.47402e-30	1055.5
10397	87.3636	17.237	33	5	0	0.957007	90.9091	20.9571	44	3	0	0.766778	78.7353	16.3064	34	5	0	0.994809	94.625	21.2237	40	6	0	0.889116	97	25.2256	31	4	0	0.927557	94.8776	18.5524	49	7	0	0.886577	96.1786	26.9582	28	3	0	0.514364	90.675	18.8454	40	6	0	0.960135	98.5405
10398	94.5179	24.8611	56	4	0	0.292989	93.9833	20.0765	60	5	0	0.387746	86.1321	21.3199	53	7	0	0.530682	95.14	18.992	50	4	0	0.90965	109.4	24.8947	45	3	0	0.0694579	96.9	22.9378	40	6	0	0.632007	98.3636	19.398	44	4	0	0.249557	96.1957	19.6306	46	5	0	0.480244	91.4194
10402	616.086	217.501	58	4	0	7.23439e-26	753.489	224.751	45	2	0	9.23613e-24	562.237	135.231	59	4	0	7.19898e-35	847.463	242.279	67	3	0	5.5886e-36	581.672	131.75	64	2	0	1.77699e-38	533.754	117.888	57	4	0	7.66112e-35	341.136	69.2119	59	7	0	5.31725e-35	377.803	91.3706	61	1	0	7.55773e-33	329.595
10403	95.2093	16.6198	43	9	0	0.16422	100.317	22.2513	41	8	0	0.0243741	102.269	33.0686	52	3	0	0.000541213	108.778	31.8154	45	5	0	0.0207432	106.952	25.4453	63	7	0	0.164923	101.512	24.3897	41	4	0	0.190652	102.132	22.5269	53	8	0	0.0343355	100.854	20.3135	48	9	0	0.0545404	109.346
10411	106.618	37.0266	34	3	0	0.0177861	110.6	25.6311	35	5	0	0.000160085	88.1613	16.9904	31	4	0	0.280272	119.158	18.4296	38	4	0	2.56842e-08	104.175	20.3758	40	3	0	0.453238	96.5	15.6817	36	5	0	0.731287	103.375	19.2249	32	3	0	0.0239998	97.6111	22.9051	36	5	0	0.342907	99.8
10424	106.649	27.8904	57	10	0	0.000196095	97.5167	20.8899	60	6	0	0.0596664	100.649	27.6809	37	6	0	0.00169936	107.192	25.292	52	6	0	0.0103977	106.204	24.7487	49	6	0	0.249865	100.288	24.3453	59	5	0	0.250292	102.3	21.621	60	9	0	0.0191223	94.98	18.144	50	11	0	0.660271	106.711
10427	230.778	58.8242	36	6	0	2.71571e-16	215.088	46.7711	34	1	0	9.12417e-17	235.184	58.3215	38	1	0	2.79766e-18	224.036	57.776	56	2	0	6.21014e-23	247.942	51.0584	52	3	0	1.78394e-26	195.242	28.5832	33	5	0	1.13117e-19	195.458	45.4102	48	3	0	5.43958e-20	201.719	26.1796	32	4	0	2.65186e-21	175.938
10431	281.294	93.7006	51	3	0	1.07971e-19	282.047	74.0022	43	2	0	1.71695e-20	228.743	57.1429	35	10	0	1.2199e-16	285.66	94.0091	47	0	0	4.57845e-18	278.125	90.831	40	2	0	4.00644e-15	249.026	84.751	38	0	0	1.70412e-13	215.6	63.5651	45	4	0	1.75857e-16	225.611	66.7882	54	0	0	4.4109e-20	216.162
10435	104.205	30.6644	44	6	0	0.00841131	95.3889	18.8214	36	6	0	0.249293	105.174	27.1754	46	7	0	1.27879e-05	111.854	18.1433	41	8	0	2.12973e-05	117.854	22.0732	41	2	0	0.000107266	109.879	27.3585	33	2	0	0.00965522	105.2	20.5252	35	6	0	0.00787037	98.2059	19.8521	34	2	0	0.266036	96.6667
10438	617.812	180.086	32	2	0	3.34824e-17	573.93	196.491	43	0	0	8.04688e-20	545.568	143.429	37	3	0	5.24686e-21	872.904	302.882	52	2	0	1.68073e-24	721.243	209.372	37	1	0	7.73944e-20	556.371	95.9783	35	3	0	1.69713e-25	393.978	96.5567	45	2	0	1.35116e-24	295.186	78.2016	43	2	0	1.84908e-20	362.841
10446	175.717	33.606	53	9	0	2.56413e-24	271.864	97.4806	59	6	0	1.15549e-20	177	56.4157	42	7	0	2.19522e-13	267.788	75.2539	52	3	0	4.71309e-22	168.917	45.3515	48	7	0	1.86991e-13	127.137	25.0799	51	3	0	3.31986e-11	206.254	58.185	67	3	0	6.20801e-24	126.152	27.8112	46	5	0	1.60137e-09	137.552
10450	97.8448	25.5966	58	7	0	0.0658592	95.1346	23.1212	52	8	0	0.278899	86.8947	19.3775	57	1	0	0.418147	98.9423	16.2896	52	3	0	0.475848	101.044	24.4735	45	9	0	0.771751	93.3019	14.8927	53	7	0	0.988663	100.639	27.3861	61	5	0	0.114252	90.8136	19.2125	59	13	0	0.979284	92.2203
10458	89.7895	18.2226	38	5	0	0.833145	97.64	22.9835	25	3	0	0.174178	86.4324	25.015	37	7	0	0.49298	108.395	25.911	38	3	0	0.0142995	120.767	33.6039	30	3	0	0.00490103	94.1515	19.936	33	2	0	0.869685	91.9524	20.5057	42	7	0	0.914081	99.1667	16.2564	48	3	0	0.0963503	92.1429
10470	91.2826	17.6857	46	5	0	0.703701	92.7234	21.1698	47	5	0	0.56554	76.5306	14.9807	49	6	0	0.999983	100.477	20.2938	44	4	0	0.294284	97.431	21.2125	58	8	0	0.98663	94.8824	18.0529	51	8	0	0.896976	93.6939	22.8037	49	5	0	0.791171	90.0769	16.969	65	5	0	0.996835	91.2188
10471	100.061	21.3404	66	6	0	0.00340563	95.7368	16.7101	38	5	0	0.18217	89.6333	18.3635	60	5	0	0.0873631	98.45	18.6215	60	6	0	0.557921	103.651	20.5135	43	4	0	0.517869	95.6327	19.9141	49	5	0	0.807422	92.4808	17.0541	52	2	0	0.945829	93.7321	18.1894	56	4	0	0.826792	88.9444
10474	103.122	24.5753	49	2	0	0.00234883	109.2	32.1477	30	3	0	0.00548479	91.9487	24.9799	39	4	0	0.0855867	103.438	24.5139	48	3	0	0.0989304	99.9318	17.1022	44	6	0	0.928201	104.171	23.8346	35	2	0	0.0719055	94.65	16.2663	40	4	0	0.744607	93.9556	18.3042	45	3	0	0.775882	92.2
10475	88.6739	19.2042	46	3	0	0.918038	89.1463	17.3804	41	5	0	0.929464	91.5652	23.8799	46	2	0	0.0735769	86.2609	15.1341	46	4	0	0.999999	100.156	24.9718	45	4	0	0.83244	95.9167	21.4752	48	4	0	0.760442	96.5789	19.4306	38	3	0	0.473066	89.6512	18.7298	43	5	0	0.984572	92.9111
10477	87.8718	18.5631	39	5	0	0.942989	79	11	43	6	0	1	80.6757	17.9382	37	7	0	0.968681	92.027	15.98	37	7	0	0.992759	94.6452	17.5339	31	2	0	0.996514	90.8205	15.6001	39	4	0	0.997056	94.6	18.0558	35	4	0	0.715896	91.3617	16.8348	47	6	0	0.968262	93.1026
10482	81.0345	12.3678	29	3	0	0.999989	83.4516	20.3156	31	3	0	0.994043	82.9459	21.7574	37	1	0	0.826305	102.368	28.4419	38	4	0	0.222696	99.9355	22.0181	31	2	0	0.830882	99.7812	28.7657	32	2	0	0.374213	91.2857	19.1869	28	4	0	0.913232	90.3571	12.4728	28	4	0	0.988389	85.2812
10484	88.8919	21.3747	37	2	0	0.856247	97.0312	21.1774	32	5	0	0.159841	84.8214	16.398	28	3	0	0.687617	91.95	20.9394	40	5	0	0.977164	106.865	30.4167	52	8	0	0.235282	90.6486	19.4039	37	6	0	0.987566	98.6923	19.748	26	3	0	0.276908	96.4286	20.5902	42	6	0	0.453115	94.6341
10487	87.2432	16.5251	37	6	0	0.973446	92.1395	20.8059	43	1	0	0.6341	77.5405	13.3137	37	2	0	0.999855	110.071	29.468	28	3	0	0.0266253	96.7436	21.9182	39	4	0	0.973834	95.3333	18.8846	36	4	0	0.809576	84.4815	14.238	27	4	0	0.999902	103.053	26.5757	38	2	0	0.0566589	101.406
10491	92.2727	15.624	44	7	0	0.57011	98.4151	20.3124	53	3	0	0.0350654	92.6389	21.7205	36	6	0	0.0461342	106.08	28.5549	50	3	0	0.0391476	119.392	33.3575	51	4	0	0.000806164	101.205	23.3511	39	3	0	0.208728	106.881	29.2535	42	3	0	0.0124861	103.167	25.2104	60	2	0	0.016585	93.4286
10497	86.5185	15.848	54	6	0	0.996888	86.92	16.9294	50	7	0	0.994266	92.7241	24.484	58	5	0	0.0266008	91.4561	18.1118	57	5	0	0.998242	100.623	19.482	53	4	0	0.878062	91.566	20.5525	53	2	0	0.987837	93.6964	19.0787	56	7	0	0.849009	94.4561	19.4478	57	5	0	0.730011	91.2931
10500	361.268	98.7841	41	2	0	1.42233e-20	483.632	138.109	38	3	0	1.00037e-19	316.324	84.6625	34	3	0	2.75068e-17	419.062	128.551	48	4	0	2.80564e-22	268.964	61.5229	55	3	0	7.33632e-27	279.875	52.9907	40	4	0	1.09496e-23	359.783	81.4878	46	0	0	5.7933e-26	308.294	71.1135	34	1	0	1.69056e-18	296.971
1050008	269.667	67.2205	39	3	0	3.58065e-19	262.606	69.3753	33	2	0	1.60761e-15	252.364	75.9794	33	3	0	3.3065e-14	302.237	97.5858	38	2	0	1.62282e-15	257.08	90.8166	25	3	0	6.03704e-09	226.96	32.4159	25	0	0	9.90427e-17	192.667	36.0811	27	4	0	7.75369e-14	213.756	65.7418	41	0	0	1.61567e-14	192
1050010	1615.19	299.406	36	6	0	4.1467e-27	1463.33	355.595	46	1	0	3.85044e-29	1417.28	297.381	36	2	0	3.02804e-25	1728.63	309.344	35	5	0	6.80046e-27	2173.94	521.623	48	2	0	6.42752e-31	1371.07	309.349	41	1	0	3.40963e-27	1170.31	185.046	45	3	0	4.8814e-36	1172.85	272.661	39	3	0	2.74283e-25	1089.49
1050014	84.5333	17.0794	30	5	0	0.992936	91.8684	19.0804	38	3	0	0.669092	84.6452	17.9509	31	2	0	0.700056	99.0625	21.7937	32	5	0	0.473514	108.943	30.4408	35	5	0	0.162286	94.3824	14.8304	34	4	0	0.924414	91.4737	14.4517	38	9	0	0.977594	91.1795	15.7311	39	6	0	0.969229	91.8611
1050017	104.548	23.2147	31	2	0	0.00401141	100.818	24.1058	33	3	0	0.0403399	91.1731	19.8225	52	5	0	0.0435493	98.4211	20.3345	38	1	0	0.545738	99.2083	21.4257	48	7	0	0.926827	101.927	20.4162	41	4	0	0.12121	87.413	12.68	46	4	0	0.99999	98.8684	20.4307	38	3	0	0.200933	97.9412
1050019	96.0571	18.0211	35	5	0	0.139247	101.762	29.508	42	1	0	0.0343353	106.375	35.3378	32	2	0	0.00157268	101.294	23.2177	34	2	0	0.268429	123.163	36.2754	43	5	0	0.000560413	104.564	23.7573	39	4	0	0.049864	99.6111	18.0084	36	3	0	0.144041	98.4286	25.3322	35	4	0	0.291449	93.9355
1050020	106.677	20.7467	31	4	0	0.000378822	129.405	29.4604	37	3	0	4.0228e-09	118.733	39.0445	45	4	0	7.44432e-07	121.462	32.5017	39	1	0	4.92578e-05	117.489	29.3564	45	2	0	0.00157235	110.29	20.2307	31	2	0	0.00112225	107.5	21.9804	44	4	0	0.000834799	114.412	27.2698	34	3	0	0.000209098	115.649
1050021	92.122	16.5351	41	6	0	0.586655	94.2105	13.7628	38	8	0	0.333658	82.9524	15.4982	42	6	0	0.918058	99.1489	17.7041	47	7	0	0.447409	99.4146	22.2968	41	8	0	0.891376	100	22.4954	47	7	0	0.286653	98.541	22.0443	61	0	0	0.222546	100.917	26.2196	60	6	0	0.0784028	96.8986
1050025	99.2	26.5295	35	0	0	0.0782168	105.318	28.2569	44	3	0	0.00350426	82.2564	16.1811	39	7	0	0.938443	96.675	20.9632	40	4	0	0.737145	100.245	23.5657	53	7	0	0.8601	101.627	21.7246	51	6	0	0.128805	101.292	21.4575	48	4	0	0.0596343	107.211	21.3518	38	3	0	0.0013477	89.25
1050026	81.1622	13.255	37	7	0	0.999997	91.6571	22.3277	35	1	0	0.660665	80.8824	22.6472	34	1	0	0.915689	93.5476	18.4235	42	2	0	0.963631	107.441	23.3007	34	4	0	0.18445	95.4103	16.8893	39	4	0	0.839046	94.3778	22.7339	45	3	0	0.719127	92.2286	22.6639	35	2	0	0.836861	90.878
1050035	115.053	31.1387	38	3	0	4.11108e-05	105.071	24.7295	28	2	0	0.00878297	103.447	27.9794	38	5	0	0.000292447	117.367	28.1161	30	2	0	0.000564918	134.792	40.906	24	3	0	0.000574018	106.778	22.8637	36	9	0	0.0149126	105.848	21.5466	33	1	0	0.00836624	112.148	28.7666	27	2	0	0.00369329	95.037
1050037	125.69	30.6956	29	6	0	1.61912e-06	121.933	25.7721	45	4	0	1.18289e-09	125.929	30.9739	42	5	0	1.3668e-10	123.871	29.448	31	1	0	2.443e-05	129.243	29.7213	37	6	0	3.99991e-06	127.368	31.5898	38	2	0	7.92427e-07	109.581	17.37	31	5	0	0.000100872	111.925	25.5718	40	4	0	0.000172811	116.5
1050039	93.4865	24.7023	37	1	0	0.423241	87.2105	15.5044	38	5	0	0.988889	79.3542	17.9236	48	6	0	0.995163	96.8065	13.814	31	5	0	0.785222	96.6316	17.4099	38	5	0	0.992026	93.0256	16.8312	39	7	0	0.966741	96.1176	17.5668	34	3	0	0.532235	105.568	26.589	37	1	0	0.0181621	93.9423
1050040	1015.9	287.404	41	1	0	3.49822e-23	907.419	204.574	31	2	0	1.87867e-20	968.258	244.566	31	4	0	3.02572e-19	1250	266.534	29	5	0	3.73092e-20	1229.56	238.538	39	2	0	4.36461e-28	852.561	154.002	41	5	0	4.34713e-30	781.833	136.741	36	4	0	6.67942e-27	884.872	199.241	39	2	0	2.50347e-25	706.854
1050044	1474.06	327.374	32	1	0	8.10196e-22	1204.57	237.203	23	1	0	5.76527e-17	1079.86	347.308	36	4	0	6.38664e-19	1443.1	442.966	20	1	0	1.57737e-11	1245.43	213.366	35	3	0	4.08387e-27	1031.79	224.688	38	1	0	1.90849e-25	936.48	190.726	25	1	0	9.92139e-18	1071.85	209.091	39	2	0	6.56785e-28	857.406
1050047	350.725	87.9614	51	2	0	1.02065e-26	312.102	97.1353	59	3	0	6.95096e-25	315.367	102.127	60	3	0	3.55007e-25	303.254	95.7426	59	6	0	9.29798e-24	441.607	96.2052	56	8	0	3.97647e-33	278.4	65.5287	60	2	0	1.02974e-29	244.589	60.2639	56	5	0	1.72344e-25	288.411	53.8998	56	3	0	1.66264e-33	186.094
1050048	91.3061	22.439	49	8	0	0.666032	91.0303	19.8533	33	4	0	0.735701	78.3333	15.2917	42	5	0	0.999217	96.6111	27.3554	54	3	0	0.720352	97.42	18.6275	50	7	0	0.990072	85.3478	16.1853	46	7	0	0.999999	95.0909	18.8985	44	1	0	0.670843	90.2245	19.7592	49	7	0	0.977466	89.6471
1050050	105.2	26.1339	45	5	0	0.00125409	109.419	37.0567	43	3	0	0.00327564	92.8095	26.5415	42	3	0	0.0617881	106.067	21.0712	30	6	0	0.0348045	118.316	29.9126	38	4	0	0.00247302	103.595	25.701	42	2	0	0.0883226	104.314	31.3479	35	5	0	0.0715434	103.296	19.3108	27	2	0	0.0312471	105.781
1050053	200.676	53.8094	37	3	0	1.15738e-14	199.667	67.7959	36	4	0	1.97489e-11	196.073	55.7155	41	5	0	7.98184e-16	223.756	60.8968	45	7	0	7.37538e-18	314.111	99.6583	45	1	0	2.70072e-18	198.796	46.7056	49	4	0	3.69101e-20	190.971	41.3397	35	1	0	1.44932e-15	184.583	51.6745	36	2	0	2.03478e-12	177.918
1050059	731.786	191.573	28	1	0	1.17441e-16	606.576	110.719	33	6	0	1.02757e-23	638.69	151.441	42	1	0	8.29076e-26	795.8	246.383	25	1	0	1.93458e-13	617.263	137.533	38	1	0	7.93735e-24	507.595	107.842	37	2	0	1.75923e-23	345.088	73.1385	34	1	0	3.27642e-20	417.69	49.804	29	8	0	6.66931e-25	481.75
1050064	101.627	20.3096	59	3	0	0.000674075	95.1778	19.377	45	8	0	0.253376	108.688	23.3331	48	6	0	1.51445e-08	108.214	22.94	56	5	0	0.00170677	120.873	30.3163	55	4	0	5.51948e-05	116.604	32.8826	48	3	0	0.000158006	100.758	18.9079	66	6	0	0.032382	103.19	21.4046	58	3	0	0.00705757	97.3409
1050068	97.027	20.4946	37	5	0	0.103771	96.4906	22.4436	53	7	0	0.148831	83.8108	18.754	37	6	0	0.792331	105.8	23.966	40	2	0	0.0365235	105.39	26.2687	41	9	0	0.349827	105.459	26.4077	37	4	0	0.0503067	105.021	28.4716	47	3	0	0.0214857	101.026	20.7722	38	1	0	0.0745772	89.5278
1050070	97.537	23.6601	54	6	0	0.0696788	86.9583	16.7497	48	8	0	0.993565	90.5217	26.6989	46	5	0	0.148455	101.983	23.9205	58	6	0	0.158703	98.6792	20.6246	53	7	0	0.960947	86.5294	16.8859	51	3	0	0.999995	100.4	20.6289	50	3	0	0.0870492	96.1481	20.673	54	7	0	0.486337	85.9787
1050072	553.684	176.298	38	0	0	1.29109e-18	491.595	133.112	37	1	0	4.79258e-20	407.531	118.321	32	1	0	2.43241e-16	524.7	175.776	30	2	0	3.77419e-14	517.614	168.525	44	0	0	2.61568e-20	365.535	93.9958	43	0	0	3.03221e-22	322.116	79.5075	43	4	0	3.24383e-22	321.372	83.2089	43	2	0	1.9128e-21	308.794
1050079	98.4878	25.0031	41	7	0	0.0731507	96.119	18.053	42	6	0	0.15438	75.4848	15.7859	33	4	0	0.999798	98.561	28.7385	41	1	0	0.521409	97.381	19.5073	42	5	0	0.980059	93.3529	16.6804	34	6	0	0.947452	101.429	21.3303	42	4	0	0.0662169	95.1316	17.2018	38	2	0	0.62775	100.366
1050082	1684.64	421.841	39	4	0	1.39148e-24	1959.23	373.64	39	7	0	5.54142e-29	1933.12	545.672	48	1	0	6.94661e-28	2153.88	690.116	34	2	0	1.82973e-18	2164.29	361.79	31	3	0	6.21778e-25	1727.32	357.067	47	0	0	6.00043e-33	1752.07	304.367	41	5	0	7.64365e-32	2003.28	392.558	36	3	0	1.92919e-26	1536.61
1050086	199.528	54.7981	36	4	0	5.95617e-14	192.357	44.1602	56	6	0	1.22414e-23	161.691	40.4419	55	8	0	1.10254e-19	206.575	56.7124	40	1	0	5.41179e-15	189	44.1435	44	1	0	1.40049e-16	174.762	36.3666	42	9	0	3.65034e-17	159.041	37.4672	49	5	0	5.50523e-16	154.538	35.8328	39	5	0	9.85148e-13	162
1050091	454.905	92.2121	42	3	0	4.74135e-27	435.265	122.273	34	3	0	1.16565e-17	444.235	149.616	34	2	0	1.08076e-15	518.333	137.836	33	2	0	3.08414e-18	487.558	125.351	43	1	0	1.88515e-23	377.962	100.384	26	1	0	8.76335e-14	343.235	82.1827	34	2	0	1.39768e-18	301.459	57.9308	37	3	0	1.72401e-22	290.8
1050092	161.938	42.0614	32	2	0	8.46874e-11	231.421	54.7504	38	3	0	3.98336e-18	107.857	17.656	42	5	0	4.64913e-10	311.963	78.9696	27	0	0	6.09542e-14	139.8	45.4499	35	1	0	2.1869e-05	152.744	28.3565	39	5	0	7.6562e-15	116.8	23.1448	30	4	0	2.01265e-05	111.243	25.6941	37	4	0	0.000485012	104.816
1050093	87.6441	17.5752	59	7	0	0.98397	95.7292	23.381	48	5	0	0.232561	81.0169	16.0081	59	9	0	0.993238	96.2295	20.6836	61	2	0	0.831397	97.7143	25.0707	49	7	0	0.951493	94.8	18.9312	45	6	0	0.877358	97.9464	25.6738	56	6	0	0.323598	95.069	22.9353	58	4	0	0.626857	96.3654
1050095	217.422	65.158	45	2	0	8.6863e-17	233.714	74.9559	35	2	0	3.86962e-13	148.97	36.5671	33	3	0	1.67324e-11	307.385	75.7394	39	4	0	7.87729e-20	208.647	43.6202	34	4	0	9.13628e-16	184.625	37.2002	32	1	0	1.55526e-14	191.871	31.8274	31	3	0	4.58531e-17	170.682	34.3496	44	2	0	2.17484e-18	168.538
1050097	617.659	183.942	44	1	0	8.84803e-23	570.094	173.762	32	1	0	1.8026e-16	468.207	135.004	29	5	0	2.21813e-15	663.75	250.719	36	1	0	9.26641e-16	870.129	334.011	31	1	0	5.75433e-14	556.694	182.612	36	0	0	3.59084e-17	465.607	157.243	28	2	0	5.55965e-13	514.323	187.554	31	2	0	1.1819e-13	362.2
1050100	99.8163	21.522	49	2	0	0.0125855	109.28	34.6799	50	4	0	0.000992147	91.6341	26.2571	41	3	0	0.103252	105.298	29.247	47	4	0	0.0677374	107.191	22.0342	47	7	0	0.148729	105.327	25.291	52	6	0	0.0229262	104.06	26.314	50	4	0	0.0221499	92.5238	20.9357	42	5	0	0.858769	102.442
1050102	97.9184	24.7923	49	3	0	0.07373	95.5532	20.2558	47	6	0	0.219357	88.7313	19.4676	67	7	0	0.162413	99.1803	19.5998	61	7	0	0.440947	112.392	28.807	51	2	0	0.0191673	103.5	27.4908	52	4	0	0.0830369	90.7037	14.8065	54	6	0	0.996375	98.5	21.9268	50	2	0	0.217369	93.84
1050110	96.3696	18.7348	46	6	0	0.0956857	95.2075	16.2674	53	9	0	0.192386	96.7222	31.7879	54	3	0	0.0101659	103.263	27.9562	38	5	0	0.16631	112.639	33.4784	61	2	0	0.0218712	98.6829	15.996	41	3	0	0.413977	107.203	22.4289	64	2	0	0.000136779	114.543	29.3121	35	4	0	0.000348765	100.967
1050113	82.5161	12.3204	31	9	0	0.999963	97.122	25.4059	41	3	0	0.167164	81.7879	11.412	33	6	0	0.985507	98.8302	18.2712	53	4	0	0.495859	102.353	25.6206	34	5	0	0.627155	91.7576	22.0879	33	5	0	0.946219	96.26	25.7157	50	1	0	0.511319	91.7179	20.7491	39	2	0	0.899473	92.4324
1050114	371.333	102.017	33	2	0	6.93272e-17	360.872	130.966	47	2	0	1.63501e-18	300.2	81.6786	35	0	0	2.82663e-17	419.119	174.075	42	0	0	3.27358e-15	406.444	138.703	36	0	0	2.3783e-15	285.486	92.1972	35	3	0	4.2629e-14	272.75	72.3469	36	0	0	8.72458e-17	253.216	64.8323	37	1	0	3.88792e-17	206
1050121	97.8571	22.8214	56	5	0	0.0484674	94.1373	20.4314	51	4	0	0.37765	95.5962	23.449	52	7	0	0.0032893	106.02	30.4062	51	8	0	0.0484606	116.38	31.7335	50	3	0	0.00364126	93.8125	18.088	48	9	0	0.947112	103.333	24.4687	42	5	0	0.0363083	92.0196	20.8072	51	2	0	0.913046	99.1395
1050129	86.6346	16.0013	52	7	0	0.995523	89.8929	20.2733	56	5	0	0.887981	80.8814	19.7808	59	8	0	0.980772	104.281	26.1156	57	3	0	0.0599851	94.0189	20.4107	53	13	0	0.999478	91.6071	18.5195	56	6	0	0.994435	92.76	19.5725	50	4	0	0.899738	93.0385	23.2083	52	5	0	0.822552	93.1132
1050132	95.4419	17.6895	43	7	0	0.157885	94.375	18.055	40	7	0	0.346751	89.8158	23.6573	38	6	0	0.187282	105.22	26.151	41	5	0	0.0623931	111.256	26.9983	43	2	0	0.0388012	108.848	26.5698	46	4	0	0.00449434	103.788	22.8319	33	2	0	0.0356855	99.3864	21.3783	44	2	0	0.153857	99.2245
1050133	403.756	123.714	41	1	0	2.22176e-19	360.911	99.8634	56	8	0	2.83471e-27	353.429	132.059	42	4	0	1.49436e-16	431.044	117.766	45	4	0	4.52903e-23	504.225	133.47	40	1	0	1.33925e-21	312.425	90.4042	40	3	0	4.41797e-18	362.226	97.9954	53	3	0	3.92292e-26	300.326	74.1668	46	6	0	3.88141e-23	264
1050136	100.922	23.8997	51	6	0	0.00883599	101.491	22.3956	53	8	0	0.00497628	88.8772	22.0568	57	4	0	0.197066	101.709	22.9312	55	1	0	0.176647	103.881	23.7848	42	5	0	0.490491	109.353	29.7307	51	3	0	0.00482778	93	17.3233	43	7	0	0.894214	101.049	23.6576	61	7	0	0.0525556	100.056
1050138	514.592	166.216	49	7	0	4.76491e-23	390.386	144.701	44	3	0	1.67924e-17	465.765	158.766	51	7	0	8.47149e-23	510.789	166.202	57	3	0	4.53711e-26	422.48	104.606	50	7	0	5.9907e-27	320.899	96.951	69	3	0	2.51924e-29	325.5	84.8632	46	3	0	8.614e-23	337.82	110.981	61	0	0	6.12589e-25	290.776
1050142	90.6304	19.2323	46	3	0	0.763938	96.1702	21.9241	47	7	0	0.18262	83.8364	21.2287	55	7	0	0.808135	90.75	17.1678	60	10	0	0.999688	103.906	22.7023	53	8	0	0.485675	96.26	21.6199	50	6	0	0.728059	94.678	22.9418	59	8	0	0.712115	90.5918	17.6622	49	7	0	0.981909	91.5455
1050148	95.617	14.5102	47	8	0	0.0881026	101.88	20.1217	50	10	0	0.0019596	94.8936	22.8018	47	4	0	0.00691162	101.449	22.756	49	4	0	0.210661	109.2	28.2075	45	2	0	0.103038	101.574	18.3422	54	7	0	0.0878501	98.4746	20.0305	59	6	0	0.211725	101.047	20.1506	64	7	0	0.0263001	96.6545
1050154	89.0556	18.6608	36	1	0	0.874374	94.3265	21.6231	49	3	0	0.363385	83.5833	20.814	36	4	0	0.784956	86.2069	14.9054	29	2	0	0.999952	95.7333	25.992	30	4	0	0.94969	89.931	16.1752	29	2	0	0.994523	81.0312	14.9007	32	2	0	0.999999	90.0286	22.2532	35	1	0	0.940382	76.5
1050156	103.785	22.6492	65	7	0	0.000102778	101.189	24.4425	37	4	0	0.0279491	91.5294	21.0982	51	4	0	0.043633	109.978	31.6793	46	5	0	0.0105714	115.372	33.2165	43	4	0	0.0137753	98.5952	19.0238	42	3	0	0.438163	102.756	20.433	45	4	0	0.0210823	97.3889	19.8527	36	5	0	0.344569	103.179
1050167	93.5965	21.0619	57	6	0	0.374075	96.9583	17.1054	48	9	0	0.0701352	89.1692	23.1237	65	8	0	0.166353	102.689	24.3526	61	8	0	0.109608	97.1579	21.5744	57	6	0	0.987771	99.65	26.5559	60	5	0	0.330356	92.8333	20.3881	48	6	0	0.88117	91.6232	18.5925	69	4	0	0.973434	89.7931
1050168	141.125	46.6549	40	4	0	4.26147e-08	147.889	32.9092	36	5	0	4.57563e-12	132.659	35.1726	44	7	0	2.22242e-11	153.844	43.8392	32	3	0	2.78798e-08	189.257	60.5331	35	2	0	4.71287e-10	132.029	35.6383	34	0	0	1.8465e-06	122.861	30.6586	36	2	0	4.60172e-06	116.923	23.5868	39	5	0	1.28491e-06	112.286
1050170	126.73	27.013	37	7	0	2.24104e-09	133.455	38.4221	22	5	0	3.71317e-05	101.222	29.673	27	3	0	0.00756916	128.636	26.0334	33	5	0	1.01479e-07	126.478	33.6021	46	2	0	1.86599e-05	123.205	28.9431	44	2	0	4.32133e-07	116.242	33.3054	33	2	0	0.000848115	102	22.475	33	3	0	0.0694056	100.161
1050176	128.206	26.2814	34	3	0	2.1784e-09	141.826	31.118	23	2	0	8.62613e-08	139.2	52.2397	35	3	0	4.52046e-07	155.292	40.2249	24	0	0	2.56855e-07	165.103	38.2262	29	4	0	1.08962e-09	137.967	34.924	30	2	0	4.05231e-07	120.658	25.2204	38	3	0	3.83614e-07	142.579	32.8828	38	2	0	8.22111e-11	129.323
1050180	93.0385	20.492	52	9	0	0.452057	102.609	25.0958	46	4	0	0.00752646	86.1842	16.1795	38	6	0	0.526318	108.763	32.5674	59	6	0	0.0112413	108.536	21.1977	56	8	0	0.0505851	101.5	21.1368	48	2	0	0.138427	105.45	27.8208	40	3	0	0.0229099	97.9216	20.5259	51	6	0	0.259749	99.4667
1050184	106.462	27.5045	26	4	0	0.00862535	101.929	24.0769	28	3	0	0.0335553	109.2	31.5052	30	4	0	0.000217585	120.967	33.2788	30	3	0	0.000518495	117.769	32.2192	39	2	0	0.00507001	108.156	26.3575	32	2	0	0.0197891	106.778	26.37	36	2	0	0.0118062	104.9	23.3967	30	5	0	0.0237817	100.974
1050187	130.27	26.8511	37	5	0	1.88464e-10	152.4	42.2835	35	5	0	5.79441e-10	121.03	38.5247	33	7	0	6.08026e-06	139.533	35.6416	30	5	0	3.9211e-07	143.171	39.2365	35	1	0	5.20337e-07	131.433	34.3709	30	1	0	5.42342e-06	108.778	21.5627	45	4	0	0.000186564	121.967	21.1912	30	1	0	1.19134e-07	118.925
1050189	133.5	29.8736	24	3	0	3.95639e-07	144.857	40.8998	28	2	0	1.80569e-07	110.216	25.2907	37	2	0	7.84784e-07	136.364	33.3587	33	1	0	1.41019e-07	172.97	41.6829	33	4	0	3.55708e-11	138.794	25.9262	34	2	0	7.09902e-11	139.769	28.0718	26	1	0	1.51678e-08	152.2	44.6686	35	3	0	6.28954e-09	120.364
1050193	89.3333	15.6037	57	8	0	0.944165	85.9556	16.7616	45	4	0	0.997122	91.1132	18.1465	53	5	0	0.0315969	97.8636	23.259	66	6	0	0.627657	97.0536	23.7567	56	7	0	0.980544	92.0172	17.6362	58	4	0	0.994518	100.138	21.5391	65	4	0	0.0820485	98.2157	21.3853	51	6	0	0.237219	95.2414
1050195	88.3684	15.1825	38	5	0	0.955715	86	16.1565	32	5	0	0.991585	84.65	17.9551	40	3	0	0.723976	100.522	24.6439	46	2	0	0.319757	104.593	28.7178	27	2	0	0.443086	94.5946	18.8613	37	2	0	0.868777	101.957	25.8852	46	4	0	0.0752458	91.2895	17.3157	38	4	0	0.950261	100.667
1050196	128.317	38.4983	41	6	0	3.02439e-07	122.088	26.0889	34	6	0	1.29889e-07	117.85	30.6189	40	5	0	5.18653e-08	166.923	35.9234	39	1	0	1.23365e-14	112.488	28.7629	43	3	0	0.0271956	100.647	18.0502	34	4	0	0.211988	98.8049	19.8056	41	4	0	0.217977	101.267	21.9653	45	2	0	0.0596004	98.4651
1050202	324.118	71.1755	51	6	0	9.39424e-29	253.535	61.1506	43	5	0	6.29928e-21	250.75	53.2306	44	8	0	3.97916e-24	321.636	75.3764	55	2	0	7.17835e-29	282.824	55.1876	51	2	0	1.00275e-28	261.911	50.7075	56	5	0	2.64027e-31	190.293	40.75	41	2	0	4.28079e-18	182.488	46.6418	41	3	0	5.48136e-15	197.051
1050204	99.8333	25.6597	30	2	0	0.0693659	89.0741	15.2767	27	4	0	0.915056	97.3714	26.0284	35	2	0	0.00870852	105.618	30.8152	34	5	0	0.103379	106.03	24.8086	33	7	0	0.30431	92.5758	19.6007	33	6	0	0.943083	108.857	28.9082	28	1	0	0.0151906	93.3429	21.7701	35	4	0	0.766162	94.6667
1050209	8471.33	2246.86	43	1	0	9.11984e-27	6729.74	1869.73	38	3	0	4.57977e-23	7061.57	1736.39	46	2	0	6.58008e-30	7249.65	1988.15	37	2	0	1.09869e-22	6748.56	858.463	36	2	0	2.432e-33	5529.22	1363.51	37	2	0	3.50164e-24	4522.79	1102.78	47	1	0	1.62732e-30	4827.89	621.674	36	1	0	4.33567e-33	5360.46
1050215	306.257	73.7908	35	3	0	1.36016e-18	284.021	70.1771	48	4	0	7.5758e-24	213	85.7883	33	3	0	5.42582e-10	387.415	121.289	41	3	0	1.48847e-18	355.972	105.448	36	1	0	1.56555e-16	254.78	60.2729	41	4	0	6.89258e-20	230.7	55.1919	30	6	0	3.33537e-14	210.579	45.5451	38	2	0	4.45588e-18	167.433
1050220	193.077	65.6508	52	0	0	2.06648e-15	155.571	37.1465	42	7	0	5.79555e-14	173.488	48.7361	41	6	0	1.67958e-14	209.019	53.3213	52	5	0	1.54398e-20	193.729	50.3096	48	6	0	1.02027e-16	151.436	32.3824	39	6	0	7.74788e-13	150.942	36.2212	52	5	0	3.46191e-15	148.404	49.9215	47	5	0	2.3726e-09	141.082
1050224	353.114	115.878	44	5	0	6.73038e-19	314.508	97.4421	61	3	0	7.58637e-26	265.18	70.7965	61	8	0	3.14646e-28	365.385	105.354	52	2	0	2.59355e-24	595.642	136.833	67	3	0	5.67967e-40	273.652	70.3184	69	3	0	1.9992e-31	477.102	146.802	59	1	0	6.36562e-28	307.222	78.5508	45	7	0	2.96646e-22	240.885
1050228	101.231	25.6015	52	2	0	0.0100355	87.0208	22.4817	48	7	0	0.968931	83.1852	17.5715	54	9	0	0.903853	90.5714	17.3665	56	9	0	0.999575	102.017	24.1757	59	5	0	0.711898	104.511	22.4303	45	3	0	0.0317991	88.38	16.7866	50	4	0	0.99922	92.16	23.4602	50	4	0	0.876164	90.1091
1050240	178.676	39.5348	37	1	0	1.05495e-15	190.459	58.2393	37	1	0	2.0475e-12	140.962	34.118	26	1	0	8.09968e-09	201.176	64.7023	34	1	0	5.82834e-11	157.571	39.2146	35	6	0	9.15878e-10	151.444	36.6828	36	1	0	1.33471e-10	131.306	22.6789	36	3	0	3.09903e-11	140.774	31.2407	31	2	0	3.35664e-09	141.25
1050241	87.76	18.093	25	5	0	0.906898	85.5263	12.2314	38	3	0	0.999785	86.825	19.8816	40	4	0	0.44169	92.4186	15.771	43	6	0	0.994234	101.292	21.0207	48	4	0	0.79213	106.348	28.9303	23	0	0	0.0936919	90.6538	13.2964	26	7	0	0.980671	88.6452	13.2226	31	6	0	0.997951	92.25
1050242	102.722	24.8695	36	1	0	0.0105112	96.9333	20.4355	45	1	0	0.116467	101.958	33.7529	24	3	0	0.0166942	123.979	37.4436	48	3	0	1.3363e-05	112.763	26.806	38	3	0	0.0232743	114.429	28.2013	35	0	0	0.00083225	100.526	24.7023	38	3	0	0.153231	105.026	20.7675	39	4	0	0.00523331	93.475
1050253	179.267	39.5343	30	4	0	4.50752e-13	149.857	35.4419	49	2	0	2.80789e-15	157.524	31.9185	42	6	0	5.18589e-18	182.634	59.2595	41	1	0	1.53943e-11	234.938	38.263	32	5	0	3.23405e-19	161.364	37.8887	33	3	0	3.11862e-11	170.056	42.6661	36	2	0	1.63529e-12	167.941	45.5616	51	2	0	1.2269e-15	133.433
1050255	106.432	26.7168	44	3	0	0.000718019	96.4286	22.6201	49	4	0	0.164835	88.1698	23.946	53	8	0	0.292729	101.156	21.7513	64	7	0	0.196184	102.102	25.1	49	9	0	0.679815	99.2	22.7884	55	4	0	0.365382	103.66	21.4317	47	5	0	0.0121823	97.2258	22.9028	62	3	0	0.344321	93.3056
1050259	91.6667	19.7658	36	4	0	0.621137	98.3871	19.0887	31	3	0	0.0722155	80.225	13.4574	40	4	0	0.996681	91.4091	19.9666	44	4	0	0.990756	95.9302	23.313	43	8	0	0.983542	93.3846	19.2157	39	7	0	0.934016	101.52	25.7635	25	1	0	0.163719	98.0833	22.2908	36	2	0	0.294268	92.5
1050273	125.85	20.2258	20	4	0	2.94861e-07	141.061	37.5241	33	4	0	1.2615e-08	158.714	47.9721	28	2	0	7.01689e-09	164.143	54.0615	28	1	0	3.75619e-07	214	59.867	34	2	0	1.32281e-12	132.6	37.1489	40	2	0	3.96873e-07	142.346	29.8033	26	5	0	1.57953e-08	203.737	75.0624	38	0	0	5.83869e-11	156.513
1050274	96.4615	20.4723	52	4	0	0.0958455	97.5185	21.7027	54	3	0	0.0771974	96.02	23.8836	50	1	0	0.00315738	102.695	23.8987	59	4	0	0.108831	101.476	20.2933	42	5	0	0.767363	99.2963	18.1603	54	1	0	0.320772	101.082	22.0668	61	9	0	0.0506223	102.5	26.3052	42	6	0	0.060168	100.268
1050278	108.25	22.1119	28	4	0	0.000462081	100.622	17.3739	37	6	0	0.00709458	85.8108	20.8151	37	4	0	0.563076	120.1	29.2608	40	4	0	2.1979e-05	111.321	21.642	28	5	0	0.0385962	115.2	29.4152	45	4	0	0.000168536	107.885	24.2282	52	3	0	0.000615638	106.765	18.3205	34	4	0	0.000880252	91.0278
1050286	114.96	20.1277	25	6	0	5.45153e-06	106.949	25.9929	39	5	0	0.00108309	102.143	25.9458	35	3	0	0.000507699	125.071	39.7398	28	1	0	0.00082433	120.806	28.4551	31	1	0	0.00116764	114.968	34.3875	31	2	0	0.00532311	124	33.2884	36	6	0	8.53443e-06	96.5455	21.8147	33	4	0	0.448703	118.415
1050288	110.938	24.9502	32	5	0	0.000125818	108.058	27.309	52	7	0	0.000137815	85.0667	14.4983	45	5	0	0.722324	125.938	35.3098	48	3	0	1.41181e-06	118.515	25.6261	33	4	0	0.00120164	109.558	24.7888	52	5	0	0.000840868	102.259	21.3888	54	3	0	0.0242581	97.7143	17.408	42	5	0	0.270345	100.091
1050291	100.647	17.8133	51	7	0	0.00127232	102.306	20.7114	36	6	0	0.00643076	94.119	25.545	42	3	0	0.0281004	128.333	47.8162	39	1	0	0.000216401	100.8	19.3269	45	7	0	0.846675	95.9444	19.5579	36	4	0	0.746404	94.0667	17.9423	45	1	0	0.801595	97.3556	17.0056	45	6	0	0.305443	94.1556
1050292	272.306	61.6686	36	5	0	3.56748e-19	262	62.0774	31	3	0	6.80381e-16	149.29	32.6856	31	5	0	4.3262e-12	290.771	66.0268	35	4	0	1.17471e-18	190.226	49.9024	31	3	0	5.24597e-11	202.564	47.3608	39	0	0	1.16381e-16	214.062	59.3888	32	3	0	9.69582e-13	138.263	35.655	38	1	0	5.69418e-09	127.214
1050296	92.2632	18.7122	38	3	0	0.555801	95.32	27.1596	25	2	0	0.35254	82.6571	17.0241	35	7	0	0.895764	101.65	24.0241	40	5	0	0.229612	99.1389	20.9314	36	4	0	0.903979	99.2	22.4326	35	5	0	0.390364	90.8857	21.5267	35	5	0	0.928923	98.7674	24.0236	43	4	0	0.231707	88.5128
1050300	193.25	62.2198	44	2	0	4.98222e-14	174.66	55.1635	47	3	0	1.38607e-13	173.289	57.2009	38	4	0	1.31129e-11	236.357	90.7618	42	0	0	1.23711e-12	234.15	64.7201	40	3	0	8.77503e-16	170.78	39.2406	41	2	0	5.62777e-15	173.389	31.6357	36	2	0	8.73833e-17	175	39.2661	48	6	0	1.27955e-18	149.788
1050301	94.9841	23.9445	63	3	0	0.2259	94.7857	20.144	42	4	0	0.311063	86.1091	16.8255	55	8	0	0.543469	100.625	21.478	48	8	0	0.280545	113.341	34.0695	41	3	0	0.0403095	101.86	21.8421	43	4	0	0.135357	96.8372	20.5437	43	3	0	0.440488	97.619	24.7396	63	4	0	0.308834	93.8043
1050309	96.1389	16.0413	36	3	0	0.103735	88.2564	19.0162	39	3	0	0.94442	84.641	25.2383	39	2	0	0.663173	96	14.8881	30	5	0	0.84355	105.036	22.8611	28	4	0	0.388091	97.4839	15.935	31	3	0	0.588814	95.3125	15.3148	32	6	0	0.649281	98.6842	23.2739	19	4	0	0.314083	98.9189
1050315	110.559	24.0859	34	3	0	6.69229e-05	108.975	25.1809	40	1	0	0.000159884	109.182	29.5188	44	1	0	3.36041e-06	116.05	30.4345	20	3	0	0.0101387	116.788	28.2021	33	2	0	0.00629463	116.5	42.1231	22	3	0	0.0268207	121.273	41.6713	22	1	0	0.00532811	109	25.3022	31	1	0	0.0039472	108.222
1050324	91.6905	20.0979	42	4	0	0.625641	88.1351	19.0105	37	4	0	0.94388	81.7556	15.9219	45	4	0	0.969974	96.5741	19.8681	54	1	0	0.792319	99.6429	21.1485	42	4	0	0.893935	88.25	19.2597	36	3	0	0.997958	89.9211	14.5516	38	6	0	0.99504	101.194	25.904	36	3	0	0.121086	90.1429
1050328	108.163	30.232	49	1	0	0.000401547	95.4524	22.2822	42	2	0	0.262026	86.22	19.5315	50	6	0	0.519947	100.289	22.8111	45	3	0	0.332689	117.4	32.8752	50	4	0	0.00261944	98.0727	23.5001	55	8	0	0.507672	110.5	24.4868	44	3	0	0.000209503	107.116	22.2927	43	2	0	0.0011408	99.0196
1050332	271.784	50.0112	37	4	0	1.22668e-22	250.538	50.7356	39	5	0	1.34033e-21	202.154	49.9846	26	4	0	4.97848e-12	282.033	58.9567	30	2	0	6.04896e-17	336.449	85.5543	49	0	0	2.56401e-24	247.453	43.3295	53	6	0	4.60033e-31	186.952	38.3113	42	4	0	6.85052e-19	192.22	37.1842	50	3	0	7.22019e-24	160
1050333	102.343	32.2754	35	2	0	0.0430719	95.6286	23.2507	35	3	0	0.273853	95.2121	26.2652	33	1	0	0.0310162	95.0714	20.283	28	5	0	0.830061	101.556	25.8108	36	6	0	0.696498	97.4324	18.5076	37	4	0	0.590287	97.7333	21.081	30	2	0	0.362525	100.452	22.4601	31	2	0	0.142374	93.359
1050338	141.419	38.0834	62	2	0	6.66189e-15	139.562	32.602	48	6	0	2.60905e-13	142.453	50.7538	53	5	0	5.39033e-11	154.457	40.5965	46	3	0	2.39842e-12	148.5	36.3962	48	6	0	2.22054e-11	151.184	43.924	49	0	0	2.28248e-11	157.333	36.9209	42	6	0	9.4856e-14	161.357	44.9943	56	1	0	1.31568e-15	141.375
1050341	93.2593	20.2179	54	7	0	0.419181	96.0909	21.1061	66	5	0	0.139086	90.4576	23.313	59	6	0	0.0917813	90.4643	15.1669	56	9	0	0.999929	106.095	30.6599	74	6	0	0.260801	92.6364	16.948	55	8	0	0.989934	98.4211	20.4747	57	4	0	0.226485	91.3898	16.1683	59	5	0	0.984172	88.9483
1050343	89.0488	17.3795	41	4	0	0.905807	94.5128	17.9984	39	2	0	0.330869	88.7292	23.6776	48	3	0	0.246293	110.926	32.6958	54	1	0	0.00439955	97.2059	17.3446	34	6	0	0.982796	94.16	19.0278	50	7	0	0.926246	90.9362	19.654	47	9	0	0.967294	91.3793	19.5922	58	4	0	0.962133	90.902
1050348	111.147	28.1028	34	4	0	0.000274626	127.488	32.3966	43	7	0	9.09823e-09	102.625	23.4462	32	6	0	0.000227669	120.233	33.6674	30	1	0	0.000794164	134.909	34.103	44	5	0	1.54737e-07	127.795	29.1193	44	3	0	1.45715e-08	111.913	28.1408	46	1	0	0.000256581	112.085	22.1083	47	4	0	4.93843e-06	91.6279
1050356	89.8462	20.784	39	5	0	0.800637	93.9091	22.4529	44	5	0	0.422024	83.0938	18.3397	32	4	0	0.838543	103.455	27.9006	33	1	0	0.173066	98.119	20.5607	42	2	0	0.958952	90.0952	13.7199	42	7	0	0.999751	95.5	16.3845	32	4	0	0.615899	91.7692	17.3091	39	2	0	0.934048	93.2619
1050358	1049.97	183.268	36	2	0	1.66995e-27	1037.41	171.494	41	3	0	4.77448e-32	1231.43	242.417	42	3	0	3.61863e-30	1257.91	275.016	43	0	0	7.14128e-29	1644.3	415.047	53	1	0	1.39665e-32	954.469	198.213	49	1	0	3.26405e-33	903.128	209.981	47	1	0	1.07827e-29	1253.15	343.382	33	0	0	1.56732e-19	1014.42
1050360	562.684	126.608	38	3	0	9.68638e-24	424.231	93.4787	26	1	0	3.69974e-16	519.34	142.461	50	0	0	6.72417e-27	568.969	113.104	32	6	0	1.24857e-21	662.209	172.148	43	3	0	2.06218e-24	471	100.919	51	3	0	2.56343e-31	347.714	71.4306	35	4	0	3.09899e-21	381.085	98.6412	47	0	0	1.83936e-24	357.548
1050367	90.0882	13.7936	34	9	0	0.859563	96.8293	23.5806	41	8	0	0.168137	78.7059	17.6764	34	10	0	0.991582	107.07	27.1647	43	5	0	0.0264625	108.196	26.572	46	4	0	0.13407	99.5405	20.5975	37	2	0	0.340526	99.8857	26.4939	35	0	0	0.218839	93.3415	16.6051	41	2	0	0.847882	95.6316
1050369	99.6977	22.9394	43	5	0	0.0260878	110.625	26.8488	40	0	0	0.000103971	96.6562	19.9347	32	3	0	0.00326229	101.353	20.2498	34	4	0	0.234671	104.877	25.0279	57	4	0	0.372798	104.057	22.267	35	2	0	0.0627275	119.884	27.8809	43	6	0	9.43694e-07	113.881	23.2884	42	6	0	6.44419e-06	102.8
1050370	100.244	20.9997	41	6	0	0.0134528	90.1875	17.3287	48	8	0	0.884562	87.1489	22.1722	47	7	0	0.404387	101.533	21.0644	45	4	0	0.195516	110.745	22.4979	55	3	0	0.0131756	99.2381	19.5957	63	5	0	0.328859	99.8026	20.8959	76	8	0	0.0787282	93.3333	20.3375	60	9	0	0.846644	92.7407
1050372	187.429	53.7323	56	2	0	5.48366e-19	196.604	54.2967	53	3	0	2.09656e-19	192.167	49.7437	42	4	0	2.68926e-17	193.368	53.7279	68	5	0	1.11339e-22	201.229	63.8733	48	3	0	2.58771e-14	176.278	38.6203	54	4	0	7.09157e-21	164.797	34.8607	59	3	0	4.67768e-22	152.87	36.2698	69	4	0	1.91012e-20	153.547
1050373	93.0154	25.3084	65	4	0	0.459408	93.9783	26.1521	46	6	0	0.424404	87.2836	20.0377	67	5	0	0.354212	96.0217	25.5278	46	2	0	0.767651	104.106	26.5504	47	4	0	0.467975	90.2727	21.2782	44	4	0	0.990677	91.2167	16.1162	60	4	0	0.991577	89.4386	20.1193	57	5	0	0.991768	92.0208
1050376	90.9516	20.0813	62	6	0	0.750519	96.6731	22.8925	52	2	0	0.142809	82.4828	15.8593	58	5	0	0.965201	104.147	25.504	68	4	0	0.0448686	113.034	34.4862	58	4	0	0.0231249	96	16.2875	54	5	0	0.828724	92.7627	18.0567	59	6	0	0.933609	97.7091	18.0418	55	9	0	0.250181	92.3974
1050379	120.634	31.5965	41	2	0	7.09428e-07	114.488	25.2548	41	7	0	1.73043e-06	97.7073	23.9471	41	6	0	0.00214134	116.471	27.5937	51	5	0	1.63335e-05	147.486	42.249	37	0	0	1.4256e-07	105.707	23.581	41	5	0	0.0233368	104.405	25.2107	37	2	0	0.0302822	112.1	23.43	40	6	0	5.08431e-05	111.512
1050382	413.674	94.3391	46	7	0	6.98844e-27	465.711	98.7848	38	4	0	5.6082e-24	442.188	132.116	48	6	0	1.13602e-23	470.213	140.481	47	1	0	7.0005e-23	584.233	146.828	43	2	0	1.47245e-24	423.6	99.0304	50	2	0	2.02225e-28	498.97	114.224	33	2	0	4.10972e-20	551.689	149.652	45	2	0	2.22241e-24	451.091
1050386	95.5366	23.6295	41	7	0	0.223201	90.1429	18.6363	28	4	0	0.805798	85.6053	16.5636	38	3	0	0.609292	100.214	23.7328	42	3	0	0.351418	115.667	38.5555	48	1	0	0.0191574	92.5263	21.7252	38	7	0	0.939603	93.5405	18.0348	37	2	0	0.825629	100.524	22.3598	42	4	0	0.101526	88.2895
1050392	186.811	54.1657	53	2	0	8.38338e-18	177.756	33.7393	41	7	0	2.38265e-19	150.685	36.8315	54	3	0	3.29385e-18	177.02	41.1629	50	0	0	2.2707e-18	187.925	45.7547	53	1	0	8.54838e-19	151.827	28.0117	52	5	0	3.28552e-19	158.652	32.3221	46	1	0	3.02636e-17	156.861	39.9708	36	1	0	4.32712e-11	121.333
1050397	97.8667	21.7293	45	4	0	0.0591207	88.1176	15.1112	34	5	0	0.971239	84.5	23.3675	38	4	0	0.686309	95.1026	18.1352	39	2	0	0.894042	94.9429	17.6501	35	4	0	0.997194	99.6207	23.058	29	3	0	0.365708	92.3333	11.6583	33	6	0	0.971505	92.0682	20.2374	44	2	0	0.900045	90.1579
1050398	163.923	39.08	52	4	0	2.56689e-18	156.526	34.4897	57	4	0	4.59596e-20	168.339	43.3529	62	5	0	2.65758e-22	183.613	46.37	62	2	0	1.31097e-21	293.462	68.5139	39	3	0	6.57071e-20	166.462	39.8327	52	6	0	2.76054e-17	160.279	26.6702	43	3	0	1.54493e-19	167.208	42.4275	53	4	0	3.32985e-17	122.957
10504	91.1389	22.0987	36	3	0	0.661919	96.0976	24.375	41	5	0	0.228875	83.3333	14.584	27	5	0	0.853714	94.375	17.2881	48	7	0	0.958041	104.082	28.9575	49	4	0	0.472362	98	22.8121	52	4	0	0.51678	94.0455	19.4888	44	5	0	0.782106	90.6136	17.8185	44	9	0	0.975033	85.4286
1050400	94.9412	22.2791	34	5	0	0.280505	90.9677	17.3157	31	7	0	0.763765	106.139	32.0626	36	1	0	0.000369348	103.857	24.9033	42	0	0	0.0983843	117.587	25.4598	46	3	0	0.000322225	111.185	23.3239	27	6	0	0.00370198	97.9744	15.1353	39	7	0	0.256159	97.1667	23.7067	30	4	0	0.399344	98.4091
1050402	8594.58	2739.7	45	1	0	1.04306e-24	7407.09	1693.85	35	2	0	4.50952e-24	7560.36	2100.05	28	1	0	2.32728e-17	7175.93	1360.56	30	5	0	4.68209e-23	7219.11	982.421	28	4	0	2.22634e-25	5949.27	1320.37	44	4	0	2.09932e-30	5187.97	1338.34	36	2	0	6.61813e-23	4744.72	897.433	36	4	0	2.22306e-27	4327.23
1050403	91.625	19.4733	32	3	0	0.620553	85.5897	18.3844	39	5	0	0.993242	80.1724	17.448	29	6	0	0.966438	93.3226	19.7643	31	3	0	0.93302	102.103	23.444	39	6	0	0.67203	102.404	20.9198	47	5	0	0.0847771	93.2558	20.2474	43	3	0	0.839391	88.2927	21.1639	41	5	0	0.987884	92.4902
1050414	94.875	24.2669	40	3	0	0.286778	86.8182	18.4466	33	5	0	0.972638	75.8182	15.6314	33	3	0	0.999744	95.3243	25.1209	37	6	0	0.797022	109.314	31.221	35	3	0	0.151705	92.9444	17.1397	36	7	0	0.960665	100.067	23.333	45	1	0	0.146972	87.7838	13.425	37	6	0	0.999674	89.625
1050424	626.564	169.26	39	2	0	7.64291e-22	592.862	135.594	29	3	0	2.48553e-18	589.18	143.973	50	2	0	1.30335e-29	688.703	203.447	37	0	0	1.34064e-19	656.75	119.549	32	1	0	5.31454e-23	576.475	112.247	40	1	0	3.9667e-27	515.289	113.074	38	0	0	1.03494e-23	463.026	103.71	38	3	0	5.04821e-23	478
1050427	92.194	20.6267	67	4	0	0.577902	92.1915	19.125	47	4	0	0.644762	85.6818	19.1551	44	5	0	0.591874	94.5769	18.8319	52	8	0	0.943316	102.184	29.5033	49	2	0	0.647548	96.4127	21.9711	63	7	0	0.731142	93.6333	17.0602	60	2	0	0.888766	89.6731	16.3212	52	9	0	0.996451	87.4737
1050431	91.275	17.3929	40	5	0	0.694913	98.3462	23.215	52	2	0	0.059852	84.275	23.9508	40	4	0	0.707023	96.0732	20.4162	41	1	0	0.800803	93.8065	19.0778	31	8	0	0.996607	97.7119	19.8729	59	3	0	0.564283	99.6667	19.3159	42	3	0	0.137841	88.2941	12.4475	34	9	0	0.999512	89.7959
1050435	94.6604	18.1838	53	4	0	0.218219	90.06	18.1742	50	11	0	0.887881	86.0577	19.5131	52	5	0	0.543991	93.1915	19.726	47	3	0	0.970937	100.776	23.1474	49	5	0	0.816166	93.8043	18.8026	46	5	0	0.936724	90.7708	15.774	48	6	0	0.990862	96.1667	17.8598	54	2	0	0.481195	96.1961
1050440	198.086	51.4892	58	8	0	1.57023e-22	215.212	56.2956	52	6	0	2.1438e-21	208.783	61.5886	46	5	0	1.01994e-17	174.089	40.4885	56	4	0	5.54283e-20	158.09	41.2864	67	3	0	1.78011e-16	131.206	26.067	63	7	0	5.61078e-15	143.585	35.1302	53	3	0	1.08141e-13	144.018	33.4221	56	5	0	1.99539e-15	146.968
1050446	102.125	21.8101	24	1	0	0.022675	102.263	27.1549	38	2	0	0.0239484	97.5143	19.9328	35	8	0	0.00112402	109.5	30.6039	36	4	0	0.0217556	130.35	36.3562	40	1	0	2.07792e-05	101.273	23.6211	33	2	0	0.225782	100.125	19.705	24	2	0	0.180111	96.0541	20.3878	37	8	0	0.499639	85.963
1050450	106.435	24.7545	46	1	0	0.000244156	97.7115	25.4129	52	10	0	0.105523	100.87	24.9222	69	4	0	4.12776e-06	111.891	28.7284	55	1	0	0.000692205	113.404	29.2379	47	6	0	0.0146493	97	18.4643	57	6	0	0.676945	92.8727	16.4554	55	8	0	0.938301	99.5	23.4253	54	5	0	0.142709	97.5111
1050458	97.1607	16.2545	56	4	0	0.0227667	96.2162	18.7737	37	4	0	0.171176	100.15	32.8318	40	3	0	0.00572478	106.233	25.0065	43	8	0	0.0293149	121.042	41.8406	48	4	0	0.00320313	107.018	25.3309	56	6	0	0.00568549	101.865	24.6147	52	6	0	0.0569932	102.634	24.1793	41	8	0	0.0447482	106.431
1050463	93.5714	25.6925	28	3	0	0.428993	92.1277	23.0987	47	8	0	0.627999	85.84	17.8855	50	3	0	0.580549	91.15	15.8883	40	6	0	0.99786	94.8298	19.5151	47	6	0	0.998514	96.1404	20.5117	57	4	0	0.766154	87.0889	14.6378	45	10	0	0.999943	87	16.0955	63	7	0	0.999981	92
1050465	93	18.7381	35	6	0	0.461813	122.932	41.5946	44	3	0	1.20521e-05	99.0909	26.311	44	2	0	0.00127378	95.8108	13.9201	37	5	0	0.899051	111.047	30.1646	43	5	0	0.0614567	106.387	21.4921	31	5	0	0.0205311	111.05	27.3645	40	2	0	0.000804204	110.409	23.1921	44	4	0	8.97757e-05	101.8
1050470	89.6389	16.0342	36	7	0	0.868772	97.9444	18.7616	36	8	0	0.0711517	96.6	31.9244	25	2	0	0.0610267	99.625	18.727	40	3	0	0.391909	108.414	25.8105	29	4	0	0.171971	101.308	23.3354	26	3	0	0.24747	99.5938	15.2862	32	5	0	0.121343	106.905	27.8119	42	1	0	0.00774721	95.4474
1050471	90.5	18.5614	38	4	0	0.763903	93.3077	15.4156	39	6	0	0.488779	81.8889	16.3225	63	7	0	0.982653	103.296	28.055	54	7	0	0.122817	98.5686	15.794	51	7	0	0.988521	100.068	20.4603	44	4	0	0.267543	85.9756	8.85575	41	8	0	1	95.1154	21.1305	52	4	0	0.624216	85.8444
1050474	93.9792	24.4223	48	6	0	0.358741	93.6122	19.7767	49	6	0	0.447702	85.5769	20.3695	52	8	0	0.608154	93.95	17.0626	60	3	0	0.983729	100.514	27.4787	35	5	0	0.757089	91.8627	18.9579	51	6	0	0.988741	87.1282	17.457	39	6	0	0.998933	87.1905	14.5271	42	6	0	0.999845	87.2353
1050475	163.412	39.8498	51	7	0	1.51752e-17	159.75	57.614	40	5	0	4.14659e-09	176.487	60.9646	39	3	0	1.49166e-11	214.66	66.0707	50	1	0	4.96237e-17	219.667	67.0663	36	0	0	1.62898e-12	165.5	43.7554	30	3	0	1.35016e-09	169.878	46.159	49	3	0	3.1617e-15	154.333	45.7462	42	2	0	1.47192e-10	127.167
1050482	85.8302	16.828	53	2	0	0.997668	87.0847	17.0843	59	6	0	0.996052	83.1795	18.3688	39	8	0	0.855962	104.948	27.9746	58	2	0	0.0503288	108.442	28.1497	52	3	0	0.120109	95.5116	16.1339	43	6	0	0.852698	102.458	24.0876	48	1	0	0.0433925	100.756	27.166	41	7	0	0.137368	88.6905
1050484	106.058	30.5199	52	2	0	0.00134998	94.4762	18.7918	42	3	0	0.336272	92.3519	18.1785	54	9	0	0.00968961	105.674	27.1449	46	1	0	0.046787	111.28	30.7989	50	1	0	0.046251	96.7297	17.3552	37	6	0	0.686667	96.4694	18.5608	49	6	0	0.484283	99.3158	18.5649	38	4	0	0.143355	94.8293
1050487	83.7931	16.1482	58	5	0	0.999949	87.48	13.4956	50	5	0	0.997862	76.3913	13.6014	46	8	0	0.999995	93.931	25.7368	58	7	0	0.922016	93.7458	17.1882	59	7	0	0.999981	99.8689	22.048	61	6	0	0.271275	91.5455	16.4196	44	7	0	0.97044	94.7544	20.0288	57	3	0	0.685879	87.4444
1050491	952.094	271.92	53	4	0	3.15604e-29	926.385	214.178	39	8	0	4.70518e-25	1113.07	286.334	55	7	0	5.26888e-33	1355.58	373.955	45	1	0	4.18963e-26	2110.12	403.543	42	4	0	4.81827e-31	1075.98	176.228	53	8	0	2.9895e-41	905.625	188.314	48	3	0	1.8535e-32	1138.76	238.015	54	8	0	8.98392e-37	769.244
1050497	7517.82	2620.65	56	4	0	1.91853e-28	8185.95	2464.58	60	3	0	8.58494e-34	6081.02	1114.18	41	6	0	1.17265e-31	7831.11	2448.88	37	2	0	8.32625e-21	7568.47	1424.59	66	6	0	1.70351e-49	5644.41	946.409	56	3	0	8.84667e-45	4953.02	1023.75	58	5	0	2.78956e-41	6253.16	1089.3	37	2	0	1.98106e-29	5067.75
1050500	87.7143	15.8057	42	6	0	0.975744	92.7609	22.3181	46	6	0	0.557099	73.0741	14.7881	27	5	0	0.999959	107.229	29.2032	35	3	0	0.0487021	104.545	22.029	44	6	0	0.411168	92.95	12.8601	40	5	0	0.992332	93.9756	21.8455	41	4	0	0.755524	93.3696	18.1002	46	2	0	0.83892	82.4571
1050504	286.378	52.8257	45	4	0	1.14026e-27	248.519	62.8267	54	9	0	9.92923e-25	205.356	43.687	45	6	0	1.71045e-22	357.91	83.4504	67	7	0	4.02682e-36	615.442	129.49	52	4	0	2.67344e-33	318.571	71.2491	56	1	0	2.37021e-30	207.196	57.094	56	3	0	8.75729e-21	244.962	57.8758	52	4	0	1.20913e-24	185.105
1050519	93.6341	21.509	41	5	0	0.390674	92.7273	21.5529	44	4	0	0.561844	91.25	23.6684	52	2	0	0.0717197	94.7708	16.6391	48	7	0	0.949216	99.6406	20.8314	64	3	0	0.941157	99.3721	16.3867	43	6	0	0.312183	92.907	17.5103	43	4	0	0.897922	97.9531	23.5651	64	5	0	0.261041	94.7083
1050520	90.2955	21.0134	44	9	0	0.77281	96.3125	19.4686	48	9	0	0.140568	91.5932	19.231	59	6	0	0.0209285	106.484	28.1534	62	4	0	0.0180704	111.344	32.5846	64	4	0	0.0345017	90.9333	14.553	45	7	0	0.999052	90.6731	16.007	52	7	0	0.993113	95.9833	22.1478	60	4	0	0.509368	87.3559
1050521	113.306	31.748	36	2	0	0.000212313	101.484	15.194	31	9	0	0.00260562	90.9	19.7158	30	4	0	0.109099	117.171	24.5758	35	5	0	4.82415e-05	116.135	24.378	37	5	0	0.00200465	105.053	21.0571	38	7	0	0.0252651	97.6042	20.0072	48	5	0	0.335277	100.583	22.8229	48	3	0	0.0882016	97.1556
1050524	87.5	17.6095	38	5	0	0.961	89.6053	16.544	38	6	0	0.907094	90.7436	22.6178	39	7	0	0.11729	98.1429	18.8315	49	10	0	0.59608	106.031	29.6055	32	2	0	0.336104	96.6053	24.4867	38	2	0	0.648499	89.8043	19.748	46	3	0	0.985184	92.7297	20.8202	37	4	0	0.830289	90.9286
1050528	87.3256	15.925	43	3	0	0.98338	93.0698	24.4564	43	6	0	0.517786	84.5789	16.8228	38	3	0	0.740084	93.6667	21.5764	36	5	0	0.9185	106.065	27.209	31	4	0	0.322934	101.614	18.2122	44	2	0	0.106696	92.3667	17.5293	30	6	0	0.888612	90	15.2315	27	6	0	0.975175	88.1176
1050537	164.857	38.8126	35	7	0	4.7371e-13	239.787	52.924	47	2	0	1.02906e-23	182.656	49.4914	32	2	0	1.52857e-12	255.733	72.266	45	2	0	9.47585e-19	208.043	51.8218	23	4	0	1.14644e-09	188.077	43.4477	39	3	0	8.48027e-16	202.346	43.3423	26	1	0	1.55213e-12	214.633	64.7917	30	1	0	3.10917e-11	175.896
1050538	377.568	86.3426	44	4	0	3.03975e-25	369.051	90.7457	59	5	0	1.72527e-31	412.797	125.649	64	2	0	3.3305e-30	473.914	126.475	58	3	0	1.98744e-30	497.457	120.649	46	2	0	3.97222e-26	339.412	76.0548	51	8	0	2.90806e-28	328.741	87.4734	54	2	0	3.58147e-26	291.78	62.5484	50	4	0	1.78334e-27	261.105
1050541	3518.43	989.691	46	1	0	3.46688e-27	2288.38	510.597	39	3	0	1.29298e-26	2947.74	773.733	46	1	0	2.17244e-28	3386.76	620.841	34	2	0	3.14212e-26	3980.96	698.096	48	5	0	1.73291e-37	2405.26	378.789	42	6	0	1.51067e-34	2530.61	507.763	38	1	0	1.22614e-27	2012.38	388.716	34	2	0	3.07495e-25	1560.3
1050543	88.7317	22.644	41	2	0	0.864874	91.6667	22.2523	33	5	0	0.655811	82	19.2267	31	2	0	0.891203	94.5429	17.5404	35	3	0	0.919362	89.4706	11.9017	34	6	0	1	89.3	18.2451	40	6	0	0.997976	89.4359	17.8868	39	8	0	0.9896	93.6	20.9807	35	3	0	0.752459	95.7568
1050544	98.5	25.9419	26	1	0	0.132492	89.0513	19.6736	39	1	0	0.903468	74.5926	9.71224	27	6	0	0.999999	91.3429	17.0655	35	3	0	0.992779	105.115	22.3586	52	3	0	0.336321	91.1562	14.4738	32	5	0	0.994682	91.439	20.2769	41	5	0	0.93564	98.1591	21.2952	44	5	0	0.257994	95.8889
1050551	108.559	30.9175	34	2	0	0.00261905	99	19.3473	45	5	0	0.0263245	90.7	22.9941	40	6	0	0.12038	135.415	48.9224	41	0	0	1.15187e-05	118.927	29.9002	41	4	0	0.00121497	107.344	26.981	32	4	0	0.0314698	99.6364	23.6634	22	4	0	0.262012	98.7941	18.7581	34	3	0	0.200576	104.053
1050553	206.848	60.8112	33	3	0	1.72357e-12	155.294	50.7997	51	4	0	6.43631e-12	222.636	64.7446	44	2	0	6.9572e-18	242.486	73.6276	35	4	0	1.29345e-13	156.31	35.5237	29	5	0	5.64222e-09	153.354	37.0569	48	3	0	5.58644e-14	133.758	36.488	33	4	0	7.53855e-07	114.027	22.837	37	5	0	1.45123e-05	116.371
1050554	113.14	28.8474	43	4	0	1.67448e-05	102.893	16.1482	28	7	0	0.00194628	93.08	22.1471	25	2	0	0.0713948	111.941	25.896	34	2	0	0.00287059	121.282	31.6219	39	7	0	0.000692836	111	24.4914	36	2	0	0.00167531	118.844	22.0909	32	3	0	1.23441e-06	138.345	43.1081	29	4	0	6.39891e-06	111.806
1050561	104.441	26.3254	68	7	0	0.00023939	100.574	23.0566	54	3	0	0.0117678	106.833	28.1522	60	6	0	2.67093e-07	110.088	25.6833	68	8	0	0.000290301	116.444	25.9322	63	3	0	0.000135537	103.633	21.7588	49	4	0	0.0420172	97.6452	17.9882	62	11	0	0.289476	100.745	20.3645	55	6	0	0.0470847	99
1050563	87.9091	18.348	33	3	0	0.927559	86.9	15.402	40	1	0	0.993314	77.9211	21.8773	38	4	0	0.98852	99.725	24.0864	40	3	0	0.405292	98.1026	20.6739	39	6	0	0.952622	92.5111	20.9888	45	6	0	0.960046	96.65	18.2301	40	5	0	0.460855	92.9	17.8969	30	5	0	0.828001	91.0208
1050592	88.3968	19.1282	63	5	0	0.95961	93.2321	21.2149	56	8	0	0.500741	86.5652	23.53	69	9	0	0.47126	95.5385	21.7105	65	6	0	0.884071	97.3878	20.6567	49	3	0	0.982193	96.0526	19.3376	57	9	0	0.789141	93.6721	18.5263	61	5	0	0.868388	104.852	30.9908	61	6	0	0.015298	88.4167
1050598	108.2	29.7245	40	7	0	0.00104627	101.086	20.362	35	7	0	0.0146495	96.5429	22.9889	35	4	0	0.00658047	110.353	28.0777	34	4	0	0.0112137	109.744	24.7512	43	8	0	0.061617	108.327	24.4435	55	2	0	0.00159741	99.1628	20.3867	43	8	0	0.187213	117.688	23.0671	32	2	0	4.49329e-06	96.2
1050600	308.738	133.606	42	3	0	1.82058e-13	243.943	78.921	35	3	0	2.33642e-13	307.256	122.745	39	6	0	6.01784e-14	326.857	98.2192	28	0	0	7.19632e-13	302.093	83.4197	43	6	0	2.2444e-19	204.838	57.6202	37	0	0	1.16662e-13	200.881	49.8682	42	8	0	4.44437e-17	179.277	45.5673	47	8	0	9.85269e-17	178.286
1050601	97.5926	20.4067	54	9	0	0.042211	106.75	27.2612	68	3	0	6.13189e-05	93.1667	19.5241	60	5	0	0.00464806	106.873	26.1371	55	6	0	0.0131715	125.362	37.8587	47	5	0	0.000154329	100.509	23.3795	53	4	0	0.231991	97.5	22.0124	56	9	0	0.350863	104.906	25.4713	64	3	0	0.00363154	94.3167
1050603	88.625	18.1918	24	5	0	0.857285	92.4359	16.2704	39	4	0	0.619487	87.4444	25.5627	36	6	0	0.400397	93.55	18.0781	40	4	0	0.962633	94.975	14.8125	40	4	0	0.999712	92.3333	17.2296	39	6	0	0.978604	109.053	31.9594	38	2	0	0.00967549	92.234	16.6384	47	8	0	0.937889	92.1389
1050605	89.62	20.6762	50	5	0	0.850084	92.9322	19.6239	59	9	0	0.547132	84.5	18.7211	54	3	0	0.764628	97.4426	21.3147	61	7	0	0.689329	109.81	30.491	58	7	0	0.069602	98.5231	22.2346	65	6	0	0.444337	97.0172	24.5232	58	5	0	0.420182	92.0323	21.8962	62	8	0	0.922547	96.05
1050608	93.5957	25.5238	47	2	0	0.404952	89.9667	20.0077	30	2	0	0.810525	85.8485	20.8208	33	4	0	0.555485	90.5676	16.8812	37	7	0	0.997277	97.8919	22.6468	37	7	0	0.938693	95.75	18.2655	40	5	0	0.792226	88.4242	17.9496	33	5	0	0.99184	96.4118	16.8327	34	4	0	0.450809	90.1351
1050609	384.288	90.8745	52	3	0	5.12689e-29	474.451	131.787	51	0	0	1.93173e-26	237.865	70.5597	37	3	0	1.57295e-15	271.319	66.7286	47	5	0	1.6932e-22	341.7	69.7968	40	4	0	1.37899e-23	300.786	40.5055	28	5	0	3.58078e-21	344.42	92.7725	50	2	0	1.83438e-24	202.302	54.9535	43	3	0	2.9574e-16	249.415
1050619	4134.84	819.532	38	4	0	4.46243e-28	3806.19	749.77	48	3	0	3.16862e-35	4243.44	1012.47	41	4	0	3.70994e-27	5033.82	1254.26	51	1	0	1.36524e-32	4199.87	1007.76	46	2	0	3.99332e-30	3630.97	576.881	29	4	0	2.97533e-24	4222.42	701.381	36	4	0	2.96029e-29	3295.86	446.343	36	1	0	3.4021e-32	2613.5
1050630	91.7818	19.6598	55	8	0	0.633368	94.9167	20.5569	60	5	0	0.265534	78.549	14.0745	51	8	0	0.999874	91.6667	19.5158	54	7	0	0.995057	91.125	18.7222	40	5	0	0.999939	93.1774	17.5196	62	4	0	0.984808	94.8222	19.1172	45	5	0	0.703761	89.88	17.0038	50	4	0	0.993126	94.1091
1050632	91.3333	18.9852	48	3	0	0.688394	86.8182	13.5726	33	2	0	0.994584	79.6757	13.0279	37	3	0	0.998153	94.2571	19.2252	35	5	0	0.913959	117.34	32.9165	53	2	0	0.00211745	104.6	28.3542	50	4	0	0.0569169	92.1522	21.3489	46	2	0	0.905623	90.35	15.2946	40	4	0	0.987983	85.9474
1050634	87.1136	14.3935	44	6	0	0.992955	90.7857	19.2672	56	5	0	0.826377	86.8	19.8211	60	6	0	0.43226	92.2759	16.778	58	8	0	0.997669	95.9318	19.0598	44	9	0	0.995378	95.0392	19.6885	51	8	0	0.865702	95.2778	22.8063	54	5	0	0.635757	92.4706	21.9703	51	4	0	0.874336	88.6481
1050639	86.5417	16.7319	48	5	0	0.992726	89.0806	19.5635	62	3	0	0.949517	82	13.9548	58	11	0	0.989131	91.7302	18.0574	63	10	0	0.99851	100.698	24.3076	63	5	0	0.840956	102.281	27.6003	57	3	0	0.13122	94.7077	20.6691	65	3	0	0.738857	94.6769	22.3279	65	5	0	0.688644	92.2
1050647	272.326	79.3758	43	3	0	1.30305e-18	283.182	62.0043	33	1	0	2.52244e-18	259.13	63.9008	46	2	0	8.05496e-23	298.325	69.4024	40	3	0	5.91119e-21	242.476	45.7097	42	2	0	8.14764e-23	230.614	52.3189	44	1	0	8.11887e-21	175.639	42.0368	36	1	0	1.49619e-13	159.718	32.2906	39	1	0	3.7655e-15	140.575
1050670	2852.46	482.822	39	9	0	3.87102e-31	3301.45	607.996	44	3	0	1.54943e-33	3042.73	713.925	52	1	0	2.83773e-34	3065.22	643.896	40	4	0	2.20611e-28	3269	708.472	52	2	0	7.15154e-36	2584.87	432.65	38	3	0	1.86464e-30	2791.26	498.859	39	4	0	3.10359e-30	3324.45	651.165	40	1	0	1.41274e-29	2205.08
1050671	436.475	134.381	40	1	0	3.3831e-19	354.844	110.055	45	2	0	3.32335e-20	420.912	110.685	34	5	0	1.16595e-18	423.538	112.644	39	2	0	1.67997e-20	373.694	84.9844	49	1	0	3.1284e-27	341.114	74.339	44	0	0	4.38007e-25	280.088	36.2921	34	7	0	1.20976e-25	329.317	66.1564	41	1	0	1.09554e-24	382.93
1050672	108.047	19.8001	64	9	0	2.50988e-08	157.831	46.5787	71	3	0	2.04661e-18	117.265	29.0278	49	4	0	7.49889e-10	117.043	31.7028	46	4	0	0.000159992	129.185	33.2918	54	6	0	3.88937e-07	115.596	25.0304	52	6	0	3.28414e-06	112.442	25.3427	43	2	0	7.80075e-05	109.945	28.4217	55	4	0	0.000324766	116.54
1050673	1759.19	299.246	36	7	0	1.90789e-28	1685.58	441.492	40	3	0	1.8338e-24	1843.39	564.348	41	1	0	1.09665e-22	1824.34	385.976	35	0	0	1.46046e-24	1790.23	386.307	26	1	0	2.66784e-18	1533.69	311.051	32	1	0	5.72022e-23	1848.98	341.129	41	2	0	6.97616e-31	1344.06	190.574	31	3	0	1.04276e-26	1531.64
1050678	176.905	57.8433	42	4	0	3.91559e-12	144.739	29.2069	46	4	0	6.8592e-16	119.515	28.0202	33	3	0	5.50469e-08	167.952	47.1049	42	1	0	3.08131e-12	175.1	34.7251	40	4	0	4.59659e-16	154.821	34.292	39	1	0	6.88047e-13	185.812	33.3006	32	4	0	3.12293e-16	183.244	48.0663	45	2	0	5.53246e-16	115.189
1050681	92.3333	23.3913	42	4	0	0.539399	89	18.1068	43	6	0	0.93312	83.5556	20.9972	36	5	0	0.785238	101.028	24.2269	36	3	0	0.293029	95.4	23.7943	25	4	0	0.954526	100.71	23.9836	31	3	0	0.277469	92.0294	19.1588	34	3	0	0.901391	99.2703	23.6357	37	4	0	0.206829	98.7436
1050682	106.182	23.794	44	5	0	0.000257949	103.169	19.7136	59	7	0	0.000145376	93.7556	18.2211	45	7	0	0.00473396	106.191	20.2491	47	5	0	0.00816929	118	33.4418	46	3	0	0.0030523	114.489	29.8501	45	3	0	0.00032431	100.273	17.687	55	7	0	0.0543047	96.6765	20.0435	34	3	0	0.428524	101.385
1050685	102.706	32.7539	34	3	0	0.0420483	100.204	25.1975	49	5	0	0.0296825	90.5098	22.2858	51	8	0	0.0954393	106.552	26.3889	67	7	0	0.00970482	92.2703	16.4649	37	6	0	0.999927	99.22	23.514	50	4	0	0.372998	93.2623	14.7534	61	10	0	0.945827	101.711	25.5242	45	3	0	0.0723443	93.4528
1050689	148.976	33.5898	41	2	0	1.19704e-13	139.178	31.4392	45	4	0	6.05726e-13	126.135	29.5549	52	8	0	1.74671e-13	144.396	35.6476	48	1	0	6.78193e-12	171.368	45.5919	38	3	0	2.51196e-11	153.568	39.7845	44	2	0	4.42705e-12	113.5	20.7715	56	5	0	4.3597e-08	128.155	37.2723	58	2	0	8.67359e-09	110.889
1050706	145.939	48.6413	49	3	0	3.57875e-10	156.22	42.1732	41	3	0	3.42137e-12	128.809	38.3234	47	6	0	5.91752e-10	146.898	37.1575	49	4	0	2.8708e-12	154.853	34.6717	34	6	0	3.13924e-10	147.022	29.7417	45	3	0	1.46302e-14	127.571	32.2697	49	2	0	8.35651e-09	123.25	28.9229	48	5	0	2.24672e-08	122.205
1050709	605.049	112.431	41	2	0	6.93121e-29	665.667	160.096	33	5	0	2.6897e-20	611.356	149.038	45	3	0	6.13993e-27	748.591	195.402	44	1	0	2.25348e-25	837.957	195.188	47	1	0	2.69103e-29	600	143.337	43	2	0	1.06797e-25	429.549	95.8061	51	3	0	4.27929e-30	524.4	82.6033	35	3	0	1.12689e-26	475.59
1050711	315.571	92.9621	35	1	0	3.8278e-16	369.182	103.807	33	1	0	1.49469e-16	241.618	76.7155	34	1	0	1.09085e-13	261.824	52.6679	34	4	0	5.5831e-19	367.273	108.913	44	2	0	4.52643e-20	276.733	75.4636	30	1	0	6.75407e-14	353.645	58.0348	31	0	0	8.4923e-22	202.848	56.3017	33	1	0	1.32146e-12	235.694
1050719	9035.1	1954.18	41	5	0	5.98404e-29	8408.96	2098.96	45	3	0	4.89483e-29	8721.54	1921.19	46	3	0	5.41105e-32	11925.4	2760.24	27	1	0	9.29157e-19	12776.3	2227.12	51	1	0	2.88874e-40	8907.15	2219.85	33	0	0	1.18229e-21	7612.24	1471.06	46	5	0	2.13573e-34	7796.29	1818.17	41	0	0	1.14485e-27	6870.08
1050722	89.8537	15.4444	41	5	0	0.875976	90.2222	19.887	36	3	0	0.814783	87.6531	19.6824	49	4	0	0.324398	99.1395	21.1306	43	8	0	0.458901	108.071	25.5547	42	4	0	0.142651	95.7292	22.2211	48	4	0	0.770879	93.8824	18.2216	51	3	0	0.831293	93.1071	18.8387	56	6	0	0.87538	96.25
1050725	90.9231	13.3326	39	8	0	0.79261	95.125	21.7791	56	7	0	0.260384	95.075	22.1005	40	6	0	0.0085943	102.189	22.7131	53	7	0	0.142298	106.818	28.7196	55	6	0	0.219581	98.6154	21.2429	52	5	0	0.435633	100.769	22.8933	52	5	0	0.0861948	96.3659	23.74	41	3	0	0.466439	89.9434
1050730	94.359	19.1332	39	7	0	0.295433	103.467	26.1583	45	3	0	0.00602734	86.9524	20.4175	42	8	0	0.426045	100.31	27.7642	58	10	0	0.34088	118.328	39.6354	58	0	0	0.00358238	93.4444	17.3591	36	4	0	0.942484	96.9818	24.6655	55	6	0	0.426837	96.7674	18.6303	43	2	0	0.401391	94.5405
1050731	94.0909	21.975	55	7	0	0.32003	88.2683	17.5912	41	9	0	0.960479	82.8667	18.9995	45	6	0	0.88714	89.0755	17.8281	53	3	0	0.999884	101.094	27.2977	53	4	0	0.761946	95.3509	26.1551	57	3	0	0.786921	100.87	26.0799	46	2	0	0.124153	92.9412	19.9514	51	7	0	0.863712	91.9149
1050735	105.76	23.657	50	4	0	0.000146871	102.545	25.3812	44	6	0	0.00971238	90.0417	17.8349	48	6	0	0.0805065	110.13	26.0022	46	3	0	0.00252216	102.818	21.2107	55	8	0	0.632117	97.3333	23.0044	42	5	0	0.588497	109.054	29.5117	37	2	0	0.00650527	102.854	25.1471	41	4	0	0.0457301	94.2558
1050739	94.2821	18.8958	39	5	0	0.301801	105.286	31.5751	42	2	0	0.00887596	82.8333	13.7241	30	4	0	0.914086	104.282	28.0844	39	3	0	0.115706	100.659	23.3191	41	1	0	0.802074	99.75	22.0893	48	6	0	0.307788	108.759	30.2238	29	2	0	0.0178452	100.957	21.5458	46	2	0	0.0652472	96.1087
1050743	90.9375	21.292	32	6	0	0.677633	95.4167	26.24	36	8	0	0.310962	87.122	16.3573	41	6	0	0.38396	114.455	37.2333	33	3	0	0.0108604	108.661	27.0221	59	4	0	0.0864614	92.1081	17.6977	37	6	0	0.976931	98.1842	25.4174	38	6	0	0.330975	97.1702	22.8048	47	2	0	0.369333	93.3725
1050746	104.024	20.8672	42	6	0	0.000547877	103.381	21.099	42	3	0	0.0017038	95.2619	21.6975	42	6	0	0.00564831	108.079	28.339	38	4	0	0.0256253	118.286	25.2387	42	4	0	0.000303085	118.575	37.3301	40	1	0	0.000658984	101.814	25.4477	43	5	0	0.0841385	100.275	25.0097	40	5	0	0.146401	100.184
1050747	85.1842	16.0099	38	7	0	0.996733	90.907	18.5803	43	5	0	0.791439	86.619	18.1296	42	8	0	0.463397	98	20.546	45	3	0	0.602542	98.4043	21.041	47	5	0	0.956548	97.675	19.9376	40	5	0	0.557369	97.0345	20.7837	29	2	0	0.431782	106.796	33.2271	49	2	0	0.0141578	85.1667
1050750	87.0769	17.1439	39	2	0	0.975804	88.3714	15.1037	35	2	0	0.966917	81	19.662	28	3	0	0.919243	93.9	22.7889	30	2	0	0.875509	97.7292	22.02	48	4	0	0.968305	97.2581	26.0397	31	6	0	0.573575	97.5294	20.5945	34	2	0	0.372018	88.2759	14.9258	29	6	0	0.995402	89.3158
1050753	97.9394	22.9714	33	5	0	0.0997779	104.5	25.9304	32	4	0	0.00996807	90.2162	19.3134	37	7	0	0.116855	106.867	19.9079	30	4	0	0.0174393	135.176	44.4389	34	3	0	0.000120694	103.484	22.9577	31	3	0	0.102508	108	22.9764	24	4	0	0.0104751	108.059	29.0923	34	2	0	0.0109811	104.815
1050762	156.881	45.1524	42	3	0	7.64624e-12	146.714	44.881	42	3	0	8.02915e-10	176.023	66.0644	43	1	0	1.61085e-11	179.905	47.0531	42	2	0	2.54458e-14	205.361	41.816	36	7	0	9.50165e-17	156.512	45.0113	43	2	0	5.57352e-11	170.385	35.8385	39	2	0	9.01516e-16	172.969	54.3468	32	4	0	2.42412e-09	142.351
1050767	93.25	15.3413	44	7	0	0.405915	87	17.7801	62	8	0	0.996065	82.4286	16.4141	42	4	0	0.934998	96.5893	20.5123	56	5	0	0.787659	95.102	19.7402	49	8	0	0.998243	106.319	26.879	47	7	0	0.0213543	87.05	11.3362	40	7	0	0.999996	95.125	23.5365	56	5	0	0.614919	94.3962
10519	89.8302	18.7029	53	4	0	0.863978	94.1053	20.6644	38	7	0	0.398841	91	25.3456	41	2	0	0.12443	99.5676	25.0461	37	3	0	0.427093	100.486	18.9599	37	4	0	0.851194	103.406	24.1672	32	5	0	0.11354	95.2667	17.8954	45	6	0	0.658012	96.25	21.6033	44	8	0	0.475841	98.0698
10520	110.233	19.1071	30	4	0	1.18315e-05	125.771	43.9111	35	1	0	5.34838e-05	108.552	31.8765	29	5	0	0.000411866	138.258	32.2614	31	3	0	7.43316e-08	132.613	41.9735	31	3	0	0.000310959	125.795	34.2492	39	5	0	5.82606e-06	111.812	17.6899	32	5	0	1.29197e-05	121.895	31.696	38	7	0	6.54667e-06	123.531
10521	123.772	29.5822	57	6	0	5.04268e-11	125.59	33.5631	61	6	0	1.58314e-10	99.5366	22.5778	41	0	0	0.00029617	130.891	33.954	55	5	0	2.01941e-09	129.615	39.1073	52	5	0	8.24495e-06	120.286	26.5399	63	8	0	4.89911e-09	105.685	26.451	54	3	0	0.00626663	102.13	21.9075	46	8	0	0.0334604	101.785
10524	91.4	21.4143	50	9	0	0.663953	97.26	19.5728	50	6	0	0.0770128	89.5094	19.5749	53	2	0	0.124325	102.344	27.3013	61	4	0	0.158267	95.6333	19.6624	60	4	0	0.998891	106.625	28.2332	40	4	0	0.0324394	96.3818	27.0599	55	2	0	0.498058	96.6222	24.2452	45	3	0	0.437699	89.3729
10528	90.5227	17.739	44	5	0	0.788439	97.0732	24.2501	41	4	0	0.159101	98.7234	27.1899	47	7	0	0.00159236	103.333	24.6639	51	5	0	0.0984461	109.5	28.3168	54	2	0	0.0727177	98.0222	18.3916	45	5	0	0.516128	100.885	20.9759	52	5	0	0.0637423	88.4	17.9455	50	5	0	0.997907	91.5714
10538	111.677	18.9304	31	1	0	2.25731e-06	111.244	25.9643	45	4	0	1.53137e-05	101.933	26.9302	30	5	0	0.00181481	114.231	27.8733	39	2	0	0.000689451	106.132	18.8238	38	5	0	0.225149	100.321	20.7829	28	5	0	0.291405	95.1818	18.8571	33	3	0	0.639104	103.674	26.7632	46	7	0	0.0300438	92.75
10541	92.878	19.979	41	4	0	0.476602	94.9778	19.0102	45	2	0	0.271883	84.0952	19.979	42	6	0	0.765875	88.6333	16.8574	30	3	0	0.998706	103.758	24.9337	33	4	0	0.503197	97.1333	18.0721	30	4	0	0.617816	91	19.2497	41	1	0	0.958604	94.587	19.4417	46	2	0	0.693404	98.0455
10543	569.872	151.213	47	4	0	4.7288e-26	501.82	110.67	50	4	0	1.02824e-30	505.056	146.396	36	2	0	6.40808e-19	620.304	154.79	46	1	0	1.06002e-26	470.867	98.6485	45	2	0	6.39951e-28	471.14	81.8151	50	5	0	5.72986e-35	419.2	88.9734	40	3	0	1.45379e-24	404.125	88.8505	40	2	0	7.55533e-24	404.755
10544	121.036	27.9119	55	9	0	2.85961e-10	108.745	20.269	51	4	0	7.61671e-07	118.98	25.6348	49	5	0	4.80144e-12	139.133	32.2172	60	6	0	3.99282e-14	162.109	43.5468	55	3	0	4.31875e-14	128.647	30.2429	51	5	0	1.44364e-09	119.98	25.2037	49	9	0	1.77007e-08	117.766	25.2752	47	5	0	2.14809e-07	112.333
10546	238.333	81.3717	42	1	0	7.88523e-15	193.721	41.4271	43	6	0	1.0522e-19	187.346	59.2033	26	1	0	2.46626e-09	223.459	46.5317	37	2	0	1.64317e-18	207.848	43.4519	33	3	0	2.68422e-15	175.026	25.197	38	4	0	6.91289e-21	215.128	45.4858	39	5	0	4.6395e-19	173.78	34.4286	41	2	0	8.5382e-18	171.333
10551	105.682	29.7507	44	4	0	0.00298464	112.286	31.6549	35	4	0	0.000563473	105.657	33.8613	35	3	0	0.000943356	101.44	22.4241	25	3	0	0.281399	118.625	31.6274	40	1	0	0.00258731	104.914	22.0099	35	4	0	0.03884	98.7407	18.3483	27	5	0	0.253858	105.258	24.3022	31	3	0	0.0217994	99.3143
10561	138.704	31.5575	54	4	0	3.49609e-15	145.476	39.6498	42	4	0	6.0838e-11	139.122	37.7087	49	8	0	2.45976e-13	165.462	50.7487	52	2	0	3.95043e-13	178.417	32.5817	36	3	0	5.41931e-16	145	29.0496	50	6	0	1.02702e-15	144.674	34.7154	46	2	0	1.5248e-12	159.975	37.3867	40	2	0	1.31053e-13	158.5
10563	91.449	22.4398	49	7	0	0.64983	93.5833	19.6514	60	4	0	0.446257	83.76	18.217	50	7	0	0.839954	91.4043	21.2804	47	4	0	0.989151	97.1277	23.8443	47	9	0	0.968875	91.5686	13.864	51	10	0	0.999257	103.84	31.8711	50	4	0	0.0519997	96	21.8522	51	5	0	0.506596	93.7885
10575	251.559	60.3902	34	5	0	6.96381e-17	252.321	41.6903	28	4	0	3.85365e-18	212	64.4743	33	5	0	6.64269e-13	303.351	107.296	37	0	0	5.13694e-14	202.026	43.2639	39	4	0	4.49312e-17	240.256	55.7885	39	3	0	1.06502e-18	218.068	52.2887	44	2	0	1.84324e-19	199.593	44.9865	27	3	0	2.23139e-12	146.233
10576	98.25	22.9239	36	1	0	0.0777114	94.6279	22.2657	43	6	0	0.342507	92.2955	20.0204	44	6	0	0.0282021	103.359	22.7868	39	2	0	0.110316	115.354	30.8141	48	3	0	0.00628422	100.814	20.9697	43	2	0	0.203979	103.306	22.9979	36	3	0	0.0396043	103.465	22.2511	43	2	0	0.0174402	101.037
10577	209.561	54.6791	41	2	0	5.49159e-17	362.775	100.486	40	5	0	6.64755e-20	168.109	40.8904	55	3	0	5.25122e-21	178	39.3741	51	2	0	1.06372e-19	132.915	27.4288	47	5	0	1.75331e-09	167.024	47.4881	41	2	0	7.71035e-12	140	36.0496	48	1	0	3.39058e-11	114.133	23.6348	30	1	0	0.000119906	142.633
10592	442.468	122.059	47	1	0	2.60498e-24	558	157.009	44	0	0	2.1547e-23	411.833	115.687	36	5	0	1.07018e-18	566.625	135.119	32	3	0	2.56115e-19	742.156	172.722	32	1	0	3.89015e-20	455.731	61.7754	26	4	0	2.90803e-21	448.357	68.1597	42	5	0	1.03306e-31	428	77.2841	30	2	0	9.53093e-21	355
10593	93.7429	22.5914	35	5	0	0.392734	95.5128	16.1178	39	5	0	0.192783	93.3889	24.7759	36	2	0	0.0490434	104.975	23.7049	40	5	0	0.0542338	109.793	27.8855	29	2	0	0.128464	110.028	32.4816	36	4	0	0.0174329	94.9189	18.7681	37	5	0	0.678345	104.576	24.881	33	2	0	0.0290285	99.5333
10594	100.6	26.9773	35	4	0	0.0461742	97.0256	26.6078	39	4	0	0.190144	99.2703	24.7191	37	4	0	0.00154259	104.71	22.9306	31	4	0	0.0813348	107.03	20.9516	33	3	0	0.191289	111.538	25.8822	39	4	0	0.00127569	93.4884	17.4593	43	2	0	0.855963	93.4167	21.1908	36	8	0	0.769171	96.069
10598	232.5	64.7318	46	4	0	4.80404e-19	615	130.027	33	4	0	8.39879e-22	260.708	64.7456	48	6	0	1.12058e-23	632.486	168.447	35	3	0	8.42558e-20	197.167	39.6555	30	5	0	7.50424e-14	149.519	38.371	27	3	0	1.08709e-07	102.4	16.1215	30	4	0	0.0249982	129.605	22.449	43	6	0	9.87114e-13	95.7778
10601	109.78	25.7811	50	7	0	1.14456e-05	111.917	27.3549	48	4	0	1.05635e-05	101.102	22.7351	49	7	0	1.94935e-05	114.061	22.8832	49	7	0	1.27653e-05	124.604	33.7219	53	9	0	2.00658e-05	115.365	22.8834	52	5	0	8.09662e-07	112.115	28.3484	52	3	0	0.000101996	101.389	24.0247	54	8	0	0.0546452	100.891
10605	94.122	24.5847	41	6	0	0.356137	88.7632	15.9178	38	4	0	0.95363	94.4561	28.3159	57	6	0	0.0177585	103.07	26.3008	43	2	0	0.147285	102.465	29.2496	43	3	0	0.616066	97	17.8534	52	4	0	0.67487	95.0857	20.0783	35	2	0	0.64528	94.4651	16.7948	43	6	0	0.729613	90.1395
10608	112.333	24.8799	42	3	0	3.91172e-06	93.08	23.6853	25	6	0	0.513103	94.2632	21.6616	38	7	0	0.0154353	114.054	30.2462	37	2	0	0.00206191	112.939	27.1971	33	7	0	0.0313073	94.6667	16.7545	30	8	0	0.866236	108.909	23.0209	33	1	0	0.00187425	105.263	26.5448	57	4	0	0.0057212	98.8409
10609	94.8163	20.521	49	5	0	0.236896	94.4048	20.4642	42	4	0	0.357168	89.7143	16.662	42	4	0	0.100576	99.0702	21.5339	57	4	0	0.463127	100.349	21.158	43	9	0	0.853231	92.5455	19.7417	55	4	0	0.97943	92.9773	21.7571	44	4	0	0.845608	100.46	23.3451	63	5	0	0.0700434	91.0755
10612	93.5952	16.7784	42	6	0	0.365173	96.375	13.3435	32	5	0	0.0976635	87.1714	19.9492	35	1	0	0.405822	101.784	26.0258	37	4	0	0.245697	107.743	27.4926	35	3	0	0.201012	93.9286	13.4134	28	5	0	0.945041	98	20.8952	37	3	0	0.318765	105.419	28.0359	43	3	0	0.0171361	95.8889
10630	1221.38	397.002	42	5	0	9.56085e-22	1088.03	411.675	35	6	0	3.05536e-16	1497.05	625.297	38	5	0	1.42964e-16	1508.46	400.502	39	4	0	1.64809e-23	1155.56	273.42	43	2	0	2.67633e-27	825.067	222.379	45	3	0	1.28505e-25	847.273	237.13	33	1	0	9.74511e-19	704.686	165.935	35	4	0	8.43192e-22	740.163
10632	94.6154	18.1131	52	7	0	0.224764	87.2885	14.971	52	6	0	0.996844	89.9362	19.2019	47	7	0	0.104843	93.8462	24.8212	52	7	0	0.921495	108.667	28.1152	51	5	0	0.111268	96.5625	20.6056	48	5	0	0.699608	98.2424	23.0557	33	4	0	0.321739	95.7679	19.8082	56	7	0	0.542234	90.0714
10634	104.485	27.3817	33	6	0	0.00948134	99.4375	20.8836	32	4	0	0.0518827	94.0294	24.7649	34	2	0	0.0402487	123.459	25.4674	37	4	0	4.93025e-07	107.129	22.1325	31	3	0	0.204486	107.829	20.9614	35	5	0	0.00496067	105.121	21.4254	33	4	0	0.0127196	96.0833	20.6126	36	5	0	0.49628	93.3939
10639	4015.98	858.59	45	4	0	1.25927e-31	3799.06	951.897	50	1	0	9.13035e-32	3202.86	606.077	49	8	0	1.08767e-36	3743.21	837.481	29	2	0	3.0584e-20	3139.57	562.08	35	3	0	3.00962e-27	3151.55	660.199	42	1	0	8.30885e-30	1994.84	337.897	32	6	0	1.59213e-25	2360.14	535.805	37	2	0	4.67323e-25	2098.48
10646	95.9143	20.3692	35	5	0	0.178569	93.3846	19.4917	26	6	0	0.484829	88.9697	18.5632	33	1	0	0.213242	101.59	27.194	39	1	0	0.263446	107.487	26.3657	39	4	0	0.193986	103.625	27.2591	40	4	0	0.105413	99.6481	24.22	54	3	0	0.162375	96.8649	16.5347	37	4	0	0.383586	98.439
10647	91.6604	15.7992	53	8	0	0.68102	96.0405	20.4507	74	9	0	0.122305	84.3273	19.0711	55	5	0	0.782536	93.9744	17.4197	39	4	0	0.953624	97.7586	22.6664	58	11	0	0.975933	95.9057	22.5902	53	3	0	0.76146	94.6327	18.9975	49	5	0	0.735967	97.875	24.0114	56	6	0	0.286519	94.5667
10669	370.45	104.178	40	5	0	8.19879e-20	332.76	82.309	25	2	0	1.0459e-13	273.795	88.0383	39	4	0	3.57763e-16	356.812	113.762	32	1	0	3.05745e-14	251.034	51.3792	29	4	0	1.56492e-15	295.78	82.0784	50	2	0	1.59421e-22	266.095	61.1834	42	7	0	2.29468e-21	214.256	46.5797	39	5	0	1.2e-18	244.686
10670	89.2432	18.1451	37	5	0	0.871806	86.7778	15.4306	27	4	0	0.980309	75.1892	14.0254	37	3	0	0.999987	93.7353	19.5453	34	5	0	0.929451	87.0588	18.171	17	5	0	0.999206	90.4722	14.7658	36	4	0	0.998113	97.3913	22.3024	46	6	0	0.378376	92.2558	18.8137	43	6	0	0.902783	84.6
10671	5618.76	1173.5	42	5	0	4.09553e-30	5988.31	1620.1	49	0	0	7.73509e-30	6119.75	1598.8	44	1	0	1.4455e-27	6463.4	1573.42	47	3	0	1.16281e-30	5966.76	1009.05	45	3	0	4.67831e-36	5608.92	1118.85	51	2	0	3.09188e-37	4396.22	850.282	63	3	0	2.21624e-46	4389.98	880.872	53	2	0	2.01452e-38	4581.45
10672	182.829	40.3109	35	3	0	2.8268e-15	201.457	46.2235	35	0	0	7.51905e-16	214.056	59.5123	36	0	0	3.84296e-15	221.643	70.1079	42	2	0	1.53636e-14	249.59	54.2289	39	3	0	1.74211e-19	192.576	34.3239	33	2	0	5.41363e-17	234.531	56.1082	32	1	0	3.40573e-15	204.857	42.8995	42	5	0	5.74979e-20	171.902
10673	140.386	38.3181	57	5	0	2.06419e-13	138.298	34.8125	47	5	0	7.83608e-12	119.898	24.8556	49	11	0	7.77306e-13	133.918	30.6376	49	3	0	1.01724e-10	117.188	27.3176	64	7	0	0.00011304	126.548	25.8677	62	3	0	1.70514e-12	116.635	30.1812	52	6	0	6.24679e-06	104.741	20.8943	54	3	0	0.00179621	104
10674	1910.46	349.166	35	3	0	1.00818e-26	2349.35	523.574	49	6	0	3.69173e-33	1926.03	467.167	40	2	0	7.39056e-26	2678.11	552.918	36	5	0	7.56399e-26	2367.7	565.604	53	0	0	3.50433e-34	2304.49	435.59	53	2	0	2.95198e-39	1618.18	286.242	45	9	0	2.06689e-34	1844.56	418.331	52	3	0	1.80888e-34	1502.72
10678	265.122	72.7531	41	8	0	1.69676e-18	319.189	93.9695	53	2	0	9.3244e-24	329.022	139.491	45	4	0	2.31166e-15	279.033	77.064	30	3	0	9.06559e-14	307.558	84.095	43	2	0	1.12609e-19	240.707	73.836	41	0	0	1.50661e-15	248.525	64.0364	40	2	0	4.04282e-18	229.977	69.8971	44	2	0	1.83994e-16	187.618
10681	83.7292	15.981	48	8	0	0.999834	90.3729	17.0404	59	8	0	0.897823	86.5091	17.8127	55	3	0	0.475403	100.121	23.0682	58	9	0	0.333279	94.5102	18.0787	49	8	0	0.9996	97.7736	18.7264	53	5	0	0.55524	92.5455	17.7796	44	11	0	0.918514	94.3077	21.1201	52	3	0	0.722217	91.8413
10682	102.4	23.0538	40	6	0	0.00566018	95.5676	16.7822	37	6	0	0.202848	102.771	26.6536	35	4	0	0.000449054	106.378	27.6951	37	4	0	0.0526892	119.474	21.1401	38	6	0	2.67711e-05	114.955	27.7413	44	3	0	0.000115964	112.139	28.6188	36	1	0	0.00110149	102.806	22.5336	31	3	0	0.0529893	102.5
10685	85.3429	15.5127	35	8	0	0.995764	90	16.1225	32	3	0	0.866842	75.234	17.4496	47	5	0	0.999964	92.7193	20.611	57	4	0	0.984739	93.0811	17.816	37	3	0	0.999584	91.0286	21.4538	35	4	0	0.970634	90.4857	17.6225	35	2	0	0.97137	84.8889	12.6531	36	6	0	0.999997	89.8571
10692	96.7556	23.0308	45	2	0	0.122038	103.045	31.3843	44	2	0	0.0222215	82.3191	16.667	47	6	0	0.947518	97.7609	23.5138	46	3	0	0.617219	101.027	23.3993	37	4	0	0.761063	113.324	36.3099	34	0	0	0.0101629	100.786	23.9222	42	0	0	0.119363	100.542	21.1106	48	5	0	0.074155	87.5
1070010	590.143	163.482	49	4	0	2.07157e-26	561.278	121.186	36	4	0	4.00335e-23	560.675	165.452	40	2	0	6.638e-21	659.175	178.992	40	0	0	2.97191e-22	629.294	122.397	51	2	0	2.15556e-34	524.75	101.894	40	0	0	7.61649e-27	451.271	73.9329	48	4	0	1.24092e-34	450.333	73.8655	36	2	0	2.90956e-26	332.429
1070014	165.19	42.7079	42	4	0	4.08866e-14	252.559	79.297	34	2	0	1.3262e-13	229	86.5405	57	3	0	4.61626e-18	222.146	56.4307	41	2	0	2.59703e-17	193.829	48.4	35	3	0	4.67959e-13	159.409	26.8314	44	3	0	3.46624e-19	236.196	52.6133	46	5	0	1.58101e-22	259.487	73.0342	39	4	0	7.34877e-17	227.479
1070019	300.583	96.3216	36	4	0	3.26753e-15	793.194	185.552	36	0	0	8.71776e-23	232.614	66.9458	57	0	0	1.80549e-23	191.905	41.1635	42	4	0	3.2222e-18	162.314	38.1728	35	4	0	6.60901e-11	165.854	32.0348	41	4	0	7.67824e-17	313.561	70.423	41	2	0	1.51653e-22	171.4	53.1113	40	0	0	2.50174e-11	228.718
1070020	102.542	28.2088	59	5	0	0.00481853	96	17.6179	42	3	0	0.158676	92.775	24.2291	40	7	0	0.05132	108.78	30.6288	41	1	0	0.0218486	97.5	21.5868	46	4	0	0.972529	94.5854	17.3205	41	5	0	0.900723	97.525	23.2246	40	6	0	0.377016	101.78	26.5674	41	3	0	0.0878044	89.6053
1070021	95.9756	18.0561	41	5	0	0.126404	95.1163	21.8874	43	3	0	0.288749	102.176	33.9633	51	5	0	0.000837363	95	14.869	47	10	0	0.955911	90.2157	14.2917	51	8	0	1	97	21.406	38	5	0	0.626825	99.8333	22.07	54	3	0	0.127295	92.6111	17.4164	36	5	0	0.877302	89.5306
1070022	91.5	21.5983	36	5	0	0.628629	90.5143	17.6641	35	5	0	0.815156	85.8485	16.5362	33	5	0	0.569631	104.172	24.4629	29	2	0	0.123967	98.3125	20.3746	32	8	0	0.930377	90.5238	21.0799	21	3	0	0.942994	90.3448	18.3853	29	2	0	0.955284	89.359	16.9605	39	5	0	0.990644	92.2286
1070025	100.686	31.7203	51	1	0	0.0391666	96.381	20.9296	42	5	0	0.1687	85.4118	15.3151	34	4	0	0.639147	94.8444	20.1438	45	7	0	0.902137	89.9286	16.1009	42	10	0	0.999999	96.8276	19.7105	29	5	0	0.637843	92.9535	19.0175	43	4	0	0.876155	89.2632	12.4698	38	5	0	0.999038	85.8571
1070026	1300.42	337.277	36	2	0	4.80304e-22	1529.03	349.572	34	0	0	9.71264e-23	1344.65	333.356	31	1	0	8.39326e-20	1373.15	319.548	33	1	0	1.01723e-21	1286.44	256.572	25	1	0	3.49989e-18	1220.71	205.617	34	1	0	1.18577e-26	1219.47	269.905	43	0	0	1.18929e-28	1166.83	199.891	29	1	0	1.13565e-22	1084.67
1070037	148.55	52.6244	40	0	0	2.66323e-08	113.697	27.8169	33	4	0	9.33573e-05	115.207	23.4877	29	2	0	1.77632e-07	126.289	23.6188	45	4	0	3.82885e-10	124.469	30.0558	32	5	0	0.000248647	110.488	21.492	41	6	0	0.000349298	110.097	18.5281	31	3	0	0.00013649	110.036	29.3314	28	3	0	0.00895271	103.73
1070039	97.1364	19.5277	44	5	0	0.0698268	99.7174	26.3596	46	5	0	0.0515087	90.1579	21.4117	38	8	0	0.141181	105.435	27.1151	46	6	0	0.0524131	113.447	31.6635	38	6	0	0.0341911	100.327	22.3405	49	2	0	0.248266	96.9375	17.9247	48	5	0	0.413107	90.619	20.9563	42	4	0	0.949305	94.4103
1070040	95.75	18.9147	48	3	0	0.13509	88.9362	15.9951	47	4	0	0.96346	85.1489	17.3593	47	5	0	0.681766	102.089	21.9222	45	5	0	0.160889	108.073	25.8441	41	8	0	0.148152	101.04	25.0273	50	6	0	0.208296	94.8	20.3967	45	4	0	0.694689	96.7333	20.9734	45	6	0	0.414358	93.3654
1070041	235.458	47.6324	48	8	0	1.21519e-25	223.143	49.6536	35	4	0	2.8453e-17	185.673	37.8937	49	8	0	1.15108e-23	265.435	72.1306	46	3	0	3.76939e-20	301.655	66.2174	55	3	0	4.20165e-29	198.948	47.8699	58	6	0	4.13394e-23	212.346	51.3645	52	3	0	3.66326e-22	193.359	44.6362	39	5	0	1.66705e-16	157.605
1070047	1119.68	284.137	37	2	0	9.31082e-23	869.622	188.224	37	2	0	1.06242e-24	994.96	249.047	50	3	0	1.79315e-30	1104.34	250.202	44	7	0	1.12896e-28	1431.42	328.853	43	0	0	3.95744e-28	902.05	169.059	40	0	0	6.71995e-29	809.875	153.585	48	1	0	5.60519e-34	704.553	181.994	47	1	0	4.1327e-27	630.382
1070048	98.5098	24.3519	51	3	0	0.0474722	92.9286	17.5143	42	7	0	0.545037	91.7593	27.7828	54	6	0	0.0799666	96.0714	24.55	42	5	0	0.762082	94.975	22.0541	40	5	0	0.992075	96.5484	25.7559	62	6	0	0.68479	99.9623	24.7363	53	4	0	0.147798	102.569	25.2441	58	2	0	0.0273354	89.06
1070050	84.8364	18.7199	55	7	0	0.998473	87.3158	17.7568	38	5	0	0.976213	86.3333	17.5859	30	3	0	0.503205	96.6316	23.6294	38	3	0	0.712397	103	23.5175	42	4	0	0.585683	94.4872	18.6376	39	3	0	0.884727	97.8393	23.5571	56	2	0	0.321038	106.231	32.3902	52	2	0	0.0139414	85.4643
1070053	285.256	85.7624	39	5	0	6.61975e-17	258.375	60.3933	48	9	0	5.90373e-24	244.806	80.8511	36	4	0	5.17193e-14	356.486	132.498	37	3	0	2.89949e-14	310.034	79.424	29	4	0	1.84598e-14	229.179	54.3918	39	4	0	6.69118e-18	231	57.2274	44	4	0	1.24861e-19	201.583	61.779	36	3	0	2.2053e-12	210.312
1070056	102.78	25.651	41	5	0	0.008021	99.6889	27.5523	45	3	0	0.0620063	85.7	18.392	40	8	0	0.58879	95.9216	22.9049	51	1	0	0.812657	106.037	26.9926	54	3	0	0.272448	93.431	16.3869	58	9	0	0.983071	100	27.6261	61	3	0	0.154565	99.0556	19.5191	54	4	0	0.132428	95.0926
1070059	91.6111	21.7916	36	4	0	0.616032	88.0952	14.8173	42	10	0	0.984641	91.2308	24.2308	39	7	0	0.108919	102.352	24.3978	54	5	0	0.145763	119.914	37.0674	70	4	0	0.00026701	101.596	22.9012	47	3	0	0.153306	94.4231	20.715	52	7	0	0.748138	101.513	22.7352	39	6	0	0.0712734	99.3333
1070064	97.6279	23.7467	43	7	0	0.0905354	97.0526	25.6103	38	4	0	0.182597	90.9545	25.5661	44	8	0	0.120314	91.4	21.5084	50	7	0	0.990508	112.938	32.8811	48	6	0	0.0302132	99.9767	23.8592	43	4	0	0.307955	100.929	29.5523	42	4	0	0.161652	94.3043	21.8183	69	4	0	0.745016	91.5385
1070068	110.196	35.2733	46	3	0	0.000791635	104.615	27.3855	52	5	0	0.00213797	90.0811	19.6191	37	6	0	0.128734	99.9091	27.4834	33	4	0	0.409519	106.031	25.5172	32	1	0	0.311911	105.917	26.7351	36	2	0	0.0449277	93.9348	20.8246	46	5	0	0.782844	99.2857	24.2289	42	4	0	0.19642	101.286
1070070	551.714	169.999	35	1	0	1.12739e-17	560.043	136.01	23	0	0	3.72891e-14	615.735	146.34	34	1	0	4.98e-21	585.098	182.101	41	2	0	2.69599e-20	620.975	204.752	40	0	0	5.224e-19	423.789	100.302	38	1	0	9.56375e-22	466.381	121.078	42	5	0	6.58248e-23	470.789	148.924	38	0	0	4.46994e-18	345.35
1070075	94.1087	21.5275	46	7	0	0.329308	92.8684	17.5425	38	3	0	0.551053	88.7358	20.8632	53	10	0	0.206233	100.432	26.9047	37	7	0	0.357677	96.0233	16.7439	43	10	0	0.997909	103.892	26.5034	37	2	0	0.0976331	89.8478	14.7331	46	4	0	0.997718	100.561	24.1848	41	5	0	0.120166	97.1915
1070082	100.085	29.3723	47	4	0	0.0458047	87.0526	13.1867	38	10	0	0.996683	88.0976	21.9315	41	8	0	0.307762	103.231	24.3661	39	7	0	0.132329	112.796	32.1273	54	5	0	0.0223738	102.812	24.5778	48	5	0	0.0972639	103	19.6556	36	5	0	0.0254812	91.15	17.7035	40	9	0	0.955599	88.68
1070086	100.026	24.1532	38	5	0	0.0348016	104.078	26.368	51	5	0	0.00254258	95.6579	24.4267	38	4	0	0.0123154	107.162	30.0985	37	1	0	0.0501236	105.111	25.9381	36	2	0	0.381319	109.295	29.0601	44	7	0	0.00730519	103.463	23.656	41	4	0	0.0311231	102.957	16.9154	46	4	0	0.00417924	99.1667
1070088	109.409	25.0156	44	2	0	3.21602e-05	106.352	26.1759	54	8	0	0.000277585	90.1	22.4658	30	4	0	0.185065	106.432	24.9859	44	3	0	0.0247848	120.886	34.429	44	1	0	0.0010027	104.381	21.129	42	6	0	0.0314623	111.513	28.3705	39	6	0	0.000966245	104.977	28.0237	44	2	0	0.0203578	105.6
1070091	184.514	30.4267	35	4	0	3.55462e-19	191.044	41.1897	45	4	0	3.32351e-20	128.618	22.2234	34	9	0	5.42787e-13	219.472	55.1019	53	0	0	5.56843e-22	180.865	43.8287	37	2	0	4.90856e-13	173.222	37.7876	45	5	0	2.28015e-17	124.607	20.9591	28	4	0	5.67461e-08	121.93	28.6567	43	3	0	2.595e-07	122.465
1070092	90.3469	23.6128	49	6	0	0.754483	87.2791	14.2233	43	9	0	0.995426	88.2917	21.8836	48	1	0	0.272439	93.64	24.2342	50	7	0	0.930314	106.66	24.5102	47	3	0	0.21402	91.7561	18.432	41	5	0	0.983533	101.6	22.0325	55	6	0	0.0422658	93.3721	26.3909	43	7	0	0.745011	93.5
1070093	142.769	32.0571	39	1	0	3.33262e-12	129.853	26.0363	34	7	0	8.95409e-10	114.292	20.2345	24	4	0	3.33849e-07	167.234	50.6017	47	2	0	2.12359e-12	155.477	39.2964	44	4	0	2.2757e-11	133.927	24.0202	41	4	0	3.58564e-12	130.312	24.4054	48	2	0	5.09085e-13	146.029	42.71	35	2	0	2.79965e-08	124.545
1070097	713.54	209.051	50	0	0	1.88073e-26	541.592	106.687	49	5	0	1.1346e-32	422.556	100.894	36	3	0	4.9161e-21	610.816	155.248	49	3	0	6.06245e-28	776.554	141.146	56	2	0	5.0992e-40	502.465	89.6019	43	2	0	4.56989e-30	507.452	108.646	42	0	0	2.01374e-26	401.13	85.5764	46	0	0	9.92292e-28	327.077
1070102	152.55	38.1306	40	3	0	1.55071e-12	139.212	41.737	52	2	0	8.92917e-11	145.482	51.3746	56	2	0	4.43866e-12	152.949	37.7387	39	3	0	3.26441e-11	174.709	50.075	55	5	0	5.7918e-15	133.321	31.157	53	7	0	2.84986e-11	114.94	22.2109	50	9	0	1.6254e-07	116.341	30.2885	44	2	0	3.09025e-05	107.268
1070110	154.478	52.8292	46	8	0	2.16362e-10	118.464	25.1446	56	4	0	2.81915e-10	122.476	30.4665	42	6	0	9.09686e-10	135.214	39.9405	42	5	0	2.93981e-07	143.286	31.9399	42	5	0	3.16624e-10	134.4	31.0924	50	3	0	4.00177e-11	114.316	25.5973	57	4	0	1.059e-06	117	28.2046	41	6	0	1.29783e-05	111.944
1070112	94.3148	17.9126	54	6	0	0.255324	99.0333	26.2869	30	8	0	0.118745	89.6757	21.9786	37	6	0	0.182954	108.933	25.3893	30	1	0	0.0186642	103.755	23.8851	53	6	0	0.50458	96.1071	20.8708	56	2	0	0.764026	94.8864	18.6201	44	3	0	0.698711	101.29	28.0941	31	3	0	0.153944	99.0263
1070113	97.2333	19.5451	60	5	0	0.0391109	89.5111	19.4277	45	5	0	0.896775	87.9412	22.9664	51	3	0	0.312998	97.9074	19.9852	54	7	0	0.627941	103.424	24.2018	66	4	0	0.548824	95.5957	13.7108	47	13	0	0.893187	94.3519	20.897	54	9	0	0.758108	100.341	18.2285	44	5	0	0.0635399	96.0357
1070114	87.7241	14.4813	29	5	0	0.961962	95.871	25.7497	31	2	0	0.286909	78.8889	15.0727	36	2	0	0.997276	91.5161	17.6312	31	0	0	0.98555	95.9583	16.7319	48	4	0	0.998863	102.65	24.5832	40	3	0	0.126584	91.2895	19.0772	38	2	0	0.944777	95.4146	19.7218	41	5	0	0.581091	85.0541
1070128	88.8305	18.6872	59	6	0	0.940343	89.5278	16.9157	36	8	0	0.900837	87.0702	22.0736	57	6	0	0.404744	94.2245	19.8592	49	10	0	0.942771	104.614	28.6772	57	4	0	0.415009	102.097	24.5195	62	9	0	0.10461	105.55	31.3884	60	1	0	0.0136505	94.1429	19.8169	42	4	0	0.731385	89.0175
1070129	91.2903	21.4495	31	5	0	0.640626	88.7727	12.6194	44	6	0	0.98772	89.2	19.4702	40	5	0	0.18166	98.375	26.4398	40	2	0	0.540514	101.289	28.1228	45	4	0	0.722888	100.333	24.0854	51	4	0	0.259155	100.154	25.767	52	5	0	0.147428	97.6964	23.4884	56	1	0	0.301609	89.1875
1070131	109.049	33.8961	41	3	0	0.00182996	103.2	23.4664	60	4	0	0.000873128	92.8378	23.9971	37	4	0	0.0549435	99.7755	21.8625	49	4	0	0.378944	116.925	28.6432	40	3	0	0.00308596	109.654	30.8086	52	5	0	0.00478026	104.327	22.3359	49	9	0	0.00815298	94.7143	20.8176	56	7	0	0.683022	100.567
1070132	99.2444	22.1423	45	6	0	0.0269674	106.167	23.3712	30	3	0	0.00257239	90.0222	24.5074	45	7	0	0.161306	99.7	19.2804	30	4	0	0.400687	123.342	33.0931	38	2	0	0.000415863	100.973	22.9825	37	5	0	0.229069	101.429	24.8332	42	2	0	0.0971832	97.0857	21.5453	35	5	0	0.389238	95.1111
1070133	813.395	216.686	43	2	0	7.87196e-25	815.409	222.469	44	2	0	5.84969e-25	970.55	236.889	40	5	0	5.25079e-25	869.6	228.414	35	3	0	1.17531e-20	1020.33	262.202	36	1	0	1.0513e-21	763.617	154.759	47	5	0	8.02233e-32	774.694	143.758	36	3	0	5.12458e-26	866.226	108.748	31	5	0	1.03431e-27	716.075
1070136	125.098	28.4814	41	5	0	3.77228e-09	154.93	45.5806	43	3	0	1.73466e-11	143.439	51.8838	57	3	0	1.21823e-11	124.477	34.13	44	8	0	5.28997e-06	150.86	42.3287	50	4	0	1.5523e-10	130	27.9791	42	1	0	2.40127e-09	111.982	24.2166	57	7	0	4.91281e-06	114	28.9054	47	3	0	5.11584e-05	112.587
1070138	100.152	25.8903	46	4	0	0.0286664	101.316	25.6464	38	0	0	0.0300937	94.5	25.2256	52	7	0	0.0121348	101.224	25.216	49	3	0	0.252964	117.643	38.1127	42	5	0	0.011752	89.1429	16.1601	42	7	0	0.999569	99.8378	26.4602	37	4	0	0.215205	95.2439	19.6581	41	4	0	0.602721	89.6818
1070139	2671.26	596.202	46	4	0	2.81859e-31	2188.89	447.254	35	4	0	3.16905e-25	2455.48	513.057	44	4	0	3.86723e-31	3133.44	467.664	41	5	0	7.96242e-35	3013.68	699.105	25	0	0	3.624e-17	2329.67	368.067	51	0	0	1.31567e-41	2047.87	438.172	45	2	0	3.69798e-31	2204.21	416.238	43	1	0	4.43571e-32	1648.84
1070148	79.8571	14.9354	35	8	0	0.999993	98.2174	25.0678	46	5	0	0.0927519	89.2727	19.1984	33	6	0	0.195546	101.489	20.6823	45	4	0	0.195101	107.026	26.5549	38	4	0	0.229237	97.8	21.8149	60	5	0	0.546859	105.098	30.1372	51	4	0	0.0219776	93.283	19.3066	53	8	0	0.848382	90.2
1070152	613.029	106.864	35	4	0	8.9511e-26	607.511	172.874	45	2	0	5.60068e-24	477.227	100.984	44	4	0	5.11113e-28	618.184	163.311	38	2	0	1.93612e-21	478.026	94.1179	38	2	0	8.78598e-25	564.2	123.55	35	1	0	3.44232e-22	365.973	72.8226	37	3	0	4.07865e-23	261.595	58.3405	42	0	0	1.0009e-21	365.605
1070154	90.9444	20.7914	36	5	0	0.691151	98.0784	21.2846	51	3	0	0.0558565	91.2	19.2396	40	8	0	0.060369	96.381	17.2767	42	8	0	0.814527	103.02	24.3432	50	4	0	0.588061	100.947	18.8478	38	4	0	0.182396	93.8444	20.6452	45	7	0	0.790646	101.582	22.0527	55	5	0	0.034555	86.6739
1070156	939.267	189.899	45	6	0	3.53782e-31	779.758	211.992	33	2	0	5.0496e-19	772.102	290.926	49	1	0	1.02246e-21	994.606	258.056	33	2	0	6.49437e-20	847.65	185.584	40	0	0	3.83862e-26	776.132	169.923	53	0	0	4.06378e-34	442	88.9868	38	0	0	1.99521e-24	401.161	81.8833	31	2	0	1.19535e-19	468.571
1070161	95.24	26.4417	50	6	0	0.249924	100.65	23.6595	40	2	0	0.0275282	84.7111	19.3257	45	8	0	0.714236	90.3023	17.1555	43	6	0	0.998821	105.449	28.6233	49	4	0	0.343942	95.7105	19.2788	38	5	0	0.777748	80.3333	16.4165	45	9	0	1	99.0476	20.3349	42	5	0	0.17322	89.0577
1070162	1852.95	465.938	43	3	0	5.46243e-27	2145.92	588.333	26	1	0	5.2441e-16	1652.26	430.99	34	4	0	4.37006e-21	1884.2	477.173	44	5	0	2.0371e-27	2415.82	585.271	49	0	0	1.91603e-31	1930.51	375.397	43	1	0	1.97428e-31	1588.1	317.004	42	0	0	4.20519e-30	1737.22	315.392	45	3	0	5.15437e-34	1538.92
1070164	92.9048	19.0171	42	6	0	0.471537	94.7174	23.6743	46	4	0	0.337172	96.4773	27.0112	44	5	0	0.00855044	102.333	27.3187	48	4	0	0.188159	109.419	31.7102	43	3	0	0.125971	108.089	29.4563	45	6	0	0.0142691	91.8333	19.2948	42	4	0	0.931572	90.8333	17.8013	36	6	0	0.955886	93.2368
1070167	102.5	23.6716	66	7	0	0.000660304	103	18.5241	43	9	0	0.000651127	90.2698	20.1712	63	5	0	0.0653394	101.574	24.3222	54	5	0	0.203903	109.744	17.1076	39	7	0	0.0184451	105.267	19.6635	45	6	0	0.00970028	105.581	24.4211	43	6	0	0.00881025	100.024	19.5915	42	5	0	0.0986655	95.4464
1070168	124.592	28.448	49	2	0	1.86625e-10	132.087	26.5479	46	5	0	3.20821e-13	127.431	37.7149	51	7	0	1.84649e-10	133.2	25.9992	50	5	0	8.62751e-13	141.75	37.5462	56	6	0	2.25416e-10	137.111	40.6214	45	3	0	3.85926e-08	121.25	32.5756	44	3	0	4.09379e-06	106.286	23.4169	56	3	0	0.000947889	105.179
1070170	345.727	105.041	33	2	0	2.33887e-15	228.233	60.1949	30	2	0	2.54168e-13	180.444	54.5191	27	5	0	9.70926e-10	216.73	68.9197	37	1	0	1.04999e-12	213.22	66.5141	41	4	0	2.09345e-13	192.906	46.0045	32	3	0	3.63032e-13	180.269	49.2281	26	3	0	2.50097e-09	167.421	37.8222	38	4	0	3.12275e-14	172.892
1070181	91.1957	19.8053	46	3	0	0.694181	91.3269	16.7832	52	1	0	0.790984	86.3488	20.7913	43	4	0	0.501321	87.9189	21.2189	37	5	0	0.998195	99.4146	21.4499	41	4	0	0.899963	103.269	27.3942	26	2	0	0.174364	90.9796	19.1033	49	4	0	0.972471	96.1795	20.0839	39	2	0	0.48421	88.1875
1070184	1791.56	382.918	39	2	0	4.13679e-27	1734.31	373.322	45	4	0	6.3978e-31	1705.74	498.877	43	2	0	2.01711e-24	2124.03	464.102	33	3	0	6.61252e-23	2033.07	412.247	42	1	0	5.2215e-30	1589.03	338.486	39	2	0	5.37843e-27	1164.22	242.663	40	0	0	1.21425e-27	1398.18	263.649	33	2	0	1.48386e-24	696.5
1070187	96.3556	23.2244	45	4	0	0.148464	91.3902	20.8565	41	2	0	0.712569	81.9655	18.6519	29	3	0	0.89196	96.1957	19.6397	46	7	0	0.81279	94.7907	19.3644	43	3	0	0.99796	91.6571	16.3526	35	3	0	0.98725	93.8654	20.2252	52	2	0	0.810589	90.8286	21.1736	35	2	0	0.922762	89.7143
1070189	13590	3279.01	43	2	0	1.834e-28	12238.6	3030.6	50	1	0	2.39616e-32	11360.7	3021.65	29	4	0	1.7957e-18	13800.2	3146.97	33	2	0	7.09147e-23	13001.6	1945.08	41	4	0	3.41584e-35	11746	3503	32	0	0	8.19865e-19	10698.4	1838.39	52	1	0	2.5436e-41	10866.5	2471.97	43	0	0	1.90075e-29	10205.7
1070192	92.7727	24.5621	44	1	0	0.491509	86.3273	17.1745	55	6	0	0.997782	85.3556	22.5672	45	4	0	0.616297	94.4884	21.5035	43	7	0	0.901681	106.574	29.0515	47	3	0	0.257825	99.5306	21.7563	49	3	0	0.328056	97.2273	18.4767	44	3	0	0.379461	91.3171	15.1632	41	4	0	0.973295	85.5714
1070193	108.041	26.5385	49	7	0	9.50793e-05	107.48	25.631	50	3	0	0.000136245	109.604	34.3743	53	5	0	4.56947e-06	113.679	33.0521	56	4	0	0.000704566	113.119	24.4023	42	5	0	0.00885048	113.674	28.7615	43	5	0	0.000497376	100.27	22.703	37	4	0	0.151577	100.75	23.0125	40	3	0	0.10251	106.044
1070195	124.679	28.7969	28	3	0	1.46265e-06	120.556	27.373	36	3	0	4.02319e-07	98.375	21.8894	32	7	0	0.00204496	135.872	37.7326	39	3	0	1.86546e-07	105.673	20.2097	49	5	0	0.25984	101.116	15.9541	43	8	0	0.114556	95.566	17.9877	53	5	0	0.625437	103.78	24.9184	41	5	0	0.027131	105.394
1070196	130.32	45.3116	25	0	0	0.000179535	106.931	28.4918	29	5	0	0.00760022	103.343	26.9083	35	1	0	0.000347886	127.367	38.6661	30	4	0	0.000177151	105.296	20.2424	27	4	0	0.351663	109.333	19.7542	33	1	0	0.0013515	106.885	31.7381	26	2	0	0.0518076	104.625	25.4811	24	1	0	0.0565762	100.086
1070201	93.0976	24.9858	41	5	0	0.459072	98.0227	27.6073	44	2	0	0.128686	77.3429	13.045	35	4	0	0.999869	110.976	28.3105	42	0	0	0.00406013	104.028	23.573	36	0	0	0.476369	92.875	13.5783	32	8	0	0.981614	93.15	18.1002	40	4	0	0.865093	96.5143	16.0704	35	4	0	0.433034	91.8837
1070204	90.825	13.9631	40	12	0	0.797486	90	18.3373	32	6	0	0.836525	89.3448	20.9187	29	6	0	0.224738	93.075	21.8578	40	5	0	0.946849	111.818	25.903	33	5	0	0.0425406	107.179	32.3174	39	3	0	0.0444173	101.5	22.0893	32	1	0	0.099394	100.348	20.2113	46	3	0	0.0787172	94.186
1070220	116.667	36.1229	48	5	0	1.62823e-05	124.267	34.5256	45	1	0	1.54153e-07	103.592	24.1531	49	6	0	4.20898e-06	109.577	25.958	52	5	0	0.00216605	117.83	28.4646	47	6	0	0.000753196	111.353	29.8287	51	5	0	0.00133569	110.417	27.2575	48	4	0	0.000421451	106.491	28.5727	57	7	0	0.00396102	100.521
1070221	112.973	27.4767	37	3	0	3.56371e-05	106.643	25.9133	28	4	0	0.00544259	103.29	25.0682	31	4	0	0.000370342	108.452	22.577	31	2	0	0.0120629	130.075	35.7781	40	4	0	1.9167e-05	99.1935	20.7933	31	3	0	0.389505	117.333	33.7061	33	3	0	0.000572692	109	21.1463	25	1	0	0.00269663	100.111
1070224	209.795	54.8311	44	3	0	4.13693e-18	453.921	107.259	38	2	0	2.89454e-22	146.047	43.7215	43	5	0	1.36494e-11	180.424	46.2142	33	4	0	7.86259e-12	173.146	46.3646	41	1	0	3.26845e-12	172.229	33.5332	48	6	0	3.24321e-20	153.944	34.8806	54	2	0	3.12093e-17	124.771	26.3853	35	5	0	1.16511e-07	160.2
1070228	454.842	141.448	38	2	0	2.55464e-18	828.5	144.628	42	5	0	1.98158e-31	662.143	162.279	35	3	0	2.41492e-21	873.238	245.759	42	1	0	2.106e-23	745.023	158.945	43	1	0	4.04499e-28	661.86	130.575	57	0	0	2.07491e-38	535.618	97.3354	34	4	0	4.99805e-24	572.568	135.672	44	1	0	2.55551e-26	601.756
1070239	326.476	96.1174	42	3	0	2.62812e-19	315	81.9532	44	2	0	6.71538e-22	306.28	109.401	50	6	0	2.58163e-19	327.587	93.2144	63	3	0	1.97852e-28	358.652	106.319	46	2	0	9.19342e-21	290.317	83.0267	60	1	0	7.27974e-26	205.413	42.6675	46	9	0	7.29408e-22	232.706	71.3673	51	2	0	7.93927e-19	189.905
1070241	93.4444	24.0196	36	4	0	0.426242	94.3077	20.8228	39	3	0	0.375312	88.4706	16.6356	34	5	0	0.233078	101.275	22.4954	51	6	0	0.219046	105.048	23.9409	42	2	0	0.368245	95.3953	24.2959	43	3	0	0.767623	98.8108	27.2375	37	0	0	0.294316	102.14	26.4211	43	3	0	0.0694265	89.3929
1070242	90.2174	8.51179	23	7	0	0.909995	86.2647	16.0157	34	2	0	0.991831	86.1471	23.4522	34	4	0	0.520857	95.9286	18.459	28	2	0	0.79087	106.097	23.0671	31	4	0	0.291511	91.225	18.9351	40	5	0	0.986614	90.6829	18.5573	41	3	0	0.97117	105.625	31.6501	48	2	0	0.0208734	90
1070243	870.971	217.857	34	3	0	7.34031e-21	852.441	209.838	34	3	0	4.96574e-21	854.607	249.026	28	1	0	8.1536e-16	921	241.004	38	3	0	1.78059e-22	561.343	116.533	35	4	0	9.54e-23	770.731	216.202	26	1	0	7.35732e-15	397.3	104.612	30	2	0	4.67144e-16	442	85.7526	29	4	0	2.26958e-19	353.556
1070253	183.121	60.1741	33	3	0	3.62433e-10	179.758	58.112	33	4	0	4.47086e-10	164.067	57.1833	30	4	0	1.66892e-08	207.484	59.3924	31	0	0	1.46944e-11	181.78	42.4332	41	5	0	7.04405e-15	184.511	57.2751	45	1	0	2.32017e-13	157.606	38.5283	33	2	0	9.89389e-11	157.839	51.9269	31	1	0	1.23222e-07	128.846
1070270	91.8333	23.1011	30	3	0	0.579956	88.9118	17.7412	34	5	0	0.917143	78.0256	18.7118	39	4	0	0.995729	99.3182	20.7205	44	3	0	0.435221	91	19.5674	35	5	0	0.999759	97.3673	23.3137	49	4	0	0.590338	98.3182	18.3465	44	2	0	0.24259	91.2222	13.8407	27	3	0	0.958819	95.2727
1070273	90.56	19.902	50	6	0	0.773209	90.7222	20.3605	36	8	0	0.767687	92.5532	19.4644	47	9	0	0.017438	102.256	27.5224	43	5	0	0.208171	106.5	22.7577	48	5	0	0.207771	94.587	20.8461	46	1	0	0.872078	89.1905	18.1151	42	7	0	0.992854	96.9333	21.9352	45	4	0	0.394534	87.1026
1070274	173.71	51.554	31	3	0	4.64259e-10	163.444	38.7095	36	5	0	4.35833e-13	170.714	51.1388	28	4	0	1.20066e-09	186	72.9118	32	4	0	7.10081e-08	189.429	51.0075	42	3	0	5.74649e-14	158.211	40.4128	38	1	0	2.32794e-11	140.438	36.0665	16	1	0	9.8385e-05	162.176	46.0831	17	2	0	1.08406e-05	152.586
1070278	94.7931	23.3794	29	5	0	0.316424	88.2308	17.2007	26	4	0	0.924415	93.2	26.8706	45	1	0	0.0476504	95.2353	17.6911	34	6	0	0.875221	103.622	20.143	37	5	0	0.52039	95.8667	26.3867	30	3	0	0.679113	104.841	25.3881	44	3	0	0.0161963	96.7586	18.9636	29	6	0	0.421263	95.5946
1070279	98.6786	21.6454	28	4	0	0.0777642	94.6923	23.1996	26	5	0	0.376071	99.3143	29.8514	35	4	0	0.00745169	101.581	18.9601	43	8	0	0.172069	112.062	27.7553	48	5	0	0.0224799	108.268	29.8178	41	6	0	0.0178456	106.725	24.7345	40	5	0	0.00585018	101.194	17.1044	31	2	0	0.052692	107.545
1070280	99.2188	26.3154	32	4	0	0.0855491	97.7	23.1554	50	4	0	0.090165	94.5	27.4001	48	5	0	0.0227449	96.8485	18.4291	33	6	0	0.726112	115.356	24.1587	45	7	0	0.00126233	109.486	29.3008	37	6	0	0.0120625	103.489	26.3743	47	1	0	0.0354456	103.545	25.8668	44	4	0	0.030835	98.4783
1070286	100.851	25.2276	47	3	0	0.0159478	98.9268	21.8121	41	4	0	0.0517424	85.25	20.3328	40	2	0	0.633683	102.268	24.6546	41	2	0	0.187349	109.143	33.897	42	4	0	0.156489	102	23.276	36	3	0	0.163324	96.2162	19.7289	37	4	0	0.517992	97.0714	25.761	42	1	0	0.39951	91.1935
1070288	111.708	29.4625	48	3	0	2.47996e-05	101.514	20.7327	35	6	0	0.0121597	110.085	32.1152	47	2	0	3.57898e-06	104.846	24.0903	39	9	0	0.0631691	113.537	30.0167	41	4	0	0.0222082	100.368	26.2003	38	5	0	0.301385	95.3256	19.448	43	8	0	0.635595	101.029	20.8954	35	6	0	0.0843336	97.2222
1070292	89.1481	15.5556	27	7	0	0.875852	92.9697	16.8216	33	4	0	0.53602	82.1154	18.0695	26	6	0	0.878338	89.2381	16.5438	42	5	0	0.999713	106.366	25.3365	41	4	0	0.260088	97.5135	20.2122	37	4	0	0.57338	95.9231	17.5999	39	3	0	0.561531	91.6667	18.0239	39	4	0	0.930913	98.9
1070296	88.8214	20.8025	28	3	0	0.832904	88.2195	17.1063	41	4	0	0.965679	82.0526	18.356	57	7	0	0.958301	102.422	19.1969	45	3	0	0.107271	101.824	25.3635	51	6	0	0.708583	99.4615	23.4306	39	4	0	0.362969	95.16	16.5219	25	2	0	0.640278	96.4595	20.0729	37	2	0	0.451209	93.0714
10703	98.9348	22.3143	46	3	0	0.0324108	90	22.3802	33	3	0	0.793494	92.3333	30.3992	36	7	0	0.123421	93.3415	22.895	41	2	0	0.932296	104.935	27.7187	31	2	0	0.410129	103.576	24.2578	33	2	0	0.10369	94.0227	20.784	44	2	0	0.769884	87.4186	18.036	43	7	0	0.998411	96.8333
1070300	816.556	195.184	45	4	0	7.46743e-28	776.788	178.895	33	7	0	3.68691e-21	763.767	202.79	43	0	0	6.65311e-25	958.98	249.257	50	2	0	2.25509e-29	936.276	202.267	29	6	0	1.34486e-19	733.4	166.792	35	3	0	2.53929e-22	716.838	165.167	37	4	0	2.53314e-23	689.632	172.296	38	2	0	1.27172e-22	644.154
1070301	90.5091	18.2157	55	6	0	0.810081	95.6	21.5232	35	8	0	0.260678	88.1607	17.4937	56	5	0	0.223389	103.772	28.2166	57	7	0	0.0950887	108.807	23.0748	57	7	0	0.0538811	103.083	23.0904	36	3	0	0.103813	90.1667	18.8924	42	3	0	0.979939	95.9787	23.9442	47	5	0	0.508191	95.0385
1070307	434.372	108.877	43	0	0	7.32381e-24	736.5	193.538	24	2	0	2.02338e-14	497.205	182.441	44	3	0	6.2684e-19	757.026	194.131	39	2	0	6.12801e-23	617.231	184.972	39	0	0	6.10886e-20	580.818	113.251	33	2	0	1.34703e-22	329.641	78.5746	39	1	0	6.1106e-21	373.886	92.2961	44	3	0	1.11321e-23	276.889
1070309	459.641	97.7886	39	4	0	1.68491e-24	441.809	123.05	47	5	0	4.18541e-24	367.682	92.4976	44	2	0	7.44318e-24	474.837	140.471	43	2	0	2.95145e-21	405.191	78.7968	47	5	0	1.26534e-29	401.475	77.2386	40	2	0	7.99895e-26	318.25	54.2467	44	3	0	5.24391e-29	289.1	53.9324	40	4	0	2.32711e-24	297.458
1070324	116.057	23.9373	35	4	0	8.50682e-07	109.29	21.8696	31	5	0	0.000151926	106.189	28.1137	37	3	0	6.46827e-05	116.205	25.0937	39	5	0	5.31415e-05	168.857	52.7921	42	2	0	3.44821e-10	111.343	21.3375	35	8	0	0.000426862	117.571	32.211	35	1	0	0.00021979	121.697	24.4278	33	4	0	4.9757e-07	96.5
1070326	91.3864	16.8816	44	12	0	0.694182	92.1961	21.5704	51	6	0	0.633728	97.0227	29.1049	44	5	0	0.00974563	99	24.7815	34	8	0	0.481769	103.78	28.4873	41	5	0	0.501086	96.5238	15.9056	42	9	0	0.741383	96.0566	19.9291	53	7	0	0.544318	104.263	24.9298	38	3	0	0.0249216	91.3953
1070333	85.8444	11.9601	45	3	0	0.999792	83.8095	16.2979	42	5	0	0.999716	83.175	21.2167	40	0	0	0.825204	92.8605	20.0447	43	3	0	0.970311	111.372	27.2842	43	2	0	0.0380947	97.1795	26.9687	39	2	0	0.586763	92.0588	15.4193	34	2	0	0.942865	90.3214	15.1537	28	5	0	0.971897	97.4722
1070338	105.224	24.9986	49	4	0	0.00050241	108.067	23.7357	45	7	0	6.71662e-05	102.773	29.4515	44	5	0	0.000310775	107.942	24.8591	52	7	0	0.00542599	109.532	25.104	47	7	0	0.0624208	113.87	24.943	54	4	0	1.20597e-05	99.7727	21.8087	44	3	0	0.1534	97.1795	18.064	39	3	0	0.349764	99.9792
1070341	1857.38	415.901	47	6	0	1.44856e-31	1828.84	400.367	37	5	0	1.94665e-25	1554.84	326.099	38	4	0	1.12632e-26	1742.98	443.416	48	1	0	1.28816e-29	1434.57	335.117	51	0	0	8.81977e-33	1390.96	289.776	47	0	0	1.60656e-32	1056.15	264.141	39	2	0	5.3377e-24	765.643	159.388	56	2	0	3.88268e-37	1046
1070347	91.5882	18.1878	34	6	0	0.636959	88.2	15.7804	50	3	0	0.98535	83.3958	18.1527	48	1	0	0.867105	106.4	21.3793	30	5	0	0.0309321	107.727	30.9488	33	4	0	0.235526	99.3846	24.9553	39	5	0	0.378217	96.6222	18.8984	45	3	0	0.463809	113.906	29.3185	32	2	0	0.00083475	88.4722
1070348	95.6857	20.1228	35	4	0	0.193098	97.5882	17.6297	51	8	0	0.0427455	88.9783	15.2279	46	11	0	0.126165	106.217	25.2093	46	3	0	0.0263402	116.093	31.0543	43	3	0	0.00650666	98.8627	23.1879	51	3	0	0.411899	101.105	28.5399	57	4	0	0.107903	94.6	16.2868	60	3	0	0.75227	90.0816
1070349	107.805	38.4599	41	5	0	0.00802449	108.279	28.9296	43	4	0	0.000732173	100.143	30.5587	42	7	0	0.00283308	108.312	28.9072	48	5	0	0.0137563	120.909	31.2386	44	5	0	0.000374089	99.6939	22.0049	49	8	0	0.311484	99.4324	24.4353	37	4	0	0.22534	94.85	13.8611	40	3	0	0.705556	98.1364
1070356	90.5	20.7755	42	5	0	0.750607	93.2857	20.2701	49	6	0	0.493409	89.2051	23.3657	39	9	0	0.226282	103.458	26.0196	48	3	0	0.111218	104.705	25.3217	44	7	0	0.406402	97.0213	19.5476	47	2	0	0.65047	93.7907	12.1097	43	10	0	0.912993	101.469	28.6044	49	7	0	0.0959026	97.1
1070358	2144.47	550.179	38	1	0	8.30841e-24	1952.69	508.62	32	2	0	5.34995e-20	1733.35	361.472	37	4	0	3.51765e-26	2127.74	526.467	35	0	0	1.74774e-22	1629.21	323.425	48	2	0	2.85701e-34	1532.2	353.367	41	3	0	5.76239e-27	1417.77	239.765	31	3	0	1.61749e-24	1469.68	278.963	34	2	0	3.19129e-25	1551.64
1070360	513	157.182	36	4	0	5.21415e-18	452.031	99.6091	32	5	0	8.1579e-20	448.97	152.571	33	2	0	3.39333e-15	679.071	273.595	42	0	0	3.03072e-17	772.523	194.821	44	1	0	6.39875e-26	531.154	156.1	39	1	0	6.24172e-20	397.9	79.1282	40	5	0	2.41858e-25	481.324	107.637	37	1	0	1.28176e-22	347.714
1070364	109.048	26.6714	42	4	0	0.000141602	104.512	24.7458	41	4	0	0.00291754	105.8	35.1235	45	2	0	0.000289294	112.256	30.3356	39	4	0	0.00435431	124.521	35.2173	48	3	0	8.82153e-05	109.306	28.3514	49	2	0	0.0041387	107.622	30.9025	37	4	0	0.0166281	104.422	23.8294	45	5	0	0.0116019	95.05
1070367	95.2973	24.8539	37	3	0	0.264296	91.0588	18.8036	51	5	0	0.793057	92.6327	23.2008	49	1	0	0.0325497	95.9412	19.2053	34	4	0	0.803766	104.78	26.4031	41	4	0	0.406147	97.94	22.0189	50	4	0	0.524658	97.5882	21.9519	34	4	0	0.373773	98.9	24.119	50	4	0	0.204348	91.3846
1070368	91.881	19.3431	42	4	0	0.606267	93.4667	21.3537	45	2	0	0.471544	85.9362	19.0815	47	3	0	0.559868	107.242	29.1837	33	3	0	0.0534362	97.3333	19.1385	39	4	0	0.978813	101.316	23.376	38	1	0	0.203842	87.5366	13.5685	41	5	0	0.999916	100.171	20.3419	35	4	0	0.120033	87.2424
1070369	120.81	34.2076	42	7	0	1.96286e-06	120.718	26.3688	39	2	0	5.75773e-08	109.943	32.4363	35	7	0	6.8151e-05	124.32	31.7795	50	6	0	3.71492e-07	122.795	34.3673	39	4	0	0.000693791	109.973	24.5736	37	1	0	0.00295023	112.667	29.1489	36	4	0	0.000965185	102.318	21.7296	44	8	0	0.0314925	103.931
1070370	109.745	29.9125	47	4	0	0.000153522	102.795	28.0987	39	5	0	0.0202333	93.54	25.3516	50	6	0	0.025617	110.596	28.8323	52	4	0	0.00243391	108.841	31.7202	63	2	0	0.106114	100.027	18.4789	37	5	0	0.26915	108.944	30.928	54	5	0	0.00214035	101.244	23.1273	45	4	0	0.0699728	88.3265
1070373	98.3462	23.8499	52	7	0	0.0471128	96.6923	19.6632	39	4	0	0.140398	98.3077	26.619	52	6	0	0.00108136	105.816	25.2275	38	4	0	0.047802	108.122	26.1419	49	6	0	0.126617	98.3542	20.0791	48	4	0	0.469995	98.2683	16.6988	41	7	0	0.235627	100.294	22.5382	34	2	0	0.140537	93.4889
1070376	3224.64	853.24	47	1	0	7.73075e-29	2345.85	585.196	40	2	0	1.7039e-25	2714.55	809.209	49	0	0	1.20024e-27	2655.35	615.762	37	1	0	8.52608e-25	3345.87	640.119	39	1	0	3.3134e-29	2150.17	358.218	36	3	0	7.31105e-29	2448.72	397.236	39	5	0	1.04614e-31	2173.82	365.4	33	2	0	1.89193e-26	1592.92
1070377	90.4167	22.6557	36	0	0	0.72442	87.5357	21.5415	28	4	0	0.913299	79.375	15.3668	40	6	0	0.996639	95.0625	17.8198	32	5	0	0.877265	98.7429	14.1033	35	6	0	0.978695	99.9524	23.6962	42	3	0	0.311167	95.7857	19.2399	42	4	0	0.576499	88.2353	13.5066	34	6	0	0.999017	85.5
1070379	99.9459	20.5817	37	4	0	0.0196367	96.1026	18.4759	39	1	0	0.17026	83.0233	19.2706	43	6	0	0.867841	113.729	31.9444	59	1	0	0.000347947	110.912	32.1506	34	4	0	0.103064	126.333	44.8809	30	2	0	0.000890758	88.9474	17.9398	38	5	0	0.992323	111.591	36.9974	44	1	0	0.00397297	100.022
1070382	98.1892	20.453	37	4	0	0.0558045	95.7451	18.3356	51	4	0	0.167768	81.8205	14.5853	39	5	0	0.969689	107.622	30.1732	45	5	0	0.0283244	105.896	29.462	48	6	0	0.311954	100.256	26.5061	43	6	0	0.301502	99.1754	21.5813	57	6	0	0.165575	96.2692	21.3699	52	3	0	0.470881	89.7119
1070386	100.575	30.7928	40	3	0	0.0569525	88.8276	19.435	29	3	0	0.883553	85.6304	19.5725	46	6	0	0.598788	100.208	24.0407	48	3	0	0.344166	98.325	22.4058	40	8	0	0.934082	97.5385	19.1982	39	4	0	0.576091	89.1786	16.2733	28	4	0	0.98627	91.075	20.1104	40	2	0	0.936699	89.6829
1070390	101.75	28.7326	52	3	0	0.0137454	99.2424	25.5783	33	3	0	0.0937601	85.4419	19.744	43	4	0	0.618583	96.1905	19.3872	42	6	0	0.805414	94.1316	22.8025	38	3	0	0.99344	97.8	25.4382	50	8	0	0.536733	107.149	32.8713	47	4	0	0.0147424	90.9792	20.3809	48	7	0	0.953907	94.569
1070392	99.6275	23.4998	51	7	0	0.0202793	99.5625	21.175	48	5	0	0.0223052	108.702	38.1883	47	4	0	0.000111004	104.373	22.3732	51	8	0	0.0412673	117.551	28.8018	49	4	0	0.000818021	102.333	21.7817	57	5	0	0.0761783	104.388	28.0905	49	2	0	0.0257912	105.681	29.6751	47	4	0	0.0156264	100
1070397	125.41	36.833	39	3	0	1.19495e-06	103.308	24.5659	39	3	0	0.00735615	87.5	17.8109	36	10	0	0.35205	113.977	31.87	44	2	0	0.00146599	124.81	42.4153	21	1	0	0.0172099	109.216	21.5883	51	4	0	0.000305833	102.674	20.6602	43	3	0	0.0261134	101.421	21.0721	38	7	0	0.0627466	100.765
1070398	3290.49	980.521	35	1	0	3.42906e-20	3699.69	1083.36	32	1	0	7.9311e-19	3386.25	869.46	36	0	0	7.15907e-23	3542.1	924.149	42	2	0	3.67938e-26	3292.69	753.81	45	1	0	3.19105e-30	2901.94	543.573	33	3	0	3.88895e-25	2392.07	361.001	40	3	0	1.14222e-33	2607.14	607.658	36	0	0	4.31498e-24	2460.88
1070400	96.7838	25.9499	37	3	0	0.172354	91.1429	18.3317	28	7	0	0.724283	83.5581	18.2003	43	7	0	0.83977	102.2	26.8775	35	2	0	0.2303	114.324	32.8448	37	4	0	0.029607	98.4242	18.5843	33	8	0	0.464639	89.6667	17.6962	42	4	0	0.990566	99.2703	22.6736	37	1	0	0.197192	91.3947
1070402	90.8611	16.9506	36	6	0	0.738898	104.936	24.4428	47	6	0	0.00100523	93.1538	22.1017	52	7	0	0.0157991	104.533	28.2285	45	6	0	0.0905293	120.143	26.0961	35	7	0	0.000376637	100.278	23.5525	36	4	0	0.294548	97.2	21.5008	50	6	0	0.392562	100.289	31.117	38	3	0	0.203486	103.816
1070403	100.949	23.0228	39	5	0	0.0156668	99.2564	20.8487	39	7	0	0.0400184	86.7895	18.944	38	6	0	0.44491	103.318	29.8545	44	5	0	0.161125	106.255	25.4534	51	2	0	0.247052	93.3488	23.6551	43	4	0	0.903656	97.8235	22.3747	51	5	0	0.322128	97.2791	19.2444	43	4	0	0.339344	89.087
1070408	89.8636	21.2303	44	5	0	0.80863	103.289	25.8761	45	2	0	0.00630042	92.8542	21.5584	48	5	0	0.0214428	108.766	22.28	47	2	0	0.00185632	102.592	23.5769	49	6	0	0.638072	96.8222	18.9692	45	5	0	0.676962	99.9583	22.2844	48	2	0	0.13534	96.5714	19.0802	42	4	0	0.430494	91.9556
1070411	103.744	21.4706	39	3	0	0.00135372	118.814	25.9085	43	5	0	4.17275e-08	100.364	23.7967	44	5	0	0.000167724	104.351	20.9221	37	4	0	0.0582237	119.588	32.7026	34	4	0	0.00409324	107.389	28.605	36	3	0	0.030286	106.611	21.8112	36	6	0	0.00398427	99.697	22.5977	33	4	0	0.180872	102.34
1070424	272.206	61.3879	34	2	0	3.09658e-18	249.85	51.1717	40	5	0	6.42436e-22	257.271	62.3258	48	6	0	5.24295e-24	324.651	74.945	43	1	0	3.39461e-23	340.1	88.1967	50	2	0	1.66764e-24	247.951	50.7686	41	4	0	7.3955e-22	251.436	60.5904	39	1	0	9.15526e-19	250.375	61.2968	56	5	0	5.67731e-26	217.733
1070431	171.157	43.3398	51	4	0	7.04704e-18	177.213	39.2544	47	5	0	2.78911e-19	175.464	49.0061	56	6	0	1.47562e-19	170.543	37.835	35	2	0	2.77884e-13	230.256	61.5372	39	3	0	1.07144e-15	171.156	45.2905	45	5	0	2.7841e-14	154.826	32.1872	46	7	0	2.47423e-16	183.302	51.2192	53	2	0	1.82511e-17	144.771
1070433	87	17.4511	60	7	0	0.992683	93.2051	19.8907	39	7	0	0.504011	86.0167	21.1432	60	3	0	0.549549	106.077	29.8065	52	5	0	0.0425226	99.898	23.4692	49	6	0	0.8737	89.902	19.9221	51	7	0	0.997538	95.2766	23.3133	47	5	0	0.624414	99.1765	24.0261	68	4	0	0.144375	83.4348
1070437	103.911	32.0084	45	6	0	0.0117002	100.684	31.5673	38	6	0	0.0773745	89.4615	19.7866	52	5	0	0.132701	97.0185	18.1113	54	8	0	0.762771	103.961	28.3922	51	2	0	0.483261	97.8077	21.8372	52	5	0	0.542584	101.756	25.917	45	2	0	0.0852948	97.1429	16.9103	49	3	0	0.327405	92.7727
1070438	139.4	39.1686	30	4	0	1.87325e-07	143.471	32.3384	34	1	0	8.97221e-11	123.951	35.6798	41	3	0	2.12426e-08	138.292	33.9618	48	5	0	1.05191e-10	167.048	40.694	42	2	0	5.82463e-13	134.214	26.6701	42	3	0	2.97142e-11	148.448	43.5386	29	0	0	2.80631e-07	142.655	36.9326	29	4	0	1.10563e-07	117.694
1070440	102.721	29.2545	43	7	0	0.0150424	113.429	31.0059	28	2	0	0.000942715	102.294	25.7512	34	0	0	0.000508778	111.438	31.7784	32	1	0	0.0159548	112.489	20.6365	47	7	0	0.00301354	101.304	23.9647	46	2	0	0.187686	91.35	16.1349	40	6	0	0.971292	99.3939	20.795	33	4	0	0.181806	95
1070441	199.257	44.1664	35	6	0	3.12444e-16	205.778	36.2537	27	7	0	2.24751e-15	193.033	52.4388	30	4	0	2.66087e-12	229.354	60.9236	48	4	0	1.11903e-19	243.034	50.5572	29	2	0	4.23721e-15	183.088	36.8735	34	2	0	3.03143e-15	213.429	59.4857	35	1	0	1.02623e-13	222.84	78.6033	25	1	0	1.36487e-08	173.484
1070446	98.359	25.0258	39	4	0	0.0830947	99.7436	22.0892	39	5	0	0.0371373	93.3725	20.3764	51	8	0	0.00891922	102.875	23.6959	40	5	0	0.142497	116.256	28.2144	43	5	0	0.00302004	108.913	21.8488	46	4	0	0.00084695	97.8545	20.7011	55	5	0	0.298404	100.646	25.3205	48	4	0	0.107881	106.526
1070450	105.793	25.3425	29	6	0	0.00478869	100.061	21.0638	33	3	0	0.0362534	90.5294	19.8681	34	3	0	0.11541	102.147	26.3429	34	2	0	0.232624	119.04	35.483	25	3	0	0.0210403	97.6571	17.0724	35	3	0	0.564946	100.081	18.6925	37	4	0	0.117791	91.2069	20.3617	29	3	0	0.894284	95.4054
1070451	171.14	52.5473	43	1	0	1.04916e-12	204.346	63.1474	26	0	0	1.36155e-09	170.341	57.296	44	7	0	1.00124e-12	163.312	40.3168	32	6	0	1.6231e-10	185.14	56.7075	43	2	0	3.35433e-12	158.611	39.6883	36	2	0	4.15756e-11	127.7	39.7944	30	3	0	8.52329e-05	138.568	37.9001	37	2	0	2.80002e-08	138.723
1070452	271.405	59.3111	37	3	0	3.77635e-20	306.439	82.8203	41	0	0	9.70715e-20	219.395	44.5952	38	6	0	1.60206e-20	242.735	52.8752	49	5	0	2.38807e-24	297.111	72.5485	45	2	0	4.14712e-22	237.674	42.4392	43	1	0	1.15585e-24	391.6	93.6718	40	0	0	2.32322e-22	318.635	75.3887	52	0	0	2.40497e-27	234.154
1070458	93.1351	18.4137	37	5	0	0.442548	97.0645	21.4832	31	5	0	0.165054	101.036	26.505	55	4	0	7.00451e-05	108.595	26.3539	37	3	0	0.0151103	102.211	19.6842	38	5	0	0.687791	103.128	21.8839	39	3	0	0.081556	103.151	27.9838	53	3	0	0.0419231	105.865	24.9093	52	1	0	0.00326992	92.7111
1070463	95.5429	21.2483	35	5	0	0.216978	89.6585	16.6142	41	7	0	0.911389	86.3714	18.0524	35	5	0	0.498448	90.9355	16.0165	31	8	0	0.994711	110.903	27.7072	31	2	0	0.0819649	100.717	25.4267	46	3	0	0.247564	87	18.2026	46	4	0	0.999436	92.6667	22.1739	45	2	0	0.843671	91.6522
1070465	106.057	35.6725	35	1	0	0.016783	94.3125	20.8302	32	4	0	0.386373	93.0435	26.9148	23	1	0	0.123375	102.941	21.3725	34	3	0	0.134136	102.69	22.0149	42	1	0	0.626	105.098	24.5233	41	5	0	0.0385013	92.1333	17.6656	45	5	0	0.941685	87.6333	16.1725	30	3	0	0.995962	93.7632
1070468	90.5641	20.8917	39	5	0	0.735382	87.8636	14.4135	44	8	0	0.991001	91.7321	21.6001	56	3	0	0.0344818	100.684	25.547	57	5	0	0.290877	112.31	31.1162	42	3	0	0.0419763	92.5349	22.9475	43	6	0	0.941091	100.6	25.5207	50	6	0	0.123572	98.1837	27.1175	49	6	0	0.292594	88.2326
1070477	139.394	32.8452	33	11	0	1.24028e-09	197.16	70.3943	50	2	0	2.36141e-14	178.032	59.4864	31	2	0	7.09979e-10	181.086	39.5804	35	3	0	2.21314e-14	201.692	53.1572	39	3	0	3.00324e-14	177.025	53.2071	40	3	0	7.61125e-12	158.949	47.0816	39	4	0	2.29493e-10	163.86	45.7295	50	0	0	2.01997e-14	129.625
1070482	1241	208.893	43	1	0	1.58845e-33	1377.68	308.063	37	0	0	7.37597e-25	1021.15	155.537	26	3	0	1.18481e-21	1165.67	264.62	40	3	0	3.10292e-26	1462.03	380.811	35	2	0	2.05281e-21	995.4	133.515	35	0	0	2.13815e-30	1071.86	190.864	35	0	0	1.84229e-26	1164.06	227.87	31	2	0	1.76032e-22	785
1070484	4746.98	837.518	47	1	0	9.62818e-37	3261.61	859.72	28	0	0	9.65392e-18	5092.77	866.817	39	5	0	2.63824e-31	4386.25	1119.03	48	0	0	3.05019e-30	4380.08	929.042	48	1	0	8.57725e-34	3346.64	480.182	33	5	0	8.32889e-29	1960.66	365.687	50	4	0	3.08182e-37	2041.26	309.821	50	2	0	1.53525e-41	2402.53
1070487	355.929	87.7015	28	3	0	1.59171e-15	426.345	105.366	29	3	0	1.31593e-16	362.481	100.745	27	4	0	4.29505e-14	446.205	117.28	39	2	0	6.64211e-21	336.743	64.6817	35	1	0	1.46948e-21	385.667	85.3108	42	1	0	1.65491e-24	261.556	76.09	36	1	0	2.746e-15	236.629	44.5758	35	3	0	9.41195e-20	218.194
1070491	129.171	31.016	41	6	0	1.7272e-09	135	40.9509	42	5	0	2.95212e-08	141.769	41.7766	39	4	0	2.422e-10	156.87	53.8012	54	2	0	7.22333e-11	149.282	35.9224	39	2	0	7.49011e-10	121.978	31.2093	45	5	0	3.21927e-06	109.125	23.3654	48	5	0	0.000222696	110.931	25.813	58	9	0	2.54465e-05	118.292
1070494	97.5522	23.9926	67	8	0	0.0515601	105.07	23.8421	43	6	0	0.00114184	87.94	17.1302	50	4	0	0.259658	98.6053	24.3339	38	3	0	0.519885	94.7297	19.4289	37	10	0	0.996212	95.5111	19.9427	45	5	0	0.808099	97.825	22.6658	40	3	0	0.34318	89.8718	14.0172	39	5	0	0.99536	94.3158
1070504	86.186	15.6117	43	7	0	0.995307	92.2264	22.7407	53	4	0	0.625887	82.5806	19.1742	31	6	0	0.858799	99.0417	21.7059	48	3	0	0.470014	105.943	26.8569	35	1	0	0.319684	97.6087	23.3128	46	8	0	0.560268	86.8333	15.8267	42	3	0	0.99982	102.149	28.9745	47	3	0	0.0782142	81.3824
1070519	98.3673	22.5099	49	9	0	0.0423644	105.479	23.3357	48	4	0	0.000351524	82.925	17.4185	40	8	0	0.889217	101.921	18.4015	38	5	0	0.152453	98.1569	19.2306	51	8	0	0.97882	103.245	15.7342	49	3	0	0.0140975	99.9744	20.7827	39	4	0	0.142966	100.583	22.6451	48	2	0	0.086556	106.244
1070520	313.2	83.9485	40	2	0	1.36437e-19	234.231	87.1864	26	2	0	6.72742e-09	238.92	104.134	25	2	0	7.23458e-08	243.537	80.933	41	2	0	1.67759e-14	188.275	65.3499	51	6	0	1.09843e-12	208.171	79.0374	35	1	0	6.52214e-10	161.115	46.6882	26	3	0	1.02871e-07	150.742	37.6138	31	5	0	2.43424e-09	154.231
1070521	86.5625	16.438	48	9	0	0.993361	97.8529	18.482	34	1	0	0.0779466	87.4857	24.5277	35	3	0	0.393945	93.8462	24.4535	39	6	0	0.892935	101.127	19.8541	55	7	0	0.83686	97.0923	22.2006	65	7	0	0.646291	90.0238	16.763	42	3	0	0.990511	94.2632	17.3118	57	7	0	0.779413	84.9615
1070523	89.1	15.8046	40	6	0	0.919981	84.9444	11.4266	36	7	0	0.999942	91.2	27.8635	30	2	0	0.174867	95.0556	23.0266	36	0	0	0.831755	100.444	26.9438	36	4	0	0.769164	90.7556	15.8905	45	6	0	0.99833	91.4773	15.9803	44	3	0	0.975168	87.9783	14.4491	46	6	0	0.999766	91.2326
1070524	89.5676	21.1378	37	3	0	0.812314	93.122	25.2252	41	1	0	0.5116	79.3333	16.0189	33	3	0	0.991373	99.7419	22.3979	31	5	0	0.408786	97.4359	17.0368	39	5	0	0.987106	95.381	17.115	42	3	0	0.847471	93	22.0249	32	1	0	0.802479	96.9259	23.1133	27	1	0	0.4229	86.5806
1070528	129.195	31.9055	41	5	0	3.3149e-09	151.879	40.3096	33	5	0	7.48819e-10	132.245	42.0112	49	2	0	3.80146e-10	149	38.6238	40	6	0	2.40556e-10	115.714	25.5614	35	8	0	0.00468048	114.216	26.3155	37	8	0	0.000344203	128.947	31.4023	38	3	0	9.17139e-08	114.571	27.9565	42	5	0	5.31439e-05	106.975
1070537	90.119	17.5015	42	5	0	0.826135	90	15.977	39	5	0	0.892324	94.5111	23.6245	45	1	0	0.0128297	93.9792	22.2199	48	7	0	0.929799	103.836	25.3828	55	7	0	0.494949	95.6842	17.4729	38	3	0	0.802752	97.5556	27.0539	36	1	0	0.396693	95.7826	21.6671	46	3	0	0.533202	85.9773
1070538	86.2857	16.25	28	8	0	0.976511	89.2973	18.1044	37	4	0	0.902358	85.2075	17.447	53	6	0	0.682712	98.3846	23.2872	39	5	0	0.544356	101.605	26.9366	43	5	0	0.701068	87.9677	14.5017	31	6	0	0.999745	86.5429	13.0008	35	6	0	0.999957	88.6	13.7632	40	5	0	0.999238	93.381
1070541	250.788	72.651	33	5	0	3.68381e-14	282.689	62.5517	45	1	0	2.66994e-24	255.618	73.7042	34	2	0	3.38794e-15	241.351	54.5238	37	2	0	3.59977e-18	319.879	70.6553	33	1	0	2.64988e-18	249.083	60.6495	36	0	0	4.65044e-17	243.86	53.7107	43	4	0	1.1147e-21	251.368	51.1471	38	2	0	8.95049e-21	226.706
1070544	447.542	141.296	48	4	0	2.02742e-22	472.978	129.809	46	2	0	3.47266e-24	391.898	124.621	49	4	0	2.01002e-22	565.69	199.104	58	4	0	2.54647e-25	528.642	128.218	53	3	0	3.28091e-30	428.268	124.763	41	1	0	3.71864e-20	335.59	79.0319	39	3	0	3.13816e-21	373.154	73.2625	39	3	0	1.25815e-24	311.561
1070546	1879.02	487.316	41	1	0	2.64297e-25	1534.42	424.691	45	3	0	2.8279e-26	1801.19	620.068	32	0	0	1.45939e-16	1827.37	543.501	30	3	0	3.34234e-17	1834.04	343.624	54	1	0	7.65072e-40	1504.86	323.644	42	1	0	9.43647e-29	1375.16	307.378	50	0	0	4.22534e-33	1291.16	271.569	31	1	0	1.0741e-21	1106.14
1070551	214.707	66.2968	41	2	0	6.8619e-15	201.457	78.6161	35	2	0	8.44756e-10	143.476	35.7261	42	8	0	2.51841e-13	203.487	70.7687	39	4	0	1.46948e-11	240.804	54.2244	51	1	0	7.31541e-24	160.29	39.839	31	3	0	5.4186e-10	177.667	36.981	45	3	0	5.84642e-19	174.667	49.9954	42	1	0	4.17002e-13	136.171
1070553	101.425	29.0189	40	2	0	0.0323623	98.1111	19.391	45	6	0	0.0499794	86.0435	20.6063	46	7	0	0.541046	96.1818	23.4404	44	3	0	0.768341	98.5333	23.214	45	5	0	0.931591	96.4211	20.2845	57	3	0	0.736074	93.3	16.5594	50	6	0	0.900509	96.1053	18.8476	38	5	0	0.492987	92.14
1070561	94.0175	25.48	57	4	0	0.348466	90.1111	19.4647	45	6	0	0.85561	88.6604	19.723	53	5	0	0.200759	106.036	28.6223	56	3	0	0.032246	110.683	29.7743	63	4	0	0.035866	99.1455	23.5147	55	8	0	0.375813	95.9048	19.8232	63	3	0	0.572322	91.7333	21.1019	45	6	0	0.911023	91
1070563	115.954	35.1508	65	4	0	6.79814e-07	94.7838	11.998	37	6	0	0.220775	103.056	26.2808	36	4	0	0.000270956	121.288	31.7552	66	6	0	1.3221e-07	132.074	31.4672	54	7	0	9.91632e-09	105.864	30.2264	59	5	0	0.0273286	111.571	29.3449	56	5	0	0.000144059	96.2222	26.3291	45	2	0	0.48273	100.133
1070564	1143.19	211.905	26	3	0	1.2648e-19	1255.17	305.807	42	4	0	1.73232e-26	981.438	121.144	16	5	0	5.1718e-15	1515.86	295.421	29	5	0	2.24639e-21	1878.3	404.155	40	0	0	1.32235e-27	1308.81	266.429	32	1	0	9.06369e-23	1184.25	178.297	32	1	0	1.31827e-26	1171.71	197.901	41	1	0	7.87329e-32	854
1070575	695.357	172.028	42	0	0	3.86001e-25	658.114	142.269	35	4	0	6.69582e-23	411.354	89.9918	48	4	0	4.01365e-29	650.488	158.662	43	3	0	1.39898e-25	473.694	113.607	36	3	0	1.03595e-20	465	83.1596	38	1	0	2.28813e-26	401.409	64.6055	44	4	0	1.47869e-31	335.75	56.926	44	3	0	1.61439e-29	348
1070577	91.8772	20.5279	57	4	0	0.617009	87.3333	20.0779	39	1	0	0.962573	83	23.1733	47	4	0	0.836631	100	22.0143	52	4	0	0.348939	109.368	28.6266	38	5	0	0.119129	94.6875	19.147	32	6	0	0.841256	90.6	18.7027	45	6	0	0.97737	92.6	16.9869	40	2	0	0.895997	92.5849
1070592	1889.62	470.076	37	3	0	1.4113e-23	1614.47	262.611	43	3	0	1.87882e-34	1721.33	375.221	49	1	0	2.21743e-33	1711.75	346.675	32	3	0	4.49966e-23	1651.09	255.918	35	0	0	7.21669e-29	1431.84	309.801	63	0	0	3.11661e-42	1516.22	334.428	60	0	0	6.01472e-40	1528.62	328.576	48	0	0	9.75136e-33	1557.28
1070593	693.256	247.329	43	0	0	1.05541e-19	610.829	177.642	35	2	0	1.11771e-18	561.48	143.105	25	2	0	5.84159e-15	546.615	92.9736	26	5	0	2.51088e-19	386.061	104.373	33	1	0	9.17025e-17	434.64	124.285	25	0	0	4.94536e-13	292.235	76.9357	34	1	0	1.80576e-16	279.78	71.4005	41	2	0	9.82067e-20	257.958
1070594	121.739	27.0016	46	2	0	1.86669e-09	119.562	26.1549	48	4	0	4.52983e-09	114.543	21.4919	35	3	0	2.48244e-09	128.354	31.4545	48	4	0	2.29973e-08	167.324	37.0638	37	3	0	9.85339e-13	109.739	15.6353	46	10	0	4.28728e-06	124.634	27.321	41	5	0	3.14037e-08	125.068	23.2543	44	5	0	9.56158e-11	109.648
1070598	585.974	130.339	39	1	0	1.2494e-24	618.984	176.27	61	0	0	4.6923e-32	617.788	167.901	52	2	0	9.82449e-29	627.5	172.084	52	6	0	3.91074e-28	764.55	193.876	60	3	0	1.12743e-34	521.031	119.939	64	0	0	9.35557e-38	674.477	180.625	44	1	0	1.01961e-24	575.762	143.546	42	2	0	2.30516e-24	472.881
10706	95.5	18.6139	46	7	0	0.156777	91.8857	20.874	70	7	0	0.704264	102.638	32.8274	58	7	0	0.000193778	98.2041	21.0139	49	6	0	0.578466	108.829	35.7339	35	5	0	0.205351	97.8182	18.7979	44	6	0	0.543979	99.5577	24.1583	52	5	0	0.173037	101.22	24.7819	59	6	0	0.0577111	91.84
1070603	124.875	28.582	40	9	0	7.31706e-09	127.2	32.9718	40	3	0	5.02041e-08	113.792	27.9432	53	10	0	1.45884e-09	121.768	30.1716	56	5	0	2.53685e-07	104.59	15.2501	39	8	0	0.3737	113.844	24.7716	45	1	0	5.48243e-05	119.936	34.3489	47	1	0	1.1866e-05	101.146	18.2302	48	6	0	0.0298723	106.526
1070608	99.4565	26.6389	46	6	0	0.0462256	92.5667	16.5814	30	6	0	0.58663	86.0426	18.4143	47	8	0	0.546503	112.822	35.3639	45	3	0	0.00548039	105.333	22.5755	57	4	0	0.30494	110.326	32.1255	46	1	0	0.00675302	98.1875	20.3738	48	4	0	0.269725	97.3673	19.4205	49	4	0	0.319244	92.9091
1070619	110.053	32.0838	57	4	0	7.19178e-05	108.452	22.9221	42	6	0	5.21563e-05	100.396	28.7839	53	4	0	0.000420284	134.638	30.2694	47	5	0	9.95708e-11	102.783	19.5484	60	7	0	0.653844	117.375	27.9502	40	4	0	4.7366e-05	98.2766	22.2649	47	5	0	0.279898	94.9778	20.8528	45	7	0	0.633864	91.1957
1070630	117.029	27.9323	34	1	0	7.32353e-06	164.972	36.9876	36	5	0	6.80482e-14	99.3636	24.6638	33	5	0	0.00243487	158.2	49.7433	35	1	0	1.85201e-08	108.647	23.9758	34	4	0	0.123579	116.649	21.1742	37	6	0	2.8631e-06	93.9714	14.6438	35	7	0	0.828685	122.618	30.3904	34	2	0	6.95882e-06	99.561
1070632	121.548	30.7033	42	3	0	1.61848e-07	114.912	25.0567	34	6	0	8.17391e-06	133	47.2073	35	2	0	6.85484e-07	164.564	49.2613	39	3	0	2.06436e-10	169.05	46.6003	40	4	0	3.52187e-11	117.366	27.6828	41	3	0	3.40456e-05	126.548	34.3995	31	3	0	1.61424e-05	114.24	25.0929	50	8	0	2.56219e-06	111.667
1070634	90.5476	16.2634	42	3	0	0.800294	87.1509	19.4169	53	4	0	0.986423	84.1698	21.8981	53	4	0	0.764306	93.4167	18.2527	60	6	0	0.986671	101.217	25.8568	46	5	0	0.748067	90.6444	15.5288	45	11	0	0.998804	88.7073	17.2645	41	6	0	0.996388	87.1379	14.9953	58	6	0	0.999983	89.4
1070639	141.717	47.8371	46	1	0	6.04288e-09	133.958	35.9775	48	3	0	2.19857e-10	125.892	37.9684	37	6	0	1.25119e-07	172.808	63.8958	52	2	0	2.05534e-11	202.179	53.4277	28	2	0	1.22533e-10	113.824	23.1536	34	2	0	0.00019528	131.571	25.5784	35	3	0	8.38344e-10	112.415	24.5509	41	6	0	5.96874e-05	109.538
1070646	565.419	128.361	31	4	0	1.67138e-19	661.55	197.366	40	2	0	5.69291e-21	525.275	150.06	40	0	0	3.28184e-21	641.048	193.81	42	1	0	1.71591e-21	625.415	169.847	41	1	0	1.7955e-22	566.707	115.88	41	1	0	6.54925e-27	379.043	88.7711	47	0	0	3.19818e-26	351.122	91.2993	41	3	0	5.39561e-21	272.469
1070653	347.674	102.901	46	0	0	2.54699e-21	287.705	55.5491	44	6	0	2.80058e-26	305.038	96.3061	52	1	0	2.94657e-22	344.479	85.0969	48	3	0	6.12828e-25	360.979	101.127	48	1	0	1.20222e-22	270.449	66.0022	49	1	0	1.43444e-23	254.72	66.4803	50	0	0	2.49795e-22	285.2	72.9405	40	6	0	2.11046e-19	228.4
1070661	99.4839	19.11	31	2	0	0.0287863	102.167	26.2477	36	1	0	0.024562	86.6765	15.8491	34	10	0	0.454113	106.355	21.6326	31	4	0	0.0309368	118.207	31.1212	29	0	0	0.0094451	108.703	26.5601	37	2	0	0.0104071	95	20.5199	31	5	0	0.64277	100.333	30.0898	42	1	0	0.181168	92.5217
1070669	96.6471	29.4087	51	2	0	0.171175	98.5417	24.8082	48	5	0	0.0730323	89.4	21.8803	45	2	0	0.178829	92.1364	19.9891	44	8	0	0.983583	110.135	30.7488	52	6	0	0.0719271	91.3	18.2422	40	5	0	0.988392	101.811	28.8404	37	5	0	0.129379	89.4242	19.8022	33	5	0	0.968001	88.6122
1070670	175.776	40.8525	49	6	0	3.62099e-19	200.184	49.2361	49	4	0	2.70365e-20	157.446	46.1432	56	5	0	1.31932e-16	185.92	54.369	50	1	0	1.34128e-15	171.409	44.3888	66	3	0	4.63135e-19	156.395	32.1212	43	4	0	2.39958e-15	139.585	44.5773	53	1	0	2.00413e-09	126.36	26.3321	50	6	0	5.86153e-11	138.075
1070672	112.733	24.8856	45	7	0	1.28433e-06	104.333	20.4978	30	6	0	0.00303351	129.03	27.3513	33	6	0	1.51452e-10	145.571	42.4183	35	0	0	9.10147e-08	118.172	31.8311	29	7	0	0.0108628	133.892	37.5639	37	1	0	6.64528e-07	110.121	24.0517	33	3	0	0.00124658	114.944	20.2709	36	3	0	1.34589e-06	109.385
1070673	211.533	49.6336	30	5	0	5.02021e-14	242.147	90.1877	34	1	0	2.07173e-11	223.531	74.3813	32	2	0	5.75416e-12	224.548	62.7609	42	2	0	2.01672e-16	241.471	54.9105	34	4	0	2.76756e-16	224.065	36.6369	31	4	0	1.10092e-18	175.576	43.2045	33	1	0	3.10525e-12	181.871	37.4048	31	5	0	5.6254e-14	153.568
1070674	1466.68	412.231	50	3	0	1.08916e-28	1530.84	487.161	51	3	0	7.93503e-27	1723.98	444.697	42	6	0	5.76026e-26	1578	367.933	38	1	0	6.07664e-25	1758	259.29	29	5	0	9.70219e-25	1436.37	319.906	38	0	0	1.51123e-25	1477.19	304.213	43	2	0	3.68256e-30	1392.26	218.649	31	4	0	1.92702e-25	1219.17
1070678	171.568	56.665	37	3	0	2.16738e-10	169.111	60.7881	36	2	0	4.51308e-09	132.152	35.7002	33	7	0	1.10569e-08	151.147	49.3129	34	2	0	2.76903e-07	132.5	26.32	30	4	0	8.56408e-07	136.759	26.6521	29	4	0	8.32456e-09	127.2	30.3022	35	2	0	4.06463e-07	109.825	19.3615	40	4	0	3.06049e-05	127.333
1070681	94.9167	27.375	36	2	0	0.31475	97.4167	19.7084	36	3	0	0.106406	87.5676	25.1855	37	2	0	0.386257	92.5263	21.1542	38	7	0	0.961922	100.263	21.2052	38	2	0	0.843522	95.0952	19.6193	42	4	0	0.838645	97.3158	27.0026	38	3	0	0.414704	96.5957	23.3868	47	5	0	0.437057	94.7407
1070685	91.4524	22.2537	42	4	0	0.639868	90.1714	19.5981	35	3	0	0.818777	86.5238	20.3999	42	3	0	0.479367	96.7	20.9715	30	5	0	0.706136	105.944	24.697	36	9	0	0.302602	96.8	20.7347	35	3	0	0.646785	89.2424	15.0334	33	6	0	0.994677	89.7368	15.5836	38	3	0	0.991281	90.5957
1070687	166	50.2709	44	4	0	1.16644e-12	192.623	73.9343	53	2	0	1.08776e-13	167.469	65.8531	49	5	0	1.28491e-11	194.484	62.3013	31	4	0	7.64828e-10	202.278	68.3552	36	3	0	1.6523e-10	160.881	49.4784	42	2	0	1.65976e-10	135.143	27.4294	42	5	0	8.83106e-12	121.448	32.8053	29	6	0	0.000133792	135.064
1070689	94.5088	16.8471	57	3	0	0.21087	91.3043	18.8478	46	4	0	0.754062	91.0833	24.3108	48	8	0	0.0928552	106.585	21.2362	53	7	0	0.00520692	117.529	34.7784	51	1	0	0.00346102	96.0545	18.0866	55	4	0	0.800165	97.0833	20.8845	48	4	0	0.406483	95.9318	20.7951	44	7	0	0.515033	95.1754
10707	133.4	35.3595	45	6	0	5.06244e-10	121.929	27.8571	42	7	0	2.38942e-08	112.702	31.5986	47	0	0	3.90353e-07	135.424	41.3575	33	3	0	7.74866e-06	146	33.6767	35	5	0	6.68522e-09	118.761	20.8702	46	5	0	1.42483e-08	113.6	18.7775	30	5	0	1.18525e-05	113.771	24.9271	35	4	0	9.03373e-05	121.023
1070703	158.476	54.7951	42	4	0	6.66655e-10	156.811	45.1995	37	5	0	1.67829e-10	152.444	50.1349	36	3	0	1.33229e-09	162.644	48.969	45	2	0	1.75429e-11	150.154	42.5351	39	6	0	2.25051e-08	134.191	24.7014	47	6	0	1.93543e-13	112.348	28.0889	46	3	0	0.000182442	128.097	33.851	31	2	0	5.43487e-06	111.7
1070707	138.281	42.2315	32	2	0	4.53627e-07	124.667	24.3301	30	0	0	4.35619e-08	118.895	38.4594	38	5	0	3.64212e-06	127.778	28.9662	45	5	0	1.53547e-08	124	39.7412	42	5	0	0.00102385	121.846	31.928	39	3	0	2.05762e-05	113.316	24.3833	38	2	0	6.3144e-05	104.656	18.2379	32	4	0	0.00607451	99.8043
1070709	447.333	108.702	36	1	0	9.73188e-21	478.652	103.687	46	2	0	1.72544e-28	429.698	120.217	43	1	0	2.62455e-22	564.909	84.0143	44	6	0	1.85074e-34	621.25	144.98	28	3	0	2.15821e-17	481.606	70.4734	33	5	0	7.25854e-26	330.583	76.3764	48	1	0	4.72716e-26	348.944	74.2524	36	1	0	2.40947e-21	271.308
1070711	92	21.5592	51	4	0	0.590096	89.6429	13.1628	42	5	0	0.956909	83.8421	15.1042	38	6	0	0.843377	100.809	22.0204	47	3	0	0.268483	102.568	18.9582	44	5	0	0.664079	92.18	15.8368	50	9	0	0.994545	100.143	21.3288	49	7	0	0.11111	99.5556	19.7931	63	9	0	0.0833329	96.1061
1070717	137.6	27.3966	50	7	0	5.76207e-16	180.69	67.1346	42	2	0	8.23969e-11	144.875	37.5582	64	7	0	5.65463e-19	121.154	26.7797	52	6	0	9.8119e-08	129.415	30.5938	53	8	0	6.88684e-08	129.71	31.6105	62	7	0	3.79114e-11	145.02	42.4581	49	2	0	1.02035e-10	114.981	24.1768	53	7	0	2.91948e-07	130.509
1070730	91.7105	20.144	38	2	0	0.617077	95.439	19.8747	41	1	0	0.241787	89.325	21.1119	40	4	0	0.190515	104.024	23.8479	41	1	0	0.0848431	105.135	20.5901	37	4	0	0.347465	107.548	25.909	42	1	0	0.0117995	115.857	32.3439	35	2	0	0.000554456	105.767	25.2255	43	0	0	0.00777593	96.675
1070731	92.1277	20.0224	47	5	0	0.576127	90.2391	20.7098	46	3	0	0.833565	86.4783	26.216	46	6	0	0.48783	106.273	37.7096	44	0	0	0.0981623	106.182	18.318	44	6	0	0.196984	106.174	33.4693	46	5	0	0.0553034	96.48	18.9943	50	5	0	0.482922	97.9153	21.1393	59	6	0	0.251182	100.912
1070736	95.8571	22.3056	35	3	0	0.204042	102.568	20.7526	44	6	0	0.00239429	87.7879	13.6491	33	6	0	0.277013	98.9333	25.4259	30	4	0	0.488988	107.214	24.7736	28	3	0	0.235942	104.9	25.7052	40	5	0	0.0522456	100.537	21.9181	41	2	0	0.115507	98.6579	19.9828	38	4	0	0.213788	95.2414
1070743	96.0588	25.6229	68	6	0	0.14196	97.9783	20.8161	46	4	0	0.0652738	88.86	27.2119	50	7	0	0.259861	105.945	22.9697	55	6	0	0.012719	113.077	29.6918	52	2	0	0.0143819	103.264	24.0434	53	3	0	0.0636399	91.2703	13.7268	37	6	0	0.984561	87.7551	13.3597	49	8	0	0.999962	88.623
1070746	116.675	24.9578	40	6	0	2.03868e-07	111.039	26.5307	51	7	0	7.75521e-06	126.641	31.4279	39	2	0	5.59274e-10	116.282	25.8507	39	0	0	7.36637e-05	123.667	37.3452	33	3	0	0.00225488	115.125	23.5928	48	4	0	4.44977e-06	115.897	34.4512	29	3	0	0.00246974	99.6977	21.396	43	2	0	0.135618	101.147
1070750	87.3235	14.5075	34	7	0	0.98053	83.7143	17.0632	35	9	0	0.998842	84.4773	18.5529	44	4	0	0.74689	93.05	13.9467	40	5	0	0.993356	111.146	26.0246	41	0	0	0.0392528	100.867	22.5838	45	6	0	0.21121	105.111	27.4349	36	4	0	0.0321261	94.9636	17.0782	55	3	0	0.679801	92.1915
1070753	148.404	42.6108	47	1	0	5.8409e-12	133.951	32.2761	41	3	0	3.09463e-10	171.759	59.028	54	5	0	4.69982e-15	156.186	41.7395	70	5	0	5.22556e-18	144.128	35.061	39	4	0	6.92881e-09	143.479	36.729	48	2	0	1.91979e-11	119.291	28.5571	55	4	0	1.02849e-07	117.736	24.6897	53	5	0	2.32994e-08	118.339
1070754	96.9706	20.0189	34	5	0	0.11127	95.9355	18.1382	31	8	0	0.207672	94.4894	22.6561	47	7	0	0.00898447	102.444	24.5187	36	3	0	0.190003	102.4	19.4032	35	7	0	0.662598	118.167	46.2828	42	2	0	0.00384054	95.6286	17.2952	35	5	0	0.598241	91.8056	13.8292	36	7	0	0.962382	92.5806
1070762	11086.9	1960.17	33	5	0	2.90081e-26	12070.5	2380.16	31	3	0	2.26962e-23	10810.3	2916.02	28	0	0	1.01823e-17	12534.3	2532.25	37	2	0	2.64725e-27	13015.6	2628.52	36	1	0	1.33343e-26	10350.7	1869.14	26	1	0	1.09772e-20	10956.4	1322.55	32	4	0	1.57692e-30	10951.5	2055.67	31	0	0	5.60914e-24	10321.2
10709	399.327	139.786	52	3	0	1.2987e-21	395.714	88.5802	49	4	0	1.28416e-28	361.048	90.7997	42	5	0	9.53349e-23	443.08	127.8	50	2	0	1.33352e-24	614.385	119.794	52	5	0	6.88025e-35	417.256	86.851	43	2	0	1.60101e-26	397.7	64.8795	40	6	0	1.57226e-28	450.906	136.121	53	1	0	2.45406e-25	287.483
10711	97.8649	20.6763	37	5	0	0.0688473	106.35	29.7162	40	7	0	0.00408016	104.829	35.9587	35	4	0	0.00228409	113.941	30.7856	34	1	0	0.00360559	121.774	26.2523	31	4	0	0.000320806	100.946	19.7568	37	4	0	0.196767	98.9444	24.7143	36	4	0	0.267854	98.7241	21.806	58	8	0	0.178003	106.765
10717	507.107	140.274	28	1	0	2.35201e-15	408.97	124.199	33	3	0	5.25174e-16	495.964	165.552	28	1	0	1.64667e-13	398.333	83.9634	27	3	0	8.20412e-17	424.093	117.836	43	3	0	1.66751e-21	376.486	159.015	35	1	0	2.36175e-12	336.395	105.129	38	2	0	9.79323e-17	357.564	112.527	39	1	0	2.19079e-17	404.955
10719	180.102	41.1564	59	7	0	1.15816e-23	166.64	29.9085	50	6	0	6.46075e-23	189.667	48.3035	57	4	0	4.75136e-23	195.905	61.0149	42	2	0	2.92089e-13	161.379	37.4797	58	4	0	4.21978e-17	160.698	36.2723	53	5	0	1.10134e-17	132.357	25.2136	56	6	0	2.40604e-15	141.52	32.964	50	1	0	2.26186e-13	127.872
10722	99.2909	26.64	55	7	0	0.0361464	93.875	18.0149	48	4	0	0.4041	85.2286	18.7963	35	7	0	0.637562	97.5778	21.3802	45	8	0	0.648371	96.1915	20.7172	47	5	0	0.992107	98.7556	24.9519	45	2	0	0.434166	92.2128	16.0379	47	5	0	0.958006	97.2653	23.5909	49	4	0	0.360414	93.8182
10725	193.151	59.2308	53	2	0	2.17509e-17	164.64	43.8359	50	4	0	7.39839e-16	165.78	47.6301	41	4	0	1.39616e-13	166.922	39.2667	51	3	0	3.58928e-17	257.129	56.5531	31	6	0	7.25849e-16	169.019	39.6763	53	2	0	2.73474e-18	158.69	35.8285	42	3	0	1.89639e-14	149.811	28.09	37	3	0	4.44163e-14	147.122
10730	1400.08	330.713	40	4	0	6.40573e-26	1353.78	376.733	40	2	0	2.76386e-23	1362.98	344.851	44	2	0	3.1263e-27	1625.44	372.787	32	5	0	1.95244e-21	1835.64	491.485	36	1	0	8.10944e-22	1207.66	246.329	41	2	0	1.09273e-28	925.467	204.214	45	4	0	1.76453e-29	1192.67	260.567	46	0	0	9.02901e-31	966.438
10731	84.2222	15.8007	36	6	0	0.998571	104.275	33.5826	40	3	0	0.0222303	82.0426	19.0251	47	5	0	0.935973	99.3846	26.949	26	1	0	0.456741	105.658	27.89	38	2	0	0.34153	106.667	30.1517	30	1	0	0.0661437	99.2955	21.4255	44	0	0	0.185186	96.7308	17.4667	26	4	0	0.422324	94.125
10735	107.246	23.3653	65	9	0	2.26633e-06	108.791	25.3674	43	4	0	0.000120021	104.021	19.9409	48	4	0	8.59828e-08	111.045	21.4215	44	3	0	0.000237762	113.717	23.77	53	9	0	0.00189751	112.224	26.2525	58	5	0	7.06507e-05	101.125	20.0536	56	3	0	0.0411117	104.776	25.6173	58	3	0	0.00610812	97.88
10736	84.7059	20.6728	34	6	0	0.984345	87.7333	14.1542	30	7	0	0.978751	82.8214	18.1068	28	5	0	0.844248	99.8605	27.063	43	5	0	0.39979	104.119	23.5053	42	1	0	0.464469	103.711	26.4411	38	3	0	0.101112	94.925	21.7449	40	6	0	0.660721	96.4815	18.0946	27	5	0	0.451389	88.8036
10739	221.743	50.3338	35	1	0	5.21947e-17	201.283	60.8699	46	4	0	5.65015e-16	231.361	90.5533	36	1	0	1.19267e-11	242.389	57.8936	36	4	0	5.14646e-17	279.533	74.0072	45	0	0	3.41446e-20	204.355	64.5655	31	0	0	1.68978e-10	172.486	27.6218	35	5	0	5.65165e-18	177.711	53.2211	38	2	0	1.01845e-11	165.3
10743	1839.09	423.48	44	2	0	3.96429e-29	1655.98	283.402	46	3	0	7.69329e-36	1471.78	326.263	46	2	0	6.17064e-31	1741.49	473.097	49	2	0	6.24767e-29	1885.02	392.067	46	0	0	3.40655e-32	1616.74	286.88	47	1	0	8.37522e-36	1566.37	307.128	41	1	0	1.06755e-29	1448.16	248.282	38	2	0	1.29164e-29	1157.92
10746	163.14	57.7373	43	2	0	2.78786e-10	155.929	36.7612	42	3	0	3.51927e-14	154.469	52.5346	49	4	0	2.7389e-12	154.778	40.0781	27	2	0	5.21085e-08	139.907	33.5615	43	5	0	6.05846e-09	152.346	47.3708	26	1	0	2.1865e-06	144.25	34.3427	32	2	0	3.31016e-09	145	25.7376	34	7	0	5.50462e-13	131.355
10747	99.9677	22.3286	31	4	0	0.0400575	96.6471	22.1795	34	5	0	0.188739	94.8214	32.2031	28	3	0	0.0880321	103.281	28.4165	32	1	0	0.190121	100.333	16.5207	21	2	0	0.825022	100.718	23.574	39	6	0	0.249305	110.606	29.9457	33	2	0	0.0051052	93.3438	21.3838	32	4	0	0.759976	108.065
10750	104.224	27.4456	49	6	0	0.00253945	110.933	28.9964	45	8	0	9.04573e-05	117.069	46.7456	58	7	0	2.89189e-06	109.395	27.7335	43	3	0	0.00820058	115.679	31.1583	53	5	0	0.00385129	101.511	19.2869	45	7	0	0.123971	105.13	27.7822	46	4	0	0.019035	108.605	27.1005	43	4	0	0.00206556	101.421
10753	267.568	69.9519	44	4	0	1.32749e-20	327.778	118.199	36	2	0	3.65049e-14	255.176	86.885	34	2	0	3.23731e-13	250.762	71.7948	21	2	0	2.62859e-09	315.962	81.9777	52	2	0	9.39885e-25	256.044	55.7458	45	1	0	3.7742e-23	257.105	63.8231	38	1	0	4.2939e-18	259	70.2621	35	3	0	1.00263e-15	184.353
10754	92.9024	25.301	41	1	0	0.479061	85.2	13.1032	35	8	0	0.999519	86.825	21.4451	40	5	0	0.44589	96.381	23.241	42	2	0	0.747911	92.1538	14.438	26	8	0	0.99981	96.2326	19.9676	43	5	0	0.731577	104.757	27.0076	37	2	0	0.0335592	93.2857	13.5292	42	5	0	0.902394	92.8148
10762	95.3158	28.8258	38	5	0	0.289374	88.6912	15.6827	68	6	0	0.989728	80.88	14.9443	50	7	0	0.993492	103.75	26.7404	64	2	0	0.0725461	105.914	29.3929	58	4	0	0.292836	95.0233	21.4692	43	3	0	0.825687	90.8116	18.3794	69	8	0	0.992517	96.5111	22.2605	45	3	0	0.44531	90.119
10767	116.262	23.4646	42	5	0	4.1116e-08	129.25	48.9619	40	4	0	1.8729e-05	114.125	29.4813	32	6	0	4.21438e-06	153.644	38.2962	45	2	0	1.12287e-12	142.846	54.9609	26	3	0	0.000648307	123.559	36.3836	34	4	0	0.000136631	102.421	27.6627	38	4	0	0.0929194	117.25	25.0683	36	1	0	6.47347e-06	100.433
10768	1830.25	434.216	44	3	0	1.34814e-28	1922.7	488.36	54	0	0	2.27673e-33	1681.57	438.669	49	4	0	7.94328e-30	2111.46	535.741	39	2	0	1.635e-24	1876.4	422.949	60	1	0	1.24088e-39	1801.64	322.254	44	3	0	1.43579e-33	1144.2	212.497	40	3	0	1.72637e-29	1418.7	309.004	46	1	0	4.38767e-31	938.844
1090008	393.346	123.853	26	1	0	1.8395e-12	374.27	92.0965	37	2	0	2.5252e-20	371.194	135.153	36	1	0	6.52962e-15	408.548	128.093	31	0	0	1.48925e-14	435.379	159.093	29	1	0	3.54158e-12	368.455	99.4306	33	0	0	7.90634e-17	303.487	93.6409	39	0	0	1.06947e-16	292.857	95.9219	35	0	0	3.2639e-14	264
1090010	103.727	26.3292	44	4	0	0.00405786	94.8286	17.611	35	7	0	0.298835	98.8519	25.1699	54	4	0	0.000309648	105.696	25.342	46	6	0	0.0361619	114.103	29.4849	39	2	0	0.0177393	107.476	24.6609	42	5	0	0.00929514	100.107	22.5668	56	7	0	0.110554	102.882	23.6606	51	7	0	0.0224492	93.5439
1090014	91.8077	20.2359	52	2	0	0.622802	92.1591	16.5501	44	4	0	0.66539	82.8511	16.3175	47	7	0	0.92534	96.9574	25.4302	47	3	0	0.689064	101.125	24.789	48	5	0	0.769554	96.6842	18.3421	57	6	0	0.722586	99.625	27.18	48	3	0	0.205426	95.359	24.1644	39	2	0	0.570369	87.7955
1090017	90.0488	20.326	41	6	0	0.794534	97.2581	25.0705	31	4	0	0.189836	86.9032	17.352	31	4	0	0.431537	100.8	23.2336	45	6	0	0.284204	107.906	26.4213	32	4	0	0.193004	99.1081	22.8519	37	2	0	0.398642	104.892	27.3595	37	2	0	0.0331615	99.7619	25.8229	42	2	0	0.178965	84.6897
1090019	95.2105	23.0653	38	2	0	0.253032	91.5106	19.0513	47	5	0	0.730529	82.2051	13.5145	39	5	0	0.968049	92.0256	18.8296	39	4	0	0.984518	109.714	27.1938	35	2	0	0.10354	95.3429	19.1541	35	5	0	0.802094	96.2105	18.5154	38	2	0	0.52017	87.425	16.4455	40	6	0	0.998986	89.9722
1090021	99.2979	21.6332	47	1	0	0.0211803	95.6829	20.0903	41	5	0	0.220831	87.7273	16.5521	44	7	0	0.29411	112.25	31.3974	52	3	0	0.00164858	106.796	25.2058	49	4	0	0.204844	104.26	21.3262	50	4	0	0.0241311	99.3684	15.3929	38	8	0	0.119232	124.571	35.9096	49	2	0	5.90963e-07	106.483
1090022	1176.37	260.317	35	3	0	1.46663e-23	1105.67	245.461	52	5	0	3.42395e-34	1000.72	222.008	43	1	0	1.78687e-28	1201.11	448.986	36	0	0	7.13143e-17	1384.72	298.919	32	1	0	5.1373e-22	1044.53	193.755	36	1	0	1.60771e-26	1322.9	315.055	41	1	0	2.76292e-26	1142.64	248.97	47	3	0	2.17209e-31	1255.37
1090026	92.3333	17.2052	39	5	0	0.551456	99.25	16.5705	32	4	0	0.0246329	97.5588	23.1702	34	4	0	0.00408943	110.429	22.2751	28	0	0	0.00515719	125.852	26.7649	27	1	0	0.000112187	102.621	16.9756	29	3	0	0.083355	100.286	18.515	28	2	0	0.136607	111.186	27.2713	43	2	0	0.000375853	107.533
1090035	107.268	29.6539	41	5	0	0.00156778	109.394	21.4825	33	5	0	7.15331e-05	115.115	34.8211	26	5	0	0.000144293	150.614	42.8926	44	1	0	2.27347e-10	108.355	24.812	31	4	0	0.157491	92.6897	15.1188	29	7	0	0.968339	101.114	20.6878	35	2	0	0.092081	99.65	22.1667	40	8	0	0.155916	99.4062
1090037	936.829	219.989	35	2	0	2.00528e-22	823.837	189.303	43	6	0	2.34526e-27	730.39	211.986	41	0	0	2.66509e-22	956.917	204.084	36	4	0	2.41876e-24	824.939	211.109	49	0	0	1.28492e-28	708.212	102.392	33	2	0	4.36797e-27	522.628	102.47	43	3	0	1.18806e-28	523.026	134.28	38	0	0	1.94677e-21	423.927
1090040	113.957	21.9545	46	5	0	2.25689e-08	112.067	26.1659	45	4	0	8.65114e-06	95.675	26.0309	40	3	0	0.0147477	119.556	26.0118	45	1	0	1.52473e-06	126.388	37.7529	49	3	0	6.01998e-05	126.729	36.1791	48	2	0	8.35016e-07	105.63	25.9926	46	3	0	0.0099543	102.887	24.4742	53	3	0	0.023802	105.915
1090041	89.4828	15.2001	29	7	0	0.86678	87.7308	19.2656	26	1	0	0.920908	72.6667	8.45277	24	5	0	1	87.871	12.9015	31	3	0	0.999973	95.2308	17.7771	39	6	0	0.99761	87.5455	16.6847	33	7	0	0.999522	101.294	24.1065	34	3	0	0.12113	93.3793	17.9591	29	1	0	0.784563	97
1090044	725.6	201.263	60	1	0	8.80087e-33	727.667	209.257	51	1	0	2.33539e-27	632.702	150.915	47	3	0	1.38963e-28	697.984	237.057	61	4	0	3.12808e-28	814.738	169.55	42	4	0	3.80514e-28	681.786	164.36	56	0	0	2.29335e-33	391.405	80.3417	42	1	0	6.28677e-26	442.816	71.0234	49	5	0	1.14015e-35	353.5
1090047	98.1622	18.8348	37	2	0	0.0432969	89.5588	18.8715	34	4	0	0.867429	83.8	21.4204	25	6	0	0.721777	105.275	23.3589	40	1	0	0.0441597	98.7381	20.257	42	4	0	0.942623	103.78	26.2055	41	1	0	0.0879984	103.615	23.3775	39	4	0	0.0303096	95.1667	22.4811	36	5	0	0.592429	103.733
1090048	87.9118	18.8444	34	6	0	0.925301	84.8889	13.7939	36	7	0	0.999536	89.0816	25.223	49	2	0	0.227349	95.2917	22.0753	48	7	0	0.86125	94.9167	25.0467	36	6	0	0.979523	90.1154	16.0693	52	3	0	0.999622	89.3	15.6539	30	5	0	0.990072	93.8864	20.9642	44	2	0	0.750889	86.7222
1090050	104.447	26.6669	47	8	0	0.00207281	107.791	24.93	43	3	0	0.000215217	95.5849	25.0603	53	7	0	0.00499581	113.298	25.8818	47	4	0	0.000191451	118.706	29.8599	51	5	0	0.0004109	115.955	32.629	44	2	0	0.000385685	104.262	25.9343	42	3	0	0.0277746	109.417	28.5872	48	2	0	0.00111427	102.106
1090053	242.111	79.2826	45	3	0	1.50049e-16	164.558	54.7376	43	5	0	4.92431e-11	205.341	72.5181	41	9	0	2.27287e-13	287.039	91.9356	51	2	0	5.38482e-20	258.375	89.4807	48	3	0	3.53793e-16	153.472	42.4564	36	5	0	1.71873e-09	154.3	33.7232	30	3	0	1.27183e-10	140.321	36.4806	53	6	0	3.12359e-12	149.333
1090056	90.8158	14.7297	38	10	0	0.780469	112.381	34.591	42	2	0	0.000445451	88.8605	18.3116	43	10	0	0.188682	103.273	19.3039	33	6	0	0.097094	99.9	19.8608	40	8	0	0.88793	105.881	24.6885	42	4	0	0.0244294	91.8718	13.9401	39	6	0	0.973806	94.3864	22.4512	44	5	0	0.686921	89.0263
1090059	98	18.257	42	4	0	0.0337482	103.933	24.6301	60	2	0	0.000694592	98.037	28.188	54	8	0	0.00184046	113.321	30.2253	53	4	0	0.000494758	99.0638	18.2642	47	6	0	0.958028	100.489	23.1393	47	6	0	0.244907	99.5676	21.0602	37	3	0	0.181012	99.5333	25.9138	45	4	0	0.186548	94.7143
1090064	109.812	24.8913	32	6	0	0.000249367	158.667	47.1137	39	4	0	7.60908e-11	134.615	47.0881	26	3	0	1.04154e-05	122.256	26.2204	39	3	0	1.06483e-06	122.979	29.95	48	4	0	2.77641e-05	122.163	28.2004	49	3	0	1.43862e-07	108.447	28.096	47	1	0	0.00252992	105.143	17.9397	35	5	0	0.00256696	109.551
1090066	101.342	21.2645	38	5	0	0.00843625	105.347	23.2133	49	5	0	0.000328675	90.3571	22.7466	42	9	0	0.131221	101.758	24.1765	33	7	0	0.244335	106.86	25.0776	43	4	0	0.214047	102.237	22.3998	38	3	0	0.133525	109	29.5288	41	2	0	0.00460076	91.6923	16.6467	39	7	0	0.944255	95.9756
1090072	89.225	18.2018	40	6	0	0.881592	93.5312	16.1704	32	2	0	0.459545	93.5	24.08	30	6	0	0.0578248	100.424	23.838	33	2	0	0.349662	100.389	20.0845	36	6	0	0.841147	99.1591	20.0313	44	2	0	0.368344	96.925	21.7908	40	2	0	0.435888	92.25	14.3569	28	4	0	0.912992	101.9
1090075	88.8	20.6836	35	3	0	0.862883	83.6341	13.0264	41	6	0	0.999985	80.275	15.7023	40	6	0	0.990343	106.07	29.8699	43	3	0	0.0593686	104	30.286	30	4	0	0.485193	94	17.7491	32	3	0	0.900799	93.9189	23.7386	37	2	0	0.732175	89.7407	17.5731	27	3	0	0.963036	87.4091
1090079	143.276	22.5213	29	6	0	5.87393e-13	169.436	35.0825	39	4	0	1.84246e-16	159.71	40.342	31	0	0	1.69695e-11	150.976	32.2098	41	6	0	3.25614e-13	125.676	24.4388	34	5	0	4.84985e-06	140.275	27.7433	40	4	0	3.86162e-12	119.02	23.4951	51	2	0	4.59005e-09	136.302	42.1892	43	0	0	8.52464e-08	126.885
1090088	100.312	23.9481	32	6	0	0.0410087	109.048	30.9437	42	4	0	0.000981212	107.488	35.073	43	5	0	0.000147552	116.562	32.5157	48	2	0	0.000221096	115.286	30.2126	35	3	0	0.0155917	104.977	28.2105	43	4	0	0.059849	100.667	22.7286	45	6	0	0.105908	97.8333	21.2966	48	7	0	0.28295	101.25
1090091	97.4902	27.284	51	8	0	0.10795	88.6522	17.5451	46	4	0	0.957845	80.2353	19.0105	34	5	0	0.965071	99.7907	24.3521	43	1	0	0.396124	100.855	22.658	55	6	0	0.828828	86.2857	20.4099	35	5	0	0.999198	93.6944	17.5724	36	5	0	0.815132	95.4524	20.9229	42	3	0	0.572905	96
1090092	100.83	25.4177	47	5	0	0.0167847	93.7885	23.3476	52	5	0	0.432958	83.625	15.5309	32	5	0	0.83559	98.8537	20.4873	41	5	0	0.493851	112.349	31.8051	43	8	0	0.0427136	93.5106	18.1118	47	11	0	0.956066	98.4583	21.4892	48	6	0	0.252014	92.4545	20.3178	44	6	0	0.875953	94.8113
1090093	7329.81	1635.36	31	4	0	9.16599e-22	7110.78	1014.84	36	6	0	1.17552e-31	6964.25	1856.49	32	2	0	3.64044e-20	8507.59	2233.57	32	0	0	2.28376e-20	12648.4	2349.26	46	2	0	3.13161e-35	8255.8	1316.72	45	1	0	2.98992e-37	8177.37	1566.01	51	2	0	3.27778e-38	7971.58	1314.3	36	6	0	1.57983e-29	6236.68
1090095	141.49	31.9258	51	2	0	3.79931e-15	155.911	36.862	45	6	0	4.85104e-15	150.245	37.3405	49	4	0	2.43773e-16	135.125	32.8463	40	3	0	1.09488e-08	153.935	37.4856	46	8	0	4.96622e-12	137.304	30.5009	46	3	0	1.62274e-11	135.1	31.0814	50	2	0	5.58943e-12	140.542	35.5462	48	1	0	1.28627e-11	133.154
1090100	93.7143	19.2638	35	7	0	0.378176	100.5	20.9064	40	3	0	0.0172132	91.3333	21.0702	30	2	0	0.103537	106.469	28.8198	32	2	0	0.0715204	104.808	13.1424	26	5	0	0.349301	112.2	29.6269	35	3	0	0.00411543	101.433	23.6347	30	2	0	0.125134	89.9259	12.794	27	5	0	0.990014	96.4722
1090102	200.071	60.6157	42	3	0	1.08818e-14	212.529	56.76	51	5	0	1.82328e-20	175.881	54.6341	42	3	0	1.21165e-13	194.646	50.9825	48	3	0	1.61562e-17	213.712	58.1922	52	5	0	6.23599e-19	200.255	44.452	47	3	0	1.80418e-20	177.222	36.8651	36	3	0	1.99085e-15	192.057	38.0098	53	1	0	9.59287e-25	152.375
1090110	114.342	27.2012	38	4	0	9.50828e-06	125	35.4765	39	2	0	1.04058e-06	104.833	27.2954	30	1	0	0.000443386	136.097	40.5901	31	2	0	8.42809e-06	117.469	23.7188	32	5	0	0.00136342	119.31	32.2214	29	3	0	0.000714629	120.444	22.2998	36	3	0	9.10252e-08	124.243	35.8139	37	5	0	1.43937e-05	109.191
1090112	1100.12	235.736	40	5	0	3.60264e-27	1257.52	333.49	31	2	0	7.47194e-19	1175.02	366.283	52	1	0	1.81375e-27	1184.88	304.429	43	1	0	5.15846e-26	1453	290.616	40	3	0	1.65185e-28	1134.5	271.483	44	0	0	9.0659e-28	1667.82	318.224	38	0	0	4.27054e-28	1524.7	299.317	43	2	0	4.87251e-31	853.912
1090114	95.4727	25.7249	55	3	0	0.213739	98.6786	28.3627	56	1	0	0.0787949	87.0364	19.2997	55	9	0	0.398329	91.087	18.1449	46	5	0	0.99691	100.328	19.6978	64	5	0	0.91662	91.6458	18.9652	48	5	0	0.988836	102.959	25.2693	49	1	0	0.0372355	96.8913	21.4323	46	5	0	0.396033	88.4906
1090121	1126.66	168.181	32	9	0	1.04812e-26	1417.74	417.341	42	1	0	1.61648e-23	1333.05	397.137	40	1	0	2.70663e-22	1274.22	310.459	40	1	0	3.12171e-25	1221.38	307.219	37	0	0	7.49746e-23	1096.33	180.036	49	1	0	3.26692e-38	1254.67	243.811	39	1	0	3.4315e-28	1268.13	342.707	38	1	0	1.63685e-22	1030.71
1090128	104.347	22.9624	49	4	0	0.000442304	110.179	27.6965	39	2	0	0.000242478	94.7556	21.4425	45	8	0	0.00600996	107.739	23.6375	46	5	0	0.00698886	128.095	36.0202	42	1	0	4.14509e-05	113.952	25.6403	62	6	0	4.45205e-06	115.359	23.1181	39	2	0	4.46117e-06	111.2	25.5265	40	7	0	0.000287481	102.194
1090131	165.5	37.8766	38	6	0	1.81341e-14	185.179	55.4697	39	1	0	6.43675e-13	171.735	40.8184	34	4	0	4.41e-14	198.15	60.1006	40	1	0	3.55363e-13	162.926	35.8768	27	2	0	2.38086e-09	167.065	47.9117	31	2	0	3.04089e-09	145.436	30.4361	39	1	0	1.38262e-12	136.395	31.8107	38	3	0	1.18185e-09	138.745
1090132	169.639	44.0131	36	4	0	1.18373e-12	153.184	43.9169	38	3	0	2.02172e-10	142.645	51.3177	31	3	0	5.17577e-07	169.794	52.0261	34	6	0	1.76719e-09	179.865	52.4326	37	5	0	7.79804e-11	144.182	40.2348	33	2	0	1.03961e-07	115.081	27.0282	37	1	0	8.15221e-05	142.125	47.3557	32	2	0	2.53596e-06	118.257
1090136	92.7907	17.125	43	3	0	0.48527	95.2391	18.5031	46	5	0	0.234332	83.0769	13.9633	52	5	0	0.950682	117.531	32.0232	32	3	0	0.00119993	115.795	26.1432	44	1	0	0.00201005	98.9661	20.8897	59	5	0	0.380798	95.697	17.6254	33	1	0	0.585114	101.25	23.5892	32	2	0	0.111242	93.7442
1090139	144.208	43.2568	48	3	0	5.38553e-11	257.32	88.4334	50	4	0	5.86834e-18	134.7	47.4062	40	2	0	6.17438e-08	341.978	112.052	46	4	0	4.04591e-19	180.844	59.2272	45	3	0	1.86374e-11	134.268	34.2776	41	4	0	2.09886e-08	110.114	23.1358	44	4	0	0.000148979	112.29	19.9319	31	4	0	4.34641e-05	96.4706
1090142	1778.57	413.299	47	4	0	8.07241e-31	1814.27	489.508	41	2	0	1.25071e-24	1556.67	334.185	52	6	0	1.50425e-35	1944.55	371.706	49	4	0	5.46409e-36	2337.03	438.561	39	1	0	2.71786e-29	1495.74	206.603	39	4	0	7.46136e-34	1475.83	236.381	42	2	0	8.31584e-34	1601.77	281.388	43	1	0	4.76035e-33	1310.61
1090152	96.5556	25.919	27	4	0	0.223099	99.88	24.0318	25	4	0	0.0900874	90.5333	20.4615	30	1	0	0.137005	102.829	22.2664	35	5	0	0.146771	94.275	17.8153	40	6	0	0.999142	98.7714	25.4455	35	5	0	0.441623	109.788	20.6152	33	2	0	0.000365421	98.4286	20.5214	42	6	0	0.229109	100.156
1090154	2603.44	568.171	50	3	0	2.55065e-34	3757.94	964.352	36	1	0	6.86562e-23	2718.96	497.662	27	5	0	4.80946e-21	3415.02	534.628	41	8	0	4.63762e-34	3350.92	646.637	48	3	0	1.68687e-35	2852.18	428.3	50	1	0	4.90443e-42	3047.91	720.495	45	1	0	1.21928e-29	3046.87	446.867	39	1	0	1.8389e-33	2786.75
1090161	100.946	27.9493	37	3	0	0.040604	101.208	26.2915	53	6	0	0.0160489	91.7556	19.1717	45	2	0	0.0332545	108.025	27.4745	40	9	0	0.0202424	113.326	26.4005	43	5	0	0.011412	108.056	31.7885	36	2	0	0.0348585	102.396	24.6938	53	8	0	0.0409228	98.5588	21.7314	34	4	0	0.253251	104.032
1090162	219.486	73.4464	35	3	0	3.37821e-12	194.13	66.9873	23	1	0	1.53839e-07	223.926	50.6427	27	5	0	5.22368e-14	297.594	113.721	32	1	0	2.08988e-11	222.088	63.1959	34	2	0	8.57784e-13	181.22	56.5882	41	1	0	5.53046e-12	160.35	41.2177	40	4	0	2.12477e-12	159.435	44.069	46	4	0	5.5813e-13	174.429
1090167	106.359	26.045	39	2	0	0.00113514	108	28.3358	25	1	0	0.00779531	103.625	29.3694	32	3	0	0.00114681	104.581	19.2644	31	3	0	0.0531278	120.606	35.2898	33	5	0	0.00504433	96.871	18.9187	31	5	0	0.643341	96.0357	15.2157	28	4	0	0.544871	115.848	29.9668	33	2	0	0.000312141	101.029
1090170	102.244	21.2647	45	7	0	0.0021763	107.048	26.4529	42	3	0	0.000803055	124.889	45.6169	36	1	0	6.55531e-06	105.907	25.2226	43	6	0	0.0362131	129.189	39.0298	37	5	0	0.00017141	114	22.0094	35	2	0	7.62901e-05	113.589	32.21	56	4	0	9.61372e-05	103.222	19.2615	54	4	0	0.00432804	102.282
1090176	94.5306	23.6265	49	4	0	0.294785	95.0238	21.9972	42	6	0	0.301222	92.225	18.2258	40	6	0	0.0246742	102.205	22.2727	44	6	0	0.159117	113.582	27.234	55	6	0	0.00514084	94.9773	13.9041	44	7	0	0.929206	91.3721	17.3068	43	6	0	0.966793	97.7273	23.4084	33	5	0	0.342012	87.7021
1090180	567.075	141.444	53	1	0	1.84878e-30	737.706	186.124	34	2	0	1.91124e-20	345.978	112.262	46	1	0	3.6562e-20	643.786	246.329	42	0	0	7.1747e-18	438.146	76.5498	41	1	0	3.42412e-28	425.545	83.3408	44	4	0	2.78629e-28	280.137	52.7136	51	3	0	3.6544e-30	191.787	43.6249	47	4	0	1.06174e-19	265.767
1090181	97.5714	22.1764	49	7	0	0.0655571	103.827	28.2515	52	4	0	0.00471168	93.78	21.4088	50	2	0	0.00909159	106.204	26.522	49	6	0	0.0285835	107.512	28.2804	43	3	0	0.197157	104.189	22.6877	53	7	0	0.0290406	90.3455	18.0126	55	7	0	0.991602	95	21.0979	42	4	0	0.625463	97.4773
1090192	88.6471	19.3154	34	3	0	0.884205	86.7073	18.8019	41	2	0	0.983822	76.8936	15.8296	47	6	0	0.999912	93.5349	19.0054	43	3	0	0.961367	92.7353	16.4562	34	7	0	0.999781	94	17.4292	37	5	0	0.920523	89.3939	16.1631	33	1	0	0.990493	95.8387	20.4664	31	4	0	0.52279	85.625
1090193	93.2619	18.517	42	8	0	0.421868	98.3556	27.5435	45	2	0	0.10997	97.2609	28.4061	46	4	0	0.0062989	103	23.2448	51	7	0	0.102329	104.087	23.2855	46	3	0	0.466144	103.361	21.2739	36	3	0	0.0750745	89.5946	14.5878	37	8	0	0.996041	97.2973	17.1268	37	4	0	0.330871	95
1090195	95.7955	17.8737	44	2	0	0.128811	99.7347	30.9689	49	3	0	0.0745214	96.3191	22.2555	47	7	0	0.00183866	104.911	27.0348	56	6	0	0.0487117	113.878	26.8227	41	4	0	0.0104882	100.104	27.1836	48	5	0	0.309273	107.341	26.1349	41	4	0	0.00524052	90.375	13.9416	48	9	0	0.996352	96.4808
1090196	93.0682	25.2074	44	4	0	0.461008	92.9048	16.8593	42	6	0	0.55035	84.1887	17.8983	53	7	0	0.808162	89.8667	15.5777	45	6	0	0.9998	94.1591	20.7745	44	9	0	0.998134	97.3478	19.0452	46	7	0	0.609264	92.3953	19.0577	43	6	0	0.909664	97.6	26.0056	45	5	0	0.345965	88.6829
1090201	94.9423	20.8396	52	2	0	0.220724	87.1905	15.5065	42	7	0	0.992065	75.375	14.9402	32	5	0	0.99988	98.0943	27.266	53	6	0	0.574581	104.245	27.3941	49	6	0	0.454354	101.421	25.9705	38	4	0	0.220453	99.1667	25.8303	48	2	0	0.228411	92.1143	19.2075	35	7	0	0.88261	91.0217
1090202	97.6216	23.1761	37	6	0	0.102421	99.5682	18.5063	44	8	0	0.0144194	88.6	20.8131	50	5	0	0.225872	103.851	18.9576	47	5	0	0.0378131	108.5	29.826	34	5	0	0.182375	100.184	21.7167	38	6	0	0.282482	101.182	21.9921	33	3	0	0.109056	93.093	19.7265	43	6	0	0.833754	99.7826
1090204	86.9574	14.3602	47	5	0	0.995464	91.1111	17.9986	54	5	0	0.804238	81.9434	15.8508	53	3	0	0.975523	93.8537	20.3477	41	9	0	0.935832	96.9474	18.8378	38	4	0	0.98414	96.7949	25.1283	39	4	0	0.629252	94.6176	20.3708	34	1	0	0.689371	96.0294	18.7495	34	3	0	0.50265	85.5143
1090209	86.8049	23.1119	41	7	0	0.944346	92.2	20.862	35	4	0	0.614541	77.7429	15.9859	35	7	0	0.998429	96.7632	22.9187	38	3	0	0.706357	109.892	33.9737	37	2	0	0.141306	88.9355	12.6963	31	5	0	0.999821	97.6957	22.9597	46	3	0	0.348288	92.4783	18.798	46	6	0	0.897261	94.4792
1090215	83.881	13.5254	42	7	0	0.999931	84.7368	13.4258	38	5	0	0.999797	83.6154	18.4126	52	3	0	0.85512	96.1515	24.435	33	2	0	0.730958	98.7561	21.8732	41	3	0	0.925315	91.425	16.4299	40	8	0	0.993019	89.4	18.1225	35	7	0	0.985094	94.9615	20.8627	52	5	0	0.645522	95.4038
1090220	104.2	5.74705	15	8	0	8.32793e-07	101.24	19.4835	25	8	0	0.0256983	112.973	33.7996	37	3	0	1.43592e-05	120.386	26.1625	44	4	0	1.08283e-06	196.105	46.7759	38	3	0	8.31214e-15	127.97	25.6399	33	1	0	7.58957e-08	112.75	22.9909	32	3	0	0.000168853	125.444	23.8153	36	6	0	5.74473e-09	117.154
1090221	1170.97	279.313	39	5	0	6.18465e-25	990.333	266.949	24	1	0	1.60139e-14	989.308	217.728	39	3	0	4.72851e-26	1238.92	309.888	36	4	0	1.98238e-22	1429.51	316.305	37	0	0	6.16736e-25	959.619	158.857	42	1	0	1.53543e-32	884.88	166.885	50	0	0	1.10019e-35	998.968	128.319	31	2	0	1.25557e-27	820.579
1090224	85.2812	17.2276	32	7	0	0.989416	88.4167	23.5297	24	3	0	0.836735	72.0667	13.3828	30	5	0	0.999999	95.6667	22.2123	27	3	0	0.764815	105.577	31.6786	26	3	0	0.388267	91.6667	18.8255	36	6	0	0.97637	89	18.4148	30	4	0	0.98148	104.447	31.0472	38	5	0	0.0521335	91.1
1090228	428.281	81.1797	32	2	0	1.46399e-21	389.109	100.394	46	2	0	2.56092e-24	321.7	85.4881	40	1	0	2.69971e-20	391.941	84.2205	34	1	0	1.61216e-20	475	131.953	46	1	0	1.6792e-23	402.422	99.8133	45	1	0	2.09864e-24	344.821	54.3064	28	2	0	3.72775e-20	307.756	61.7172	45	4	0	1.76416e-26	297.951
1090239	280.333	61.5613	33	3	0	2.92567e-18	275.944	49.3245	36	5	0	1.52366e-22	260.258	64.5234	31	1	0	8.57487e-16	359.233	99.3599	30	0	0	5.15283e-15	394.385	96.2523	39	3	0	3.43781e-21	306.65	54.3099	40	3	0	1.80013e-25	394.282	62.2334	39	1	0	2.50845e-28	290.371	52.7369	35	1	0	7.08672e-22	291.966
1090240	96	24.551	49	5	0	0.17575	94.625	18.7558	40	4	0	0.321786	89.4444	20.2625	45	2	0	0.157118	95.8333	27.1703	48	6	0	0.773231	104.319	28.1997	47	4	0	0.449468	98.7556	24.5544	45	3	0	0.433114	97.5106	19.5402	47	4	0	0.345149	93.3265	23.0257	49	4	0	0.793616	96.1667
1090241	112.094	32.4279	32	6	0	0.000979979	113.34	26.6656	47	3	0	2.53503e-06	98.2368	30.1791	38	6	0	0.0101901	125.453	35.6983	53	3	0	7.50412e-07	128.929	40.2143	42	1	0	0.00011159	110	28.978	45	3	0	0.00438006	99.75	20.3101	40	5	0	0.149701	105.019	24.0208	52	9	0	0.00485968	101.535
1090243	145.192	43.8178	52	4	0	7.3595e-12	140.919	32.5494	37	7	0	6.09334e-11	158.811	63.0934	53	3	0	1.72524e-11	137.405	36.9696	37	3	0	1.18462e-07	134.222	31.7752	36	6	0	8.39314e-07	123.978	28.4976	45	6	0	1.28409e-07	121.297	27.0019	37	3	0	1.13807e-06	114.458	28.3459	48	4	0	2.26863e-05	113.14
1090255	88.3617	17.794	47	4	0	0.948422	98.2812	23.4497	32	4	0	0.116815	79.7647	17.4305	34	7	0	0.982531	94.725	18.2265	40	5	0	0.916752	98.96	22.5027	25	4	0	0.852808	98.7447	17.5096	47	3	0	0.406436	90.6316	15.8973	38	7	0	0.983499	91.975	18.7172	40	2	0	0.911242	90.4651
1090259	86.44	12.0833	25	3	0	0.991771	94.122	25.954	41	2	0	0.414337	90.4444	27.9177	36	0	0	0.193303	94.3333	22.0159	39	4	0	0.893177	112.857	35.1725	56	4	0	0.0296678	91.9643	16.4147	28	6	0	0.971263	93.2973	20.3877	37	4	0	0.816286	91.4865	16.1118	37	5	0	0.952733	95.5641
1090270	121.831	32.9378	59	4	0	3.28019e-09	127.796	36.668	49	8	0	1.53523e-08	102.064	23.6601	47	5	0	1.9971e-05	104.843	22.2678	51	3	0	0.0296096	116.4	36.2865	40	5	0	0.0170814	104.041	20.5345	49	5	0	0.0251548	101.208	20.3955	53	5	0	0.0453945	97.8958	18.9661	48	4	0	0.252593	92.1053
1090273	88.0263	16.3666	38	5	0	0.955957	92.2857	18.6578	21	2	0	0.591071	83.25	15.3973	44	2	0	0.905118	97.0526	14.9322	38	4	0	0.761631	97.7941	24.157	34	4	0	0.921064	109.786	34.3771	42	3	0	0.0169522	92.3714	17.1483	35	7	0	0.910662	102.767	31.3134	30	2	0	0.125019	97.8158
1090274	86.9804	21.5801	51	5	0	0.967411	93.2131	19.9183	61	5	0	0.503774	83.5	17.5304	50	10	0	0.871693	93.3488	21.2153	43	3	0	0.949907	94.8205	20.1858	39	6	0	0.995666	96.7778	20.3486	36	5	0	0.653847	87.0357	13.4488	56	6	0	0.999998	82.2	17.601	50	3	0	0.999999	94.449
1090278	104.07	32.6361	43	2	0	0.0137556	89.5714	18.2517	49	5	0	0.916051	84.1579	17.9422	57	6	0	0.819618	95.5357	19.6214	28	5	0	0.806494	103.743	23.5001	35	2	0	0.504957	112.78	32.7815	41	4	0	0.0033639	100.972	19.9162	36	4	0	0.0873981	94.0417	18.4229	48	2	0	0.772334	93.7097
1090279	210.865	53.0874	52	4	0	6.78385e-22	216.809	58.6269	47	3	0	5.02212e-19	203.244	54.2185	45	4	0	1.2264e-18	193.68	37.9646	25	7	0	2.63487e-12	271.577	50.9188	52	3	0	1.38367e-29	215.14	40.1708	43	1	0	1.18922e-22	235.289	42.2917	38	1	0	6.16582e-22	206.696	42.7896	23	7	0	1.04177e-11	185.9
1090280	107.206	24.5848	34	5	0	0.000800662	115.406	21.5913	32	5	0	1.0652e-06	109.594	21.4564	32	5	0	4.30492e-07	117.419	21.7666	31	4	0	2.30562e-05	138.892	33.8557	37	1	0	1.36133e-07	119.714	24.1398	28	1	0	3.15831e-05	110.188	23.9616	32	3	0	0.00135277	105.708	21.6519	48	7	0	0.00171097	101.5
1090286	84.6897	13.7038	29	5	0	0.998003	79.5152	13.3419	33	5	0	0.999999	79.35	17.7887	40	3	0	0.991304	88.6452	13.1594	31	6	0	0.999913	106.062	32.8908	32	4	0	0.349614	93.6757	15.0075	37	4	0	0.959871	93.4722	20.7302	36	4	0	0.795335	85.48	15.9586	25	5	0	0.99852	85.6486
1090288	483.244	131.03	41	3	0	5.30608e-22	412.75	99.1039	40	0	0	1.03569e-22	403.268	121.073	41	1	0	5.44378e-20	573.979	151.108	47	4	0	5.47137e-26	631.405	145.878	42	1	0	1.13958e-25	474.1	94.3267	40	1	0	4.67651e-26	353.542	83.1932	48	1	0	3.36796e-26	388	82.5585	46	2	0	1.39021e-27	284.256
1090291	86.2571	14.6234	35	6	0	0.993067	83.8571	13.0094	35	6	0	0.999922	79.0909	16.7787	44	5	0	0.996764	102.406	23.8082	32	4	0	0.199735	97.2143	22.6237	42	5	0	0.966337	89.7778	17.7041	36	6	0	0.996124	91.1915	19.5355	47	5	0	0.961546	90.814	16.9499	43	4	0	0.975033	89.775
1090292	97.36	28.925	25	3	0	0.214054	94.5312	23.4204	32	2	0	0.378578	88.4062	24.2632	32	2	0	0.318554	117.417	28.4709	36	2	0	0.000197222	116.128	30.6956	39	4	0	0.0082959	102.343	23.9226	35	2	0	0.153024	96.5946	17.8208	37	5	0	0.46894	107.139	26.4534	36	1	0	0.00838357	98.6389
1090296	123.378	44.5713	45	3	0	1.69086e-05	122.564	32.3491	39	5	0	8.34221e-07	114.235	38.1616	34	6	0	8.04809e-05	138.235	43.424	34	3	0	3.87546e-06	137.974	40.9842	38	2	0	4.58002e-06	122.378	26.3769	45	4	0	9.73232e-08	114.87	28.1903	46	4	0	2.81555e-05	121.061	31.2799	49	4	0	5.20344e-07	117.75
1090300	84.7429	18.3309	35	3	0	0.992464	88.1053	22.1113	38	2	0	0.91912	77.6364	9.56952	22	6	0	0.999828	96.0571	23.3817	35	5	0	0.753647	89.25	13.9908	32	5	0	0.999999	85.2174	14.8751	23	0	0	0.999796	89.5152	18.1902	33	8	0	0.980727	89.84	20.4342	25	4	0	0.928908	89.5
1090307	115.774	27.1952	31	2	0	2.54017e-05	118.277	25.4069	47	5	0	1.069e-08	105.762	33.4079	42	3	0	0.00026484	120.297	29.8858	37	4	0	5.03172e-05	160.879	36.3677	33	4	0	1.32098e-10	113.816	22.5051	38	3	0	6.14337e-05	127.324	28.5516	34	3	0	1.8745e-07	131.917	27.4858	24	3	0	7.95959e-07	106.205
1090324	110.571	32.1854	35	3	0	0.00118744	108.458	25.9285	59	6	0	1.65632e-05	100.245	28.7406	49	8	0	0.000729927	103.273	26.2691	44	7	0	0.133191	122.449	30.7321	49	3	0	4.98942e-05	111.216	28.8876	51	2	0	0.00109606	106.633	21.7041	30	2	0	0.00746269	103.435	19.1642	62	4	0	0.00183265	97.2105
1090326	117.024	36.5557	42	2	0	4.96804e-05	117.514	33.1458	37	0	0	3.94432e-05	103.179	25.3583	39	4	0	9.36249e-05	120.654	31.1833	26	2	0	0.000738199	128.16	34.9123	50	3	0	4.89652e-06	104.062	21.3677	32	7	0	0.0636565	102.933	22.513	45	4	0	0.02859	99.1429	19.955	28	5	0	0.210152	102.042
1090327	482.808	116.836	26	3	0	1.44698e-15	411.214	112.368	42	4	0	1.12697e-21	492.457	124.772	35	4	0	3.63372e-20	497.75	94.2281	28	0	0	2.78901e-19	544.316	116.665	38	2	0	5.34333e-24	398.455	76.6812	33	1	0	1.7332e-21	422.594	90.8873	32	3	0	9.02246e-20	411.66	84.6795	47	1	0	3.92331e-29	375.972
1090328	185.19	68.3992	42	1	0	3.03225e-11	161.159	41.0122	44	7	0	2.26857e-14	181.579	53.6488	38	4	0	1.85126e-13	187.556	52.4216	45	2	0	5.63894e-15	229.062	50.2108	48	3	0	2.5396e-22	168.923	33.2252	39	6	0	3.38699e-16	150.1	27.7902	50	7	0	1.11509e-18	155.469	35.1604	32	3	0	4.59057e-11	140.689
1090332	91.1429	22.3998	49	9	0	0.684454	113.667	38.7594	33	3	0	0.00242772	87.6042	23.4173	48	7	0	0.357528	94.7317	17.8718	41	8	0	0.922985	105.471	26.8032	51	3	0	0.328798	92.2	13.334	50	9	0	0.998519	101.224	22.6378	49	5	0	0.0701823	96.6415	23.9937	53	5	0	0.429423	102.735
1090333	87.025	18.6155	40	5	0	0.968938	96.7059	22.0709	34	3	0	0.183543	83.6875	19.997	48	6	0	0.819485	99.9149	16.5658	47	8	0	0.324863	105.156	28.0898	32	3	0	0.392876	92	20.087	36	3	0	0.961985	99.9556	19.0513	45	8	0	0.10706	100.269	22.3774	52	4	0	0.0905935	82.5952
1090338	85.5	12.2698	22	6	0	0.993907	86.5455	19.8289	44	4	0	0.984564	77.7143	12.6621	35	7	0	0.999849	96.1026	24.5773	39	6	0	0.751221	94.075	21.661	40	4	0	0.996343	98.6	20.9751	35	2	0	0.448224	93.2857	18.1701	35	2	0	0.837685	89.3488	14.1907	43	5	0	0.998194	85.5429
1090341	589.862	207.765	29	1	0	1.3607e-13	660.95	123.666	20	5	0	9.86509e-15	490.038	159.52	26	2	0	7.4507e-13	583.763	155.258	38	4	0	3.55547e-21	816.553	205.499	38	3	0	1.00924e-22	553.611	130.946	36	5	0	1.22984e-21	675.415	205.966	41	1	0	4.3461e-21	607.676	173.074	34	3	0	2.27284e-18	533.179
1090343	93.1176	22.8125	34	5	0	0.457214	92.3714	19.7679	35	3	0	0.601211	82.2308	20.2971	39	3	0	0.893534	107.263	28.6966	38	1	0	0.0388515	104.268	21.572	41	6	0	0.4444	95.2683	24.2755	41	3	0	0.772526	94.6071	24.4727	28	4	0	0.646313	90.6286	12.4784	35	7	0	0.992427	88.2778
1090347	129.121	40.3103	33	3	0	5.70934e-06	127.268	35.6518	41	2	0	1.65213e-07	121.6	37.2015	35	3	0	1.41221e-06	122.387	28.7839	31	6	0	4.02868e-05	119.135	23.6363	37	4	0	0.000178189	115.921	24.9046	38	5	0	4.43601e-05	110.28	33.559	50	3	0	0.0025728	95.0455	14.4073	22	4	0	0.626344	103.8
1090348	135.62	34.0185	50	2	0	3.82499e-12	153.383	41.4249	47	5	0	2.33307e-13	142.907	47.4055	43	3	0	4.96138e-10	157.222	40.0873	45	4	0	6.61383e-13	170.958	36.7632	48	5	0	4.52729e-17	140.744	35.4247	43	7	0	4.01245e-10	147.935	36.4005	31	4	0	4.16612e-09	152.955	41.2197	44	1	0	5.78875e-12	135.641
1090349	122.87	32.0115	46	5	0	4.08792e-08	128.718	42.0194	39	3	0	2.83149e-06	106.759	33.3484	29	2	0	0.00134596	118.781	22.6213	32	5	0	1.09805e-05	136.575	47.674	40	4	0	4.7812e-05	111.267	22.2291	30	7	0	0.00152716	113.636	28.2416	44	2	0	0.000104112	112.556	26.6564	27	3	0	0.00173473	107.303
1090358	94.6571	21.8914	35	1	0	0.299873	101.152	26.6916	46	3	0	0.0253552	96.5778	29.7455	45	1	0	0.0130851	98.5152	23.2824	33	1	0	0.528116	106.419	29.2479	43	2	0	0.279953	101.519	24.031	27	4	0	0.235682	92.2857	19.4305	28	4	0	0.86129	96.1064	22.7847	47	4	0	0.493404	89.7419
1090360	102.659	26.1818	44	6	0	0.00774105	100.98	21.0841	51	4	0	0.00588311	95.1111	25.2573	36	5	0	0.0226573	111.34	29.1721	47	4	0	0.00254886	121.511	33.7407	45	2	0	0.000510142	93.7941	22.4091	34	7	0	0.866136	107.267	28.7295	45	2	0	0.00730055	93.9286	19.1214	42	7	0	0.761325	100.659
1090364	464.571	111.611	49	2	0	3.84628e-28	424.378	119.964	45	5	0	1.06674e-22	695.375	189.496	56	3	0	3.61922e-31	523.239	163.313	46	3	0	3.94545e-22	584.569	158.508	51	1	0	2.28032e-27	470.238	119.288	42	1	0	3.06272e-23	499.104	125.945	48	0	0	7.97859e-27	468.394	107.391	33	0	0	6.69849e-20	411.692
1090368	89.2927	21.1509	41	1	0	0.844724	90.439	21.5987	41	4	0	0.79357	84.6949	20.8113	59	4	0	0.728472	98	17.289	45	4	0	0.621108	99.5094	18.8472	53	5	0	0.947097	94.4615	21.0886	39	6	0	0.857646	94.9706	19.8334	34	3	0	0.657296	92.4762	15.9592	42	12	0	0.922049	88.8333
1090369	91.9783	20.5226	46	6	0	0.592606	97.3171	19.116	41	6	0	0.090377	90.5385	17.6051	39	7	0	0.0739457	98.3725	20.3558	51	4	0	0.559586	113.98	31.6882	50	5	0	0.0138365	104.915	26.5156	47	4	0	0.0433708	105.766	27.9107	47	4	0	0.0128338	93	21.7756	46	4	0	0.825862	97.7234
1090370	95.5294	24.3824	34	2	0	0.251484	89.4912	18.6702	57	4	0	0.931394	88.0526	20.4146	38	5	0	0.306582	105.122	24.2499	41	5	0	0.0519041	110.756	24.7351	45	4	0	0.0331141	97.5	20.5826	50	2	0	0.585508	92.5349	20.0337	43	2	0	0.890855	84.1395	15.8874	43	9	0	0.999993	91.9545
1090372	96.087	28.6681	46	4	0	0.213466	87.2	14.3728	35	6	0	0.990765	81.6667	20.068	57	9	0	0.957917	110.596	40.559	52	3	0	0.0206008	112.74	33.1082	50	2	0	0.0311329	101.952	23.9206	42	1	0	0.153944	92.8846	17.2589	52	7	0	0.923005	98.1333	25.5366	60	5	0	0.265542	91.5625
1090376	102.818	25.1851	44	7	0	0.00543202	127.774	44.6883	31	2	0	8.27474e-05	87.8158	19.7482	38	6	0	0.326501	107.255	31.2671	51	4	0	0.0298334	116.6	32.8998	40	7	0	0.00923217	102.735	23.9294	49	3	0	0.0928205	96.35	20.5058	40	5	0	0.5017	93.475	20.3797	40	3	0	0.784972	98.9592
1090377	112.34	34.0896	47	10	0	0.000133899	114.698	26.1966	43	9	0	1.60159e-06	108.4	32.8802	45	6	0	2.51702e-05	103.886	23.2097	35	5	0	0.102425	121.667	30.8862	45	2	0	0.000174162	119.164	36.6893	55	3	0	4.28922e-05	128.75	35.2789	40	5	0	4.83996e-07	119.079	33.5232	38	4	0	7.3164e-05	106.255
1090382	116.289	26.9162	38	5	0	2.02888e-06	127.698	27.4248	43	5	0	1.28987e-10	110.184	26.1481	38	5	0	1.0469e-06	124.34	33.4211	47	1	0	1.9917e-06	129.395	30.464	43	1	0	1.01169e-06	113.217	25.2278	46	9	0	9.98428e-05	119.5	25.9048	36	3	0	2.72678e-06	126.706	31.0918	34	2	0	1.01363e-06	109.132
1090390	87.1765	16.6851	34	3	0	0.968397	89.2432	21.2124	37	3	0	0.869645	89.3077	20.5539	26	3	0	0.236061	93	20.8698	41	2	0	0.958285	101.368	24.9111	38	3	0	0.723449	97.375	25.6109	32	4	0	0.56595	93.1562	25.9293	32	3	0	0.755093	91.4595	20.973	37	2	0	0.903865	94.05
1090397	92.2407	20.0706	54	6	0	0.565258	101.431	26.4607	51	6	0	0.0159621	93.8909	19.8024	55	6	0	0.00344077	97.4255	19.3523	47	7	0	0.685439	107.182	25.6985	55	8	0	0.166925	105.52	31.5532	50	2	0	0.0523544	99.6538	23.3598	52	5	0	0.157924	99.1961	23.5966	51	4	0	0.173459	92.6739
1090398	94.4167	22.1145	36	6	0	0.321809	94.6098	18.6707	41	4	0	0.320804	99.6667	24.8854	39	2	0	0.00095714	106.794	13.8625	34	3	0	0.00102475	119.41	30.8355	39	4	0	0.00154845	114.861	20.7972	36	4	0	1.37515e-05	95.3429	17.2489	35	5	0	0.635417	104.971	23.308	35	2	0	0.0151409	91.25
1090400	228.326	72.2205	43	1	0	7.84243e-16	198.486	51.8325	35	2	0	4.31421e-14	220.229	79.9945	48	2	0	1.08896e-15	237.404	74.9918	47	1	0	6.50564e-17	344.04	76.9686	50	2	0	2.00351e-27	204.405	50.3694	37	4	0	2.63868e-15	185.884	55.2506	43	4	0	8.84377e-14	228.325	67.0011	40	2	0	1.65706e-15	138.053
1090408	88.6909	17.5487	55	6	0	0.951016	83.0217	15.5299	46	5	0	0.999972	81.5455	16.0616	66	9	0	0.990782	93.5227	20.9889	44	4	0	0.948282	109.226	30.5373	53	4	0	0.100899	92.0408	17.6091	49	7	0	0.990161	95.234	21.5802	47	4	0	0.638996	89.1951	14.367	41	6	0	0.997936	93.3208
1090411	483.414	158.846	58	4	0	2.46292e-26	477.955	124.378	44	3	0	3.87789e-24	504.66	169.886	47	3	0	1.21881e-21	466.231	148.921	52	3	0	7.9661e-24	584.942	134.762	52	2	0	3.39014e-31	386.518	96.4069	56	3	0	1.29236e-29	433.873	139.12	55	0	0	8.99062e-25	391.591	94.6158	44	1	0	2.63035e-24	341.917
1090427	304.472	71.0583	36	6	0	1.73144e-19	308.359	73.5318	39	3	0	1.00812e-20	332.686	110.502	35	3	0	3.14631e-15	360.477	97.3697	44	3	0	8.74638e-22	305.738	73.3146	42	4	0	2.97834e-21	328.775	85.7915	40	0	0	6.14024e-20	278.957	67.6256	47	2	0	2.93386e-23	257.727	72.289	33	1	0	1.76477e-14	298.345
1090433	90.4828	21.1654	29	2	0	0.710539	89.225	12.5381	40	5	0	0.974332	79.1282	18.2298	39	3	0	0.990937	95.4651	21.3635	43	2	0	0.843597	94.5758	16.906	33	6	0	0.998105	98.5333	25.1406	30	2	0	0.465687	95.4615	22.6969	39	4	0	0.597182	98.1463	22.7437	41	2	0	0.279699	88.5
1090435	986.526	289.728	38	4	0	5.41779e-21	893.745	235.263	47	2	0	1.96804e-27	962.083	305.801	36	1	0	6.17022e-19	1122.39	338.648	31	1	0	3.96425e-17	1238.86	211.601	22	2	0	1.81914e-17	910.684	289.506	38	2	0	1.26979e-19	734.553	129.503	38	5	0	4.56415e-28	613.676	134.527	34	1	0	7.38812e-22	477.558
1090437	85.931	14.0964	29	6	0	0.992216	91.0714	17.6254	42	3	0	0.783918	87.6667	22.1983	42	4	0	0.352711	98.0513	23.0137	39	2	0	0.580168	109.064	31.5894	47	4	0	0.129672	92.4857	17.03	35	5	0	0.970679	94	23.835	38	1	0	0.727297	93.25	23.4025	32	7	0	0.747977	87.1935
1090438	127.633	36.9908	49	6	0	1.45721e-08	114.103	18.0205	29	5	0	4.85954e-07	130.769	43.3708	39	5	0	8.21279e-08	160.119	41.4818	42	4	0	2.52386e-12	133.622	34.4886	37	4	0	3.39923e-06	137	28.1321	42	2	0	1.6755e-11	110.517	27.8665	29	2	0	0.00537448	97.8824	17.3201	34	8	0	0.271486	98
1090440	141.458	36.7197	48	7	0	2.17847e-12	122.867	30.0927	30	5	0	4.26958e-06	135.163	38.4119	43	1	0	9.65186e-11	127.97	26.3634	33	4	0	1.95078e-07	165.963	41.7449	54	7	0	1.60368e-15	121.406	23.2973	32	7	0	1.67006e-06	115.76	23.0277	25	4	0	0.00015496	120.787	37.6736	47	4	0	2.30984e-05	113.389
1090441	104.333	24.9909	45	4	0	0.00159501	89.2857	15.2493	49	7	0	0.961205	77.7727	18.7739	44	6	0	0.997906	95.9459	9.64061	37	12	0	0.958355	102.288	27.8766	59	4	0	0.659586	93.2	15.8295	40	4	0	0.971648	88.3478	14.4148	46	8	0	0.999753	89.0811	21.6081	37	4	0	0.971012	81.5952
1090445	96.5778	21.7877	45	3	0	0.119609	85.8718	17.4434	39	5	0	0.993852	85.5714	20.8328	42	5	0	0.595936	91.1707	16.7569	41	1	0	0.997024	96.3548	28.0708	31	3	0	0.924461	94.4318	18.8339	44	3	0	0.899704	93.3714	16.5833	35	5	0	0.852592	89.5128	16.4651	39	3	0	0.990981	89.4792
1090446	110.357	25.0987	56	3	0	1.21925e-06	123.393	31.7145	56	3	0	1.23446e-09	92.6735	26.2515	49	8	0	0.0497072	124.903	36.9522	62	3	0	3.20217e-07	99.8837	18.2211	43	7	0	0.915638	104.679	23.7633	56	5	0	0.0222772	106.929	25.7596	56	1	0	0.00169384	98.1698	22.8673	53	5	0	0.252052	108.807
1090450	153.667	43.624	30	3	0	9.62177e-09	131.146	34.2904	48	4	0	4.13408e-10	148.302	47.7077	43	2	0	5.41e-11	173.769	35.9837	26	6	0	4.58864e-11	188.024	61.0461	41	3	0	3.0175e-11	135.48	37.7394	25	1	0	2.37447e-05	137.34	34.7103	53	5	0	7.40412e-12	116.571	24.8481	35	4	0	1.21826e-05	117.667
1090451	95.1	20.3493	30	3	0	0.261491	93.5714	20.7085	35	6	0	0.462364	81.5	18.6065	36	6	0	0.936408	101.587	21.9095	46	2	0	0.197507	117.97	38.3866	33	2	0	0.0209226	109.444	22.1683	45	3	0	0.000688185	91.2	18.418	35	4	0	0.94638	107.462	22.1108	39	5	0	0.00132148	102.824
1090452	115	38.1661	53	7	0	4.41319e-05	104.939	25.1714	49	7	0	0.00106156	99.84	28.0003	50	9	0	0.00067571	114.375	40.3457	40	1	0	0.00968642	119.16	32.6286	50	5	0	0.000838183	109.463	19.4693	41	2	0	0.000306944	105.934	23.5456	61	3	0	0.00121252	107.356	25.0601	45	2	0	0.00209111	102.85
1090458	100.289	30.4017	38	5	0	0.0661943	99.2326	24.2731	43	4	0	0.0567565	81.0682	15.4278	44	5	0	0.985654	95.8163	19.9214	49	8	0	0.849478	91.7778	15.9573	36	8	0	0.999965	97.0455	22.6448	44	3	0	0.624052	97.7561	26.8028	41	3	0	0.370786	91.4091	18.8942	44	2	0	0.944218	90.2391
1090465	93.6136	18.6213	44	7	0	0.372719	89.7857	19.404	42	4	0	0.871429	79.4783	14.9112	46	5	0	0.998398	103.039	29.3782	51	6	0	0.15456	101.439	23.7968	57	8	0	0.770048	97.5283	21.3709	53	2	0	0.581099	94	19.1578	48	6	0	0.800702	92.2157	18.994	51	7	0	0.921489	90.6607
1090468	132.872	29.685	47	1	0	2.05511e-12	136.375	34.9569	40	1	0	8.61927e-10	120.282	32.415	39	2	0	5.2782e-08	141.938	37.4265	48	1	0	1.34236e-10	149.023	40.4101	43	3	0	2.38593e-09	128.265	34.6422	34	7	0	7.49853e-06	137.34	34.5718	50	5	0	2.50931e-11	133.333	30.6808	36	3	0	8.05881e-09	113.194
1090470	97.7963	18.8293	54	9	0	0.0262134	119.894	34.6286	47	4	0	1.74082e-06	110.45	33.9471	40	5	0	3.12468e-05	103.617	20.3668	47	4	0	0.0566543	107.696	27.679	46	8	0	0.172514	97.6216	18.5313	37	4	0	0.566138	105.048	24.351	42	5	0	0.0130854	102.543	25.4931	46	6	0	0.0457669	96.0943
1090471	161.379	42.2124	29	2	0	8.11916e-10	174.512	52.8693	43	4	0	4.38177e-13	141	32.1944	22	3	0	4.42001e-08	159.839	51.2881	31	2	0	1.22942e-07	159.926	31.8094	27	4	0	6.14152e-10	148.467	28.1066	30	3	0	5.00711e-11	124.519	30.8188	27	6	0	3.28601e-05	125	25.0893	39	6	0	6.48596e-09	117.771
1090474	131.031	33.4919	32	1	0	1.59806e-07	136.75	35.3678	36	3	0	6.17188e-09	114.067	30.3098	30	2	0	1.249e-05	155.694	51.9526	36	0	0	6.90209e-08	160.366	43.9783	41	3	0	1.88514e-10	130.979	29.726	48	3	0	4.19437e-10	134.294	34.935	34	4	0	1.82942e-07	128.316	35.7432	38	5	0	1.22624e-06	107.022
1090475	93.4857	17.8678	35	6	0	0.397594	108.405	30.7702	37	5	0	0.00246532	84.9231	18.6355	39	7	0	0.682909	104.9	26.8434	60	3	0	0.0422802	101.78	22.8851	41	2	0	0.711176	102.35	18.9081	40	5	0	0.0837921	99.6579	16.6527	38	5	0	0.116033	123.705	38.9457	44	1	0	1.30921e-05	96.6087
1090477	173.613	58.7127	31	4	0	7.33107e-09	151.8	48.6216	40	2	0	1.54229e-09	145.605	44.2058	43	4	0	2.2773e-11	159.474	45.1871	38	3	0	3.03029e-10	187.111	35.019	36	2	0	1.74609e-16	162.75	40.2111	36	2	0	1.08196e-11	168.447	43.3187	47	4	0	2.57951e-15	135.935	30.4083	31	3	0	1.95482e-08	125.071
1090482	88.7407	15.185	27	4	0	0.905474	106.78	28.3156	41	5	0	0.00197622	101.073	30.2452	41	1	0	0.00171293	100.719	21.3409	32	6	0	0.308083	105.371	24.659	35	4	0	0.353899	98.125	19.1593	32	6	0	0.501063	109.833	25.546	36	2	0	0.0016234	111.974	26.9067	38	3	0	0.0004088	102.941
1090484	217.536	49.4567	28	5	0	1.01619e-13	274.711	52.3924	38	6	0	1.02104e-22	258.409	51.638	44	4	0	1.99045e-25	265.909	66.6494	33	1	0	7.65533e-16	259.273	55.6946	33	0	0	3.65296e-17	225.395	45.918	38	2	0	1.86651e-19	224.684	36.3996	57	5	0	7.66832e-34	240.718	53.3597	39	5	0	1.32374e-19	200.14
1090487	90.575	18.9221	40	4	0	0.757804	100.875	25.7873	40	4	0	0.0344914	87.8571	16.3432	42	6	0	0.27885	105.789	28.4891	38	2	0	0.0698601	110.455	25.3206	33	4	0	0.0705831	92.0769	18.7355	39	6	0	0.974418	101.731	26.6393	52	3	0	0.076594	103.925	25.6739	40	2	0	0.0300174	94.1463
1090491	358.143	89.5808	28	5	0	2.17866e-15	300.722	64.9424	36	4	0	1.88016e-20	364.933	99.5403	30	6	0	9.54358e-16	451.615	145.66	26	0	0	1.92947e-12	426.4	103.948	35	0	0	1.5895e-19	339.581	120.917	31	0	0	1.83147e-12	262.458	50.9501	24	2	0	3.01262e-14	283.968	66.3865	31	0	0	2.3133e-16	256.56
1090494	93.3636	18.9453	33	6	0	0.420298	97.8889	21.7607	36	4	0	0.104519	91.5641	22.7675	39	5	0	0.0812271	109.306	26.0722	36	2	0	0.0105945	114.875	29.346	40	3	0	0.0110193	109.065	29.8518	31	3	0	0.0252759	102.167	27.6918	30	2	0	0.130464	104.311	26.8123	45	2	0	0.0225001	105.303
1090497	92.8485	21.0329	33	4	0	0.48326	91.3611	15.8153	36	2	0	0.758455	91.7193	20.2297	57	3	0	0.0256039	93.0476	20.3193	42	2	0	0.962745	97.4815	23.4832	54	3	0	0.972867	100.605	18.0548	38	4	0	0.20283	87.2308	13.8841	52	8	0	0.999991	90.1714	17.9484	35	4	0	0.969198	95.5128
1090500	93.0833	22.7676	36	2	0	0.459433	87.5833	16.2047	36	5	0	0.977839	83.4423	20.5878	52	6	0	0.84326	95.4	21.7772	40	4	0	0.834847	102.312	20.0872	48	6	0	0.693198	96.7959	24.1644	49	4	0	0.649688	93.2927	15.115	41	9	0	0.898628	102.487	24.0492	39	2	0	0.051717	91.3846
1090504	3164.47	562.059	36	1	0	3.61676e-28	4366.91	706.622	34	3	0	4.45389e-28	4539.89	910.048	28	1	0	6.67084e-21	3905.87	872.73	47	2	0	4.31489e-32	4097.3	964.519	37	0	0	9.3695e-25	3257.93	495.348	27	1	0	4.21909e-23	3913.74	722.74	35	2	0	6.27369e-27	3662.03	624.851	31	1	0	5.86326e-25	3327.26
1090520	272.919	64.7746	37	1	0	4.99999e-19	271.487	90.1297	39	1	0	3.53051e-15	317.957	44.4895	23	4	0	5.99011e-18	302.714	81.1808	35	0	0	9.69057e-17	322.892	67.2011	37	1	0	2.82173e-21	272.264	58.8264	53	4	0	6.66058e-28	242.543	46.3296	35	4	0	9.29308e-20	255.021	45.8497	47	4	0	8.27135e-28	243.129
1090521	98.6923	19.6926	39	5	0	0.0326618	100.136	28.9696	44	4	0	0.0610216	91.4242	24.6365	66	3	0	0.0503804	93.0192	19.2756	52	10	0	0.982034	101.5	22.6142	48	4	0	0.756316	101.083	25.0343	48	0	0	0.20972	106.926	26.8882	54	9	0	0.00285094	92.9333	24.7077	45	3	0	0.798602	93.2885
1090523	89.0938	19.0997	32	1	0	0.852174	94.2791	24.4952	43	2	0	0.391091	86.2444	23.0751	45	2	0	0.513224	91.7895	18.332	38	5	0	0.98792	107.29	28.7578	31	2	0	0.252026	98.2381	17.7046	42	6	0	0.484965	91.0571	25.9433	35	1	0	0.882408	92	18.578	43	4	0	0.91927	84.625
1090524	1022.14	319.09	36	1	0	3.61585e-19	1217.36	376.601	33	3	0	5.44778e-18	891.639	244.1	36	0	0	6.83865e-21	940.605	244.179	38	0	0	1.24375e-22	748.679	129.527	28	2	0	4.23505e-21	750.135	156.955	37	4	0	8.33654e-25	669.179	143.153	28	1	0	1.19074e-18	726.085	182.088	47	3	0	9.63872e-28	661.467
1090537	91.1136	14.2392	44	8	0	0.76586	98.5714	23.4813	42	5	0	0.0747298	88.3429	19.3466	35	3	0	0.274655	92.5526	18.5205	38	6	0	0.977443	112.25	31.5996	48	5	0	0.0352123	99.5641	24.3741	39	1	0	0.358291	94.122	24.2561	41	4	0	0.720986	99.0566	21.3887	53	4	0	0.156253	96.6531
1090543	95.9143	19.7087	35	2	0	0.170764	108.07	29.99	43	2	0	0.00117137	101.176	25.2916	34	3	0	0.000859822	98.7188	22.0925	32	6	0	0.508606	126.436	33.4206	39	1	0	7.137e-05	107.286	24.2631	42	4	0	0.00953909	99.8158	22.2126	38	1	0	0.172639	96.7955	19.3854	44	8	0	0.400378	102.75
1090546	92.9787	17.4	47	3	0	0.455655	97.1064	22.0407	47	6	0	0.118127	90.0541	19.3562	37	6	0	0.127303	110.6	25.8475	40	5	0	0.00319989	107.55	26.8996	40	8	0	0.19168	99.4242	21.6824	33	3	0	0.367601	91.18	18.7047	50	2	0	0.971708	91.5714	16.5958	42	7	0	0.955554	86.6
1090553	96.6522	16.4278	23	5	0	0.130569	105.405	27.6635	42	5	0	0.00343514	95.2222	25.0646	36	6	0	0.0206583	95.3077	18.7436	39	9	0	0.873486	113.094	34.0553	32	7	0	0.0664224	100.3	23.1308	40	5	0	0.278952	96.4737	16.2193	38	5	0	0.483542	99.8462	20.6183	52	3	0	0.0958533	100.067
1090554	95.7	22.2229	40	6	0	0.199182	99.8378	24.5136	37	2	0	0.055376	91.25	17.0501	36	5	0	0.0475837	107.146	25.75	48	5	0	0.0149465	105.969	28.5527	32	8	0	0.334902	89.5789	15.701	38	5	0	0.999063	97.2564	19.8331	39	4	0	0.390398	97.7805	22.6534	41	6	0	0.314175	93.5897
1090561	348.583	81.5599	36	1	0	3.39012e-20	236.414	67.9661	29	1	0	2.75565e-12	256.953	71.0201	43	4	0	1.53857e-19	316.455	90.2864	33	4	0	2.28617e-15	337.696	87.575	46	2	0	1.32233e-22	215.026	47.5278	38	4	0	9.11257e-18	224.471	49.5134	51	4	0	2.61205e-24	216.115	43.1653	52	1	0	3.50769e-26	204.405
1090563	91.55	18.4682	40	6	0	0.650794	85.381	16.1788	42	4	0	0.998416	93.6667	28.1662	48	1	0	0.0395984	102.37	25.9216	46	3	0	0.178455	106.865	28.1229	37	3	0	0.25566	95.4727	16.9278	55	5	0	0.874456	88.4722	11.8382	36	10	0	0.999836	89.7458	15.9748	59	4	0	0.998099	90.5333
1090564	182.159	60.5529	44	1	0	7.89507e-13	149.023	38.3966	44	4	0	1.29497e-12	199.914	75.7831	35	3	0	1.15896e-10	252.225	54.2853	40	5	0	1.05963e-20	284.289	61.6495	45	5	0	1.01975e-23	183.245	42.6099	49	2	0	7.31355e-19	162.081	32.5008	37	2	0	9.08168e-15	156.238	48.9977	42	3	0	3.75247e-10	130.071
1090575	104.444	19.2998	36	7	0	0.000427194	131	37.4323	40	3	0	7.70117e-08	106.9	31.9454	30	5	0	0.00072333	123.909	34.4051	33	3	0	0.000102455	122.795	30.7042	39	4	0	0.000212674	113.469	22.6203	32	5	0	0.000291286	119.744	21.2686	39	7	0	1.88013e-08	107.629	23.0231	35	3	0	0.00270771	98.9655
1090576	673.302	165.692	43	3	0	1.03637e-25	568.804	130.353	46	2	0	3.80671e-28	600.375	152.144	32	4	0	5.18135e-19	550.9	116.86	40	4	0	1.40232e-25	718.732	164.382	41	3	0	1.22864e-25	524.028	100.745	36	3	0	2.00724e-24	387.024	89.5177	41	2	0	2.3312e-23	408.13	71.5935	46	6	0	1.94402e-31	365.81
1090577	419.926	77.798	27	1	0	1.45296e-18	389.794	72.7081	34	6	0	1.18561e-22	366.485	105.804	33	1	0	1.67424e-16	422.459	87.4889	37	2	0	4.1978e-23	680.462	142.368	39	1	0	1.09783e-25	372.571	73.8079	35	2	0	5.39449e-22	428.094	76.9723	32	1	0	4.28164e-22	521.625	128.324	40	2	0	3.78175e-23	292.371
1090593	90.4091	21.4404	44	4	0	0.757676	90.5952	18.0028	42	5	0	0.825559	83.8	17.9921	50	4	0	0.839188	95.9574	18.9346	47	5	0	0.844901	103.453	26.4979	53	5	0	0.536916	98.0909	17.0973	44	5	0	0.506622	97.8302	16.6338	53	9	0	0.263005	103.724	25.4591	58	2	0	0.0128635	93.5366
1090594	119.591	32.0996	44	4	0	8.06167e-07	103.25	23.107	32	3	0	0.0101197	101.703	22.6088	37	5	0	0.000105173	119.462	33.266	39	0	0	0.000204155	126	26.2855	29	4	0	4.77848e-05	122.839	35.6446	31	4	0	0.000281987	104.606	27.4863	33	1	0	0.0474784	110.857	23.5005	28	4	0	0.0012575	105.159
1090598	88.4651	17.8277	43	8	0	0.935683	96.0976	17.6151	41	4	0	0.153276	86.5778	22.1354	45	4	0	0.473844	96.3077	31.3672	39	9	0	0.688732	101.702	20.5341	47	5	0	0.754775	98.8889	21.2958	45	5	0	0.406829	98.3143	26.2317	35	4	0	0.331626	98.575	20.9748	40	4	0	0.226139	94.1111
1090600	99.4242	22.167	33	3	0	0.045596	95.2128	17.6006	47	4	0	0.223792	105.719	27.694	57	4	0	1.12536e-06	104.825	21.1731	40	5	0	0.0403198	124.314	31.9796	35	3	0	0.000291383	107.038	23.1939	52	4	0	0.00398075	104.256	24.3848	39	3	0	0.0253429	109.4	29.6712	45	4	0	0.00212972	109.06
1090601	98.283	20.708	53	3	0	0.0277298	90.2745	19.2729	51	8	0	0.860303	91.6939	24.1938	49	9	0	0.0651041	104.085	23.3199	47	3	0	0.0642055	106.735	28.9473	49	4	0	0.240594	91.2143	15.4486	42	8	0	0.99695	98.0455	22.1999	44	5	0	0.309388	91.9722	16.6759	36	5	0	0.923773	96.4717
1090603	101.735	28.3071	34	2	0	0.0358577	89.7027	20.1823	37	4	0	0.852477	84.4839	25.2043	31	6	0	0.658987	93.2791	20.9345	43	4	0	0.95408	97.3111	18.4795	45	7	0	0.988141	106.366	23.9883	41	2	0	0.0170681	98.6774	24.7728	31	6	0	0.303696	94.1852	21.9125	27	3	0	0.668852	88.9302
1090605	1370.48	312.698	48	3	0	1.7559e-31	1385.12	330.774	40	1	0	9.99231e-26	1659.9	488.223	42	0	0	9.06392e-24	1640.76	483.08	46	2	0	9.94435e-26	1925.57	318.059	37	3	0	1.24357e-29	1260.27	217.049	52	3	0	9.9572e-40	1323.12	242.438	51	1	0	8.40084e-38	1407.05	204.926	41	3	0	1.38211e-34	1158.29
1090609	116.125	39.1916	32	2	0	0.000984253	112.52	28.6344	50	10	0	8.86354e-06	94.413	18.0476	46	6	0	0.00210035	120.918	24.6051	49	3	0	4.58109e-08	122.088	37.7563	34	5	0	0.00399472	105.914	25.9551	35	2	0	0.0427497	109.898	30.4147	49	4	0	0.00156685	113.87	28.3546	46	4	0	5.17796e-05	100.773
1090619	100.763	22.501	38	4	0	0.016796	95.75	21.7118	44	3	0	0.224069	96.7179	35.1448	39	1	0	0.0368672	100.622	21.4087	45	4	0	0.286502	104.867	29.5078	45	10	0	0.404301	97.1458	22.7914	48	3	0	0.617129	93.3095	18.5084	42	7	0	0.853679	94.6061	17.1682	33	1	0	0.683473	95.3125
1090630	163.42	55.4489	50	2	0	2.75238e-12	167.25	48.3453	40	2	0	3.14326e-12	164.316	56.3364	38	3	0	1.44443e-10	176.059	43.3592	51	3	0	1.29752e-17	172.533	48.2769	45	3	0	1.33777e-12	139.878	30.4567	41	3	0	3.5864e-11	137.306	36.8579	36	8	0	5.19807e-08	154	33.4596	49	7	0	1.55783e-16	137.767
1090634	116.2	27.7775	50	3	0	1.25659e-07	122.348	39.4964	46	7	0	4.65198e-06	96.4857	21.9951	35	6	0	0.00511793	126.605	38.0373	38	3	0	3.23128e-05	146.095	50.4559	42	4	0	1.38353e-06	116.657	21.3251	35	1	0	5.738e-06	109.633	32.7093	30	4	0	0.0171754	115.774	24.9969	31	4	0	6.46534e-05	105.188
1090639	543.865	92.8356	37	5	0	3.74237e-27	611.405	155.588	37	1	0	1.42563e-21	538.372	179.28	43	0	0	2.68512e-20	574.385	114.462	39	2	0	4.37924e-26	513.548	105.644	31	2	0	3.86707e-20	444.875	92.2567	40	6	0	4.03178e-25	389.152	86.7622	46	4	0	9.79572e-27	431.476	88.7307	42	3	0	2.07533e-26	387.385
1090646	95.0732	24.5646	41	6	0	0.269629	89.7619	14.2911	42	6	0	0.937617	93	21.8792	44	2	0	0.0254672	98.4103	17.6825	39	4	0	0.554684	108.375	22.8209	48	2	0	0.0860453	100.265	19.0993	49	3	0	0.220096	93.1951	20.6255	41	2	0	0.833812	94.1852	16.169	54	6	0	0.798577	88.9714
1090647	375.889	95.8361	36	5	0	2.28215e-19	344.386	97.0993	57	1	0	5.66599e-27	338.417	93.0529	48	2	0	8.8962e-24	395.396	100.714	48	0	0	2.66371e-25	498.174	111.903	46	1	0	1.61046e-27	331.018	79.308	56	2	0	3.21051e-29	339.283	91.6176	53	1	0	1.12287e-25	321.949	53.0223	39	7	0	1.7135e-26	232.983
1090653	95.1552	24.5627	58	3	0	0.224778	94.1026	25.876	39	4	0	0.418003	84.1053	18.4842	38	7	0	0.770783	96.6923	18.0688	39	5	0	0.764129	111.28	34.5673	50	3	0	0.0663029	95.0667	17.3328	45	7	0	0.87834	88.8947	19.8219	38	7	0	0.986947	95.1111	18.8312	36	5	0	0.616514	97.0392
1090661	112.914	18.9354	35	7	0	1.67814e-07	167	56.0709	35	0	0	2.3371e-09	107.469	27.4073	32	2	0	6.76201e-05	114.559	30.4085	34	2	0	0.00243603	125.478	42.0215	23	2	0	0.0107752	110.135	23.8737	37	3	0	0.00211721	107.478	22.2769	23	2	0	0.0129086	105.615	24.7478	39	2	0	0.0104501	111.96
1090669	358.432	71.6545	37	4	0	3.85037e-23	296.143	87.1804	35	1	0	9.0669e-16	358.571	129	28	0	0	6.3221e-12	383.207	125.747	29	1	0	5.22987e-13	407.967	63.2867	30	4	0	4.14355e-22	312.475	74.9064	40	1	0	7.0088e-21	292.391	68.8365	46	0	0	1.01338e-23	281.667	52.1953	33	2	0	3.08639e-20	261.833
1090670	95.5581	19.9431	43	7	0	0.176455	96.6279	25.0191	43	4	0	0.190102	87.0182	19.0443	55	8	0	0.399713	100.154	21.3758	39	5	0	0.348161	96.0926	19.6769	54	11	0	0.997002	97.1111	19.6148	54	2	0	0.647941	96.8444	23.5468	45	3	0	0.44599	89.5	21.7924	56	4	0	0.985528	86.075
1090671	110.838	24.3887	37	4	0	3.20623e-05	116.529	28.4509	51	6	0	1.92522e-07	109.795	26.7613	39	2	0	1.53789e-06	111.275	26.5737	51	4	0	0.000783654	105.781	23.0606	32	1	0	0.314931	118.907	32.794	54	3	0	1.11933e-05	108.904	29.7613	52	4	0	0.00189379	97.4186	18.9953	43	8	0	0.320177	97.9643
1090672	360.912	95.6871	34	3	0	1.09407e-17	359.047	104.005	43	2	0	1.62533e-20	338.355	121.952	31	2	0	7.92034e-13	329.032	60.3647	31	7	0	6.11699e-20	280.237	60.4266	38	5	0	3.32679e-20	286.565	59.73	46	7	0	1.5577e-25	211.553	52.8162	38	3	0	4.02723e-16	226.714	59.8035	42	3	0	1.0873e-17	237.579
1090673	296.491	89.0667	55	2	0	1.32044e-23	342.444	120.217	36	1	0	1.05022e-14	283.404	79.9719	47	3	0	1.17241e-21	352.541	81.1366	37	3	0	1.12483e-20	302.653	76.4176	49	3	0	1.64362e-23	286.96	61.8626	50	1	0	5.40571e-27	267.786	46.4522	28	2	0	9.09e-18	245.932	62.7292	44	1	0	7.09078e-20	242.619
1090674	120.789	32.5412	38	4	0	2.60985e-06	122.886	29.1141	35	4	0	4.01471e-07	117.531	26.0953	32	4	0	7.24329e-08	132.02	30.772	50	4	0	3.51185e-10	148.865	38.993	37	1	0	1.49375e-08	121.095	26.9768	42	5	0	1.06392e-06	108.893	25.3382	28	1	0	0.00722548	115.789	32.2005	38	2	0	0.000279982	106.318
1090682	102.921	27.3154	38	7	0	0.0134226	91.65	20.8407	40	4	0	0.683203	87.3333	22.2235	36	3	0	0.397291	96.9302	18.7888	43	8	0	0.740782	103.351	28.2009	37	3	0	0.537593	102.629	26.0363	35	5	0	0.15749	85.8378	14.8764	37	4	0	0.999937	90.3125	16.8837	32	4	0	0.967791	93.561
1090687	88.129	18.2021	31	4	0	0.913069	90.6207	22.1994	29	2	0	0.734291	83.5385	19.268	39	8	0	0.816102	92.0857	23.5402	35	5	0	0.949436	103.237	20.5629	38	2	0	0.565505	97.8936	16.4068	47	2	0	0.539621	94.6765	20.452	34	2	0	0.682822	93.2727	17.3759	22	0	0	0.768788	94.475
1090692	905.633	338.924	30	0	0	4.86394e-14	859.614	239.681	44	1	0	1.06124e-24	956.41	336.782	39	1	0	6.81847e-19	885.7	198.437	30	2	0	8.65719e-20	1030.3	251.4	37	1	0	4.8373e-23	666.149	154.838	47	1	0	7.88385e-29	868.774	190.784	31	0	0	1.15602e-20	1053	261.681	36	1	0	2.41573e-22	903.237
1090703	156.256	48.0045	43	3	0	3.1785e-11	141	38.8479	46	6	0	5.55317e-11	135.976	28.9564	41	6	0	6.02287e-14	145.927	42.0597	41	6	0	5.37801e-09	177.634	47.756	41	2	0	1.27394e-12	135.818	28.8753	44	2	0	2.81868e-11	136.027	33.0332	37	4	0	6.57688e-09	153.333	43.4385	54	1	0	1.24148e-13	139.722
1090706	104.362	27.7014	47	2	0	0.00297813	101.771	20.6925	35	4	0	0.0101443	93.1143	17.8536	35	4	0	0.0161565	95.5	20.8388	44	3	0	0.849785	102.786	17.75	28	6	0	0.616475	105.143	28.164	49	4	0	0.0441968	94.129	15.1586	31	8	0	0.790088	96.7755	25.0177	49	4	0	0.420272	95.36
1090707	90.0294	17.7772	34	5	0	0.805077	106.087	35.4218	46	4	0	0.00894304	84.3243	20.3607	37	7	0	0.72596	95.1951	19.4438	41	5	0	0.878339	108.812	27.0772	48	5	0	0.103163	92.5	21.7389	44	9	0	0.953244	90.0541	16.0554	37	8	0	0.988706	99.5476	22.4936	42	3	0	0.16034	88.8846
1090711	91.9714	19.027	35	9	0	0.587908	88.9583	15.4396	48	7	0	0.968854	87.902	19.5451	51	2	0	0.288538	107.104	25.4109	48	4	0	0.0143169	111.782	31.8013	55	4	0	0.0341956	101.75	21.7994	44	7	0	0.139238	98.4082	30.0929	49	7	0	0.318537	88.2857	12.6869	49	6	0	0.999953	85.8095
1090717	95.7917	24.6196	48	5	0	0.194326	89.7105	21.4046	38	4	0	0.841257	85.0952	20.4889	42	7	0	0.653894	91.0444	22.7735	45	3	0	0.986235	96.5	22.7997	38	4	0	0.971645	95.1522	17.6874	46	3	0	0.869656	89.5833	17.362	48	4	0	0.995143	90.3878	17.3022	49	5	0	0.986523	87.3778
1090719	125.229	27.9538	35	6	0	3.11979e-08	140.722	39.9676	36	3	0	1.30375e-08	128.561	48.4245	57	5	0	8.59904e-09	111.267	19.8267	30	5	0	0.000898166	131.531	35.7446	32	2	0	6.14806e-05	111.936	25.5857	47	5	0	0.000293216	127.093	32.5532	54	7	0	2.88013e-09	136.119	45.1503	42	1	0	4.90075e-07	121.238
1090725	168.75	32.5477	32	3	0	1.35088e-14	196.932	54.9479	44	1	0	3.06978e-16	184.256	44.4248	39	1	0	1.17934e-16	198.833	38.2308	30	1	0	5.2388e-15	157.125	33.013	48	3	0	3.6056e-15	161.906	32.7013	32	1	0	1.42945e-12	134.861	26.1787	36	6	0	9.92892e-11	127.4	29.9423	35	2	0	2.41942e-07	130.41
1090730	82.6042	16.559	48	5	0	0.999943	94.8571	23.3211	49	1	0	0.314987	79.2683	15.7512	41	7	0	0.996745	93.3818	16.0468	55	6	0	0.992053	109.707	33.5144	41	2	0	0.132902	85.7391	13.7055	46	9	0	1	87.8537	17.1385	41	5	0	0.99854	86.1111	16.3336	36	3	0	0.999567	86.7838
1090731	88.5526	21.422	38	4	0	0.879002	86.2333	15.7276	30	4	0	0.989297	85.9143	22.261	35	4	0	0.546638	83.697	12.953	33	8	0	1	102.897	31.9809	39	3	0	0.56883	92.1778	20.3708	45	5	0	0.971601	99.5806	26.1977	31	3	0	0.24998	91.4839	23.0678	31	3	0	0.860109	91.6905
1090735	261.108	61.2607	37	2	0	7.33533e-19	263.463	59.5009	41	3	0	2.27218e-21	244.4	64.1946	35	2	0	1.746e-16	290.976	70.4785	41	3	0	1.26868e-20	294.485	74.3993	33	3	0	4.14221e-16	268	63.2466	48	2	0	1.25253e-23	212.86	48.9381	50	3	0	2.5224e-22	245.727	58.725	44	1	0	6.38761e-21	202.6
1090736	102.05	25.1742	40	7	0	0.0120384	116.138	35.3662	29	3	0	0.000818277	91.5	23.7582	52	3	0	0.0629355	98.6591	22.1663	44	4	0	0.517126	108.952	20.6633	42	6	0	0.0572269	101.595	25.8373	42	5	0	0.195569	96.381	16.224	42	7	0	0.497317	101.68	19.5212	50	1	0	0.0237791	93.2692
1090739	232.956	70.5153	45	2	0	2.25243e-17	277.953	84.8292	43	2	0	5.06549e-18	211.036	81.5414	28	4	0	5.40409e-09	249.578	68.2424	45	1	0	5.01406e-19	240.576	89.2343	33	1	0	2.30881e-10	216.75	55.0788	36	2	0	3.45434e-15	212	49.0413	43	1	0	2.96073e-19	203.765	45.633	34	6	0	1.54597e-15	174.85
1090746	98.8824	23.8056	51	4	0	0.0349261	95.1163	21.683	43	2	0	0.286975	86.6304	20.6175	46	5	0	0.464795	84.9394	15.5442	33	7	0	0.999993	103.154	28.9542	39	5	0	0.554342	99.7833	23.9683	60	3	0	0.298533	98.4107	24.1877	56	4	0	0.265135	102.683	28.8465	41	3	0	0.0746579	96.25
1090747	115.231	26.3204	39	2	0	2.25292e-06	95.5946	19.1912	37	3	0	0.230573	92.0625	25.6879	32	6	0	0.10958	117.744	34.6886	39	1	0	0.000782681	102.444	22.4785	36	3	0	0.639105	100.516	21.1343	31	6	0	0.267895	98.9697	18.0338	33	2	0	0.206952	104.585	25.7468	41	2	0	0.0201602	98.1212
1090754	129.295	39.9253	44	6	0	1.39923e-07	116.098	22.2821	41	7	0	3.77976e-08	120.417	34.9388	48	3	0	9.73753e-09	118.951	28.2108	41	4	0	2.31399e-05	173.939	61.3217	49	1	0	1.07348e-10	122.17	31.9614	53	7	0	6.49764e-07	101.06	22.7645	50	7	0	0.0760227	117.385	29.045	39	3	0	2.41179e-05	101.71
1090762	86.9767	18.5196	43	4	0	0.975003	84.9167	14.6412	36	7	0	0.999147	81.1321	15.4223	53	7	0	0.991216	97.6154	24.8163	52	5	0	0.634003	97.9762	22.1563	42	8	0	0.951304	98.5283	19.7451	53	4	0	0.44271	96.8627	22.8666	51	7	0	0.43858	96.375	22.8395	48	5	0	0.461158	90.8246
1090767	5820.14	1332.59	50	4	0	9.32016e-34	6770.15	1875.72	47	2	0	2.88334e-28	6036.4	1720.25	47	1	0	9.82931e-28	6773.4	1679.93	42	1	0	3.09777e-27	8124.23	1194.39	35	1	0	2.21397e-30	5628.66	1004.24	50	2	0	7.96699e-39	7999.66	1304.55	44	1	0	4.85349e-36	6333.69	1194.52	36	2	0	1.69269e-27	5332.93
1090768	107.514	29.7719	37	2	0	0.0022811	113.971	23.2854	34	5	0	5.28615e-06	97.9688	21.302	32	2	0	0.00216637	105.758	22.0341	33	2	0	0.0399126	106.889	24.4164	36	3	0	0.226406	110.15	27.6856	40	2	0	0.00458788	145.667	34.4176	36	3	0	1.88937e-10	128.865	32.5339	37	3	0	2.3009e-07	95.6923
110010	106.933	27.6193	30	2	0	0.00426641	99.2414	21.2748	29	3	0	0.0702221	86.931	18.8413	29	5	0	0.435855	105.679	26.6695	28	2	0	0.0921748	113	31.7238	31	2	0	0.0584658	111.548	28.548	31	1	0	0.00692725	101.357	24.7	28	2	0	0.147393	97.6923	21.2636	26	3	0	0.348829	95.9167
110014	84.4375	20.5829	48	3	0	0.99602	86.0851	18.3692	47	6	0	0.99464	77.9778	18.2015	45	9	0	0.998214	94.5714	21.2841	56	6	0	0.927986	97	23.7222	52	5	0	0.977663	94.78	19.8065	50	2	0	0.880788	93.549	18.0481	51	5	0	0.863673	89.2131	19.5193	61	3	0	0.9958	89.9623
110019	393.549	87.2604	51	6	0	6.36554e-30	387.031	94.1669	64	5	0	1.10373e-34	557.545	137.442	44	2	0	6.70461e-26	347.255	84.1389	51	5	0	7.53139e-27	356.803	99.0807	61	4	0	1.80166e-28	369.881	70.3903	59	5	0	4.59506e-37	293.364	74.9932	55	1	0	2.11555e-26	292	61.5751	60	4	0	4.41403e-33	438.884
110020	97.8929	19.5417	28	2	0	0.0856422	87.9459	18.1475	37	4	0	0.957257	94.2195	26.5598	41	1	0	0.0328809	102.513	27.1078	39	3	0	0.199517	107.355	15.6643	31	5	0	0.10857	96.5185	17.288	27	5	0	0.683939	94.1071	17.1536	28	1	0	0.753325	94	22.4856	36	4	0	0.705819	93.8684
110026	244.364	65.3915	44	3	0	2.11444e-19	194.393	49.3358	56	8	0	7.65632e-22	179.04	54.8002	50	5	0	1.89229e-16	239.741	54.5211	58	2	0	1.99642e-27	368.321	91.0483	53	3	0	1.62386e-27	207.064	42.4476	47	6	0	2.22859e-22	474.047	105.734	64	4	0	4.35062e-38	383.717	88.4191	53	3	0	7.79941e-30	186.893
110037	89.913	19.573	46	1	0	0.829015	87.8197	17.6073	61	8	0	0.99001	84.8333	20.5956	54	7	0	0.705094	101.465	25.0279	43	3	0	0.245239	101.453	24.4953	53	7	0	0.754362	97.0943	22.7057	53	7	0	0.629564	98	23.6061	57	3	0	0.301936	94.6279	14.9507	43	5	0	0.731014	89.0213
110039	185.846	66.825	26	1	0	9.44272e-08	203.219	58.5198	32	1	0	3.61522e-12	141.892	52.1519	37	5	0	8.05054e-08	188.243	58.5617	37	5	0	2.129e-11	142.281	30.4824	32	7	0	2.48827e-08	146.378	35.4968	37	4	0	3.83942e-10	117.073	21.3546	41	4	0	1.2126e-07	112.421	23.3512	38	3	0	5.67542e-05	122.946
110040	89.2115	21.9682	52	5	0	0.870141	86.2292	19.1214	48	5	0	0.992606	76.1455	15.1088	55	7	0	0.999997	85.3396	13.6522	53	9	0	1	104.196	29.4646	46	5	0	0.463326	90.9615	17.5945	52	4	0	0.997461	87.0364	16.8687	55	7	0	0.999927	95.8654	18.5378	52	3	0	0.528521	85.8936
110041	84.5476	15.3483	42	3	0	0.999301	95.0345	21.8542	29	1	0	0.330931	77.9459	16.2257	37	8	0	0.998335	99.8462	23.597	39	3	0	0.392331	102.194	31.3798	31	6	0	0.610598	95.9474	21.7441	38	4	0	0.730024	92.9714	18.4686	35	3	0	0.856964	91	14.1031	30	3	0	0.969847	91.0256
110044	93.931	21.4287	58	3	0	0.331364	99.875	25.9791	56	4	0	0.0308378	85	22.9957	41	2	0	0.646154	106.34	31.535	53	4	0	0.0441803	109.444	26.9043	45	2	0	0.0833552	95.6939	15.9167	49	5	0	0.854524	105.312	21.4765	48	3	0	0.00298614	106.75	33.167	44	4	0	0.0191345	96.7179
110047	90.1818	13.0347	33	5	0	0.860551	104.727	23.1952	33	3	0	0.00387302	105.531	28.822	32	4	0	0.000353935	115.727	40.2533	33	2	0	0.0108429	110.692	26.4209	26	3	0	0.0977762	104.629	27.1533	35	3	0	0.083326	91.9355	22.7273	31	4	0	0.856326	102.5	25.6754	34	2	0	0.0765057	93.8438
110048	177.316	51.342	38	4	0	1.47427e-12	223.744	75.4902	39	1	0	1.93684e-13	164.524	63.776	42	2	0	3.97342e-10	193.548	58.4145	42	1	0	1.65068e-13	163.186	43.3426	43	3	0	1.22689e-11	177.625	49.4031	48	2	0	4.23566e-15	140.696	32.1046	46	2	0	1.92404e-12	132.054	34.996	37	1	0	1.57765e-07	122.259
110050	98.46	20.7376	50	3	0	0.0278006	100.4	20.5893	50	3	0	0.00890155	85.2115	14.5189	52	6	0	0.713024	100.491	19.4354	55	5	0	0.262253	116.169	29.0019	59	4	0	0.000903262	110.295	27.2179	61	3	0	0.00046533	106.355	23.8308	62	4	0	0.000826344	105.902	29.8327	61	6	0	0.00625983	99.4545
110056	93.3429	18.4167	35	5	0	0.418196	89.6053	17.3961	38	9	0	0.896187	96.1875	26.2561	32	4	0	0.0212889	105.091	24.8096	22	3	0	0.124184	119.407	34.1707	27	4	0	0.0126643	97.9429	21.227	35	5	0	0.521056	95.1111	21.6641	27	4	0	0.61673	94.1842	17.4586	38	5	0	0.742363	101.821
110059	156.471	45.9675	51	5	0	1.08769e-13	178.682	51.1717	44	1	0	1.75502e-14	157.854	45.3837	41	5	0	7.44155e-13	149.277	37.7461	47	3	0	2.9748e-12	194.898	52.1441	49	2	0	1.14676e-16	148.344	43.066	32	1	0	1.14146e-07	133.262	29.3283	42	6	0	2.03208e-10	143.66	34.1674	50	1	0	1.62282e-13	133.75
110064	223.8	49.086	20	4	0	1.38993e-10	291.121	71.7229	33	2	0	5.17068e-17	171.256	56.5907	39	4	0	1.00783e-11	302.605	64.876	38	1	0	2.87448e-21	284.657	77.5613	35	1	0	8.54732e-16	276.1	61.5228	30	1	0	4.01102e-16	151.613	27.9257	31	3	0	2.22975e-12	135.436	22.1785	39	7	0	8.46297e-14	127.158
110070	96.6415	20.4451	53	8	0	0.0835209	101.585	23.268	41	8	0	0.013598	85.6444	18.6975	45	6	0	0.600243	107.88	26.0107	50	6	0	0.00869297	116.25	24.2195	52	7	0	0.000264435	97.6579	18.3012	38	4	0	0.563094	112	33.3202	52	3	0	0.000697421	102.891	22.2857	55	5	0	0.0136119	105.958
110072	88.875	18.5599	40	9	0	0.898937	94.4848	22.1036	33	5	0	0.374193	83.0256	19.5401	39	5	0	0.852593	95.2326	22.1948	43	3	0	0.850615	97.3103	18.8701	29	8	0	0.962193	96.8824	18.6495	34	1	0	0.650614	102.311	27.0914	45	3	0	0.0743041	89.0638	19.3339	47	4	0	0.991365	89.973
110075	94.7353	25.2854	34	4	0	0.320636	83.2045	16.7187	44	4	0	0.999865	89.6098	27.1522	41	6	0	0.224315	97.359	26.2703	39	3	0	0.633191	95.5	25.9501	34	8	0	0.964112	89.9143	18.1097	35	2	0	0.994355	94.2857	23.7964	35	2	0	0.695339	96.7667	26.1451	30	5	0	0.440998	87.0952
110079	115.816	30.5073	49	3	0	1.43051e-06	107.833	26.0425	30	6	0	0.00232448	101.545	28.3554	55	5	0	0.000108473	123.717	30.0375	46	7	0	5.67515e-07	109.511	26.5542	47	5	0	0.0738065	104.529	26.426	51	5	0	0.0453426	89.2037	18.2368	54	5	0	0.997092	95.8367	19.5281	49	5	0	0.530344	91.3774
110088	85.325	14.1591	40	7	0	0.9989	100.32	32.5491	50	2	0	0.0654143	90.3256	23.3296	43	4	0	0.13619	95.2667	19.536	45	4	0	0.883611	109.911	26.891	45	5	0	0.0674566	98.2143	27.181	42	3	0	0.492433	99.5455	29.7575	44	5	0	0.241309	91.6486	18.025	37	5	0	0.926395	87.6458
110091	757.611	122.512	54	3	0	1.61859e-41	899.74	186.231	50	3	0	6.50418e-34	721.34	146.984	53	5	0	8.07108e-36	920.77	240.205	61	0	0	2.52399e-35	1082.18	280.762	67	0	0	3.86311e-39	853.241	194.731	58	2	0	1.52696e-36	804.094	160.155	53	3	0	2.63771e-36	857.721	197.883	43	4	0	2.60901e-27	718.824
110092	22218.6	4680.89	37	0	0	9.91922e-27	22694.4	5572.84	38	0	0	4.48095e-25	18349.4	4747.37	46	0	0	4.1168e-29	22604.9	5853.93	36	2	0	4.68519e-23	22705.6	4625.33	28	0	0	6.93212e-21	18325.3	3358.22	33	4	0	8.03756e-26	17929	4224.56	39	5	0	2.50601e-26	19758.6	3628.79	32	5	0	4.74122e-25	17547.8
110095	106.34	27.7447	53	3	0	0.000382411	98.2885	20.176	52	5	0	0.038978	102.212	27.7362	33	5	0	0.00125299	106.833	23.2039	30	2	0	0.0342415	117.055	31.5914	55	7	0	0.00150109	107.08	25.614	50	5	0	0.0086222	96.4857	20.1061	35	4	0	0.485847	109.957	28.274	46	3	0	0.00086609	97.4773
110100	89.9394	23.8536	33	5	0	0.743716	102.744	25.6173	39	4	0	0.0130885	102.559	38.9025	34	1	0	0.010431	102.585	29.2745	41	2	0	0.20691	112.13	20.4435	23	3	0	0.0318426	108.037	23.8899	27	3	0	0.0204415	92.8788	14.2495	33	6	0	0.914319	106.415	31.7466	41	2	0	0.0215934	98.0714
110110	115.962	37.5036	26	1	0	0.00203588	102.677	28.4399	31	4	0	0.0373716	91	22.3363	23	2	0	0.16526	101.841	16.1432	44	6	0	0.110657	113.438	31.0098	32	1	0	0.0443519	104.108	24.5139	37	5	0	0.073775	101.241	18.1751	29	4	0	0.0801978	98.0455	19.4565	44	5	0	0.250747	100.919
110112	99.9429	19.2322	35	4	0	0.0163977	97.7436	21.9985	39	3	0	0.104796	89.027	20.8999	37	3	0	0.221867	159.897	48.0887	29	3	0	9.80735e-08	110.125	31.7467	40	3	0	0.107621	92.1622	17.8178	37	3	0	0.975271	89.6585	14.7235	41	5	0	0.997015	104.703	28.5549	37	2	0	0.0369411	90.1818
110113	98.9474	20.3737	57	9	0	0.0122995	94.3621	15.6807	58	5	0	0.294823	98.8298	27.9653	47	4	0	0.00188137	98.8485	25.6654	66	7	0	0.494407	109.378	22.6136	45	5	0	0.0528487	104.837	24.9953	49	7	0	0.0335515	112.273	24.7741	55	3	0	7.5792e-06	109.104	25.2664	48	3	0	0.000413105	97.1224
110121	7515.35	1855.93	37	5	0	3.04898e-24	6880.85	1478.77	41	0	0	5.32279e-29	6200.97	1998.06	33	0	0	2.64384e-18	8958.85	2355.42	41	5	0	1.00601e-25	7754.41	1484.08	39	2	0	1.73382e-29	6323.43	1188.56	35	3	0	8.26804e-27	4698.65	871.202	49	3	0	3.11544e-37	4509.81	1031.75	36	3	0	1.36674e-24	4301.07
110131	93.5	18.8951	40	7	0	0.394586	92.32	18.4573	50	7	0	0.636066	86.08	23.6685	50	7	0	0.533006	99	19.6183	58	4	0	0.469943	113.459	24.5001	37	7	0	0.0109614	97.4912	19.1695	57	5	0	0.599076	101.383	22.5635	47	5	0	0.0675116	107.389	26.7681	36	1	0	0.00786722	92.475
110132	113.643	34.0612	28	3	0	0.00153057	113.2	29.0918	25	2	0	0.00109673	110.917	31.3737	36	4	0	2.01414e-05	125.645	41.9655	31	3	0	0.000629625	133.333	35.8831	36	1	0	9.68858e-06	122.226	35.2067	31	3	0	0.000322195	111.217	34.8281	23	1	0	0.0265275	113.463	29.6286	41	4	0	0.000271972	114.909
110136	98.4286	15.2545	28	4	0	0.0287427	92.6286	14.757	35	2	0	0.595249	85.0526	24.486	38	1	0	0.627754	90.2647	15.1424	34	5	0	0.998763	114.421	37.2346	38	0	0	0.0435109	95.8974	22.1713	39	4	0	0.733344	89.0833	20.5987	36	4	0	0.979254	87.1143	15.0172	35	6	0	0.999359	97.2973
110138	396.567	70.9496	30	8	0	1.02916e-20	368.679	124.916	28	0	0	2.34816e-12	356.583	82.0409	36	4	0	7.11032e-21	436.139	125.664	36	0	0	4.613e-18	423.4	78.2888	35	1	0	2.69506e-23	345.448	77.0402	29	1	0	8.85421e-17	318.786	83.0075	28	1	0	2.48116e-14	310.622	53.0201	37	4	0	1.96157e-24	289.562
110139	83.7297	14.1454	37	3	0	0.999762	83.16	13.0661	25	2	0	0.999614	90.6429	24.2887	28	1	0	0.179825	102.848	24.8453	46	3	0	0.138331	97.6364	22.8596	44	4	0	0.959038	93.3913	12.6805	23	2	0	0.956226	93.2258	18.9802	31	4	0	0.817154	100.804	28.5685	46	3	0	0.1329	81.8
110142	86.6296	20.5209	54	9	0	0.982533	87.8462	16.3975	52	9	0	0.988899	88.1957	25.2944	46	4	0	0.312807	94.4355	20.8701	62	6	0	0.946974	117.407	37.1243	59	6	0	0.00334466	91.2712	17.9288	59	3	0	0.997565	84.7647	11.5889	51	7	0	1	92.2745	17.7213	51	7	0	0.932029	90.8333
110148	96.6857	20.1637	35	5	0	0.125294	104.939	26.7534	33	2	0	0.00866418	87.7111	19.1604	45	7	0	0.319813	111.654	27.5085	26	1	0	0.0126339	109.256	23.2217	39	2	0	0.0754775	109.088	27.7012	34	5	0	0.0138444	104.622	22.9278	37	3	0	0.0176559	109.368	37.2961	38	1	0	0.0170751	96.3902
110152	108.745	33.5251	47	5	0	0.000992871	96.5556	26.5064	54	4	0	0.181435	89.7358	25.372	53	3	0	0.169154	105.196	24.3088	46	5	0	0.0410003	114.852	30.3168	54	2	0	0.00495073	103.703	26.0565	64	3	0	0.0464951	99.1724	17.5361	58	7	0	0.114958	107.426	28.3016	61	6	0	0.00133516	96.5
110154	216.294	57.9893	34	4	0	2.66731e-14	249.806	77.6314	31	1	0	1.43218e-12	222.821	64.4882	39	5	0	4.31159e-16	209.421	64.6753	38	1	0	5.284e-13	247.375	78.0065	32	0	0	6.02622e-12	223.176	56.0067	34	0	0	7.41189e-15	192.317	53.6789	41	2	0	1.69203e-14	183.932	45.0955	44	3	0	1.01671e-16	149.459
110162	772.892	221.158	37	3	0	1.96817e-20	656	159.902	43	2	0	8.73792e-26	685.111	238.927	36	0	0	3.82271e-17	704.952	108.387	42	10	0	4.45898e-33	677.771	185.241	35	1	0	1.68064e-19	585.125	113.665	40	0	0	3.25171e-27	522.306	80.8974	49	1	0	3.4944e-37	504.625	100.46	32	0	0	2.3733e-21	445.362
110167	79.2593	10.4462	27	7	0	1	91.6512	17.7038	43	2	0	0.719229	86.525	22.4248	40	6	0	0.481541	96.1667	23.3885	42	5	0	0.764887	99.0476	21.0582	21	3	0	0.842566	90.6579	17.7935	38	5	0	0.993063	104.69	30.6176	42	3	0	0.042894	91.7551	18.2865	49	8	0	0.946051	94.7083
110170	83.8235	15.0568	51	8	0	0.999943	88.6667	19.5138	51	6	0	0.949067	85.625	22.6118	56	7	0	0.595254	98	24.9179	52	1	0	0.591256	105.169	27.721	59	5	0	0.352512	103.089	31.4979	56	6	0	0.122425	97.6	21.5435	50	7	0	0.343798	96.6441	18.8055	59	6	0	0.405145	93.4565
110176	83.4667	18.026	45	6	0	0.999328	92.2889	20.9411	45	5	0	0.618319	84.2093	23.6447	43	1	0	0.722454	88.0204	19.8772	49	6	0	0.999787	101.02	20.5533	49	5	0	0.824103	91.9412	17.5584	51	4	0	0.992305	94.339	17.0866	59	6	0	0.815487	93.5	19.5622	48	8	0	0.813766	86.4318
110180	84.6786	15.2049	28	3	0	0.995143	92.8919	20.6166	37	2	0	0.540218	83.8049	16.4107	41	5	0	0.836481	84.1892	11.9579	37	8	0	1	98.3929	19.1627	28	2	0	0.925743	85.3667	12.4193	30	4	0	0.999998	100.857	29.239	49	3	0	0.144084	95.6047	18.4483	43	3	0	0.562437	94.5185
110181	651.429	194.51	35	2	0	1.72721e-18	678.139	196.028	36	2	0	1.68881e-19	611.128	143.011	39	5	0	3.75279e-24	672.19	133.45	42	4	0	1.4665e-28	1072.65	201.157	37	0	0	5.16185e-27	600.891	111.456	46	1	0	4.56994e-32	628.395	139.823	38	0	0	4.11476e-24	699.2	138.783	45	1	0	1.02425e-30	406.944
110189	167.155	47.1004	58	5	0	1.33583e-17	173.333	39.5696	39	4	0	1.69199e-15	156.5	40.3363	38	5	0	3.28728e-13	177.58	46.4192	50	2	0	1.65528e-16	212.682	46.1886	44	2	0	1.1327e-19	170.981	51.4077	53	0	0	1.7425e-14	169.873	33.4387	63	6	0	5.96168e-26	188.955	37.7334	44	6	0	2.25804e-20	159.762
110192	507.149	149.646	47	4	0	1.05873e-23	447.667	166.18	39	3	0	3.39873e-16	476.795	177.823	39	6	0	1.35716e-16	551.344	193.795	32	1	0	1.4195e-14	473.088	110.555	34	6	0	5.68961e-20	335.417	77.5044	36	3	0	7.39284e-20	408.353	116.662	34	1	0	4.35397e-17	368.233	144.584	30	1	0	1.63824e-11	345.552
110195	93.6491	22.5938	57	5	0	0.375662	89.9737	16.1972	38	6	0	0.888074	84.8947	21.5404	38	3	0	0.660865	95.9091	23.5924	55	2	0	0.815767	103.863	28.0485	51	9	0	0.492937	97.02	23.312	50	3	0	0.631263	89.3333	14.261	48	8	0	0.999306	88.9455	14.5633	55	8	0	0.999653	90.3019
110196	109.082	25.6229	49	6	0	2.37191e-05	109.2	22.6121	50	4	0	4.09071e-06	94.449	17.0025	49	11	0	0.00086991	119.222	25.9473	36	7	0	1.87654e-05	114.93	26.5531	43	3	0	0.00442836	111.646	28.3042	48	4	0	0.00091636	115.633	28.2531	60	3	0	9.8663e-07	117.739	28.0812	46	1	0	2.10002e-06	102.818
110201	87.7447	21.3159	47	3	0	0.940375	93.7317	21.6784	41	1	0	0.442479	77.6	21.4796	40	4	0	0.993008	96.3077	23.1428	39	6	0	0.747158	104.232	23.9621	56	6	0	0.445865	108.574	36.0777	47	1	0	0.026726	96.2182	23.0231	55	5	0	0.518585	91.9535	19.6056	43	2	0	0.910479	91.1333
110202	83.65	17.8717	20	1	0	0.982132	93.6857	21.5472	35	4	0	0.451493	81.7333	18.5588	45	2	0	0.948583	96.6857	24.5702	35	3	0	0.692989	97.2222	21.7845	27	3	0	0.935083	93.2683	25.3851	41	2	0	0.886196	91.9259	21.1786	27	5	0	0.856534	88.9143	15.2651	35	4	0	0.995345	86.2941
110204	83.3939	16.7294	33	5	0	0.998396	77.878	13.9144	41	5	0	1	90.3824	26.6515	34	3	0	0.192902	98.2353	21.9904	34	2	0	0.55932	93.7619	19.2123	42	6	0	0.999184	86.5676	14.3363	37	3	0	0.99999	103.562	31.328	48	4	0	0.0592755	87.5556	17.8813	36	4	0	0.996303	91.2791
110209	89.2571	19.3897	35	7	0	0.848521	85.6977	14.9834	43	8	0	0.998971	74.7872	19.285	47	8	0	0.999918	94.2778	22.2718	36	5	0	0.884025	104.961	23.6938	51	2	0	0.363569	91.9111	20.1718	45	4	0	0.977526	90.7609	14.7199	46	5	0	0.993205	95.3636	22.3795	44	2	0	0.58005	86.3261
110215	99.8507	21.2619	67	6	0	0.00388424	95.6905	17.8209	42	5	0	0.189686	91.1154	20.3187	52	5	0	0.0493644	112.881	26.0967	59	5	0	5.80192e-05	104.746	18.2989	59	10	0	0.346232	97.2941	21.8021	51	5	0	0.607531	106.314	25.3886	51	3	0	0.00368487	104.523	21.7197	44	4	0	0.00666042	103.085
110220	178	47.0944	36	5	0	4.54245e-13	177.971	42.4496	34	6	0	1.56082e-13	174.083	33.5537	36	3	0	9.90566e-18	237.306	53.5712	36	2	0	1.44117e-17	207.865	43.9395	37	5	0	7.7995e-17	194.224	44.1155	49	4	0	2.40984e-20	192.558	34.8666	43	4	0	8.98923e-22	179.667	35.6943	42	4	0	9.45235e-19	147.029
110221	101.125	28.6814	40	2	0	0.0354288	88.8235	18.4474	51	4	0	0.952479	78.2128	17.5474	47	4	0	0.998649	94.2857	22.6007	49	6	0	0.915282	97.4792	23.2159	48	7	0	0.966734	98.7442	21.7519	43	5	0	0.427656	96.1404	25.1193	57	2	0	0.526604	96.8167	23.7026	60	4	0	0.401922	90.48
110224	98.381	18.7134	42	7	0	0.0281598	109.361	20.1652	36	6	0	1.50113e-05	99.6207	26.3458	29	3	0	0.00570354	124.125	34.2785	32	2	0	0.0001115	115.208	36.5561	24	3	0	0.0699563	99.4545	25.0912	33	3	0	0.382344	99.5135	20.6702	37	4	0	0.180634	100.552	22.2592	29	5	0	0.143102	109.25
110228	95.525	18.4571	40	6	0	0.169649	98.62	23.2299	50	6	0	0.0543165	91.3261	21.7706	46	5	0	0.0649214	130.488	37.4947	41	4	0	1.5972e-06	93.2973	21.2261	37	7	0	0.997567	112.65	28.5734	40	1	0	0.00132897	99.0714	21.423	42	5	0	0.209314	101.457	17.6258	35	6	0	0.0396012	87.3514
110239	90.3824	18.8133	34	6	0	0.760026	93.2222	17.5891	36	2	0	0.502051	87	19.2426	37	6	0	0.420574	93.78	17.1694	50	6	0	0.977543	102.109	22.9184	46	4	0	0.689114	104.914	26.6606	35	2	0	0.0710726	88.1562	21.8383	32	5	0	0.979069	89.1935	14.6797	31	5	0	0.992718	95.2821
110240	115.583	29.2129	36	7	0	1.98435e-05	134.878	33.5427	41	4	0	4.61963e-10	104.273	31.3282	33	4	0	0.00124629	122.342	31.4095	38	5	0	2.29011e-05	132.444	33.5346	45	2	0	4.22552e-07	116.067	21.0302	30	3	0	3.19387e-05	117.024	23.4588	42	2	0	5.71031e-07	109.351	22.2788	37	5	0	0.000441105	103.2
110241	83.875	18.4631	32	2	0	0.99439	85.5957	17.848	47	7	0	0.997332	76.1905	17.363	42	7	0	0.999753	87.0263	19.1882	38	6	0	0.999719	101.259	24.3234	54	5	0	0.775535	93.8929	21.0986	56	6	0	0.930262	92.5909	22.6298	44	3	0	0.862012	91.7241	22.9544	58	3	0	0.921115	91.0952
110242	170.239	45.3476	46	3	0	2.01933e-15	220.634	86.4467	41	1	0	4.99806e-12	158.278	51.969	36	4	0	4.31548e-10	222.017	70.8219	59	2	0	1.15958e-19	169.675	39.0052	40	7	0	1.86987e-13	179.068	51.4539	44	3	0	1.16198e-13	167.721	37.4123	43	6	0	4.59458e-16	207.674	52.8762	43	1	0	1.47568e-17	183.115
110243	89.8679	21.4432	53	4	0	0.828348	95.1364	24.4203	44	4	0	0.304706	74.8974	13.1225	39	7	0	0.999998	97.7407	29.3207	54	4	0	0.604316	97.2222	22.5034	54	4	0	0.981423	94.1607	23.8829	56	4	0	0.890214	96.1475	22.4691	61	3	0	0.529757	92.6739	18.8492	46	1	0	0.883899	89.3333
110246	87.8333	18.8808	36	4	0	0.9338	98.8605	28.4601	43	5	0	0.101431	90.5	26.1944	38	3	0	0.168481	113.639	33.1879	36	2	0	0.00557865	103.949	21.4917	39	7	0	0.482093	102.412	27.4404	34	4	0	0.185252	103.655	22.9911	29	5	0	0.0495817	94.9355	15.8996	31	4	0	0.650121	92.1707
110253	100.061	21.4052	49	5	0	0.0100748	104.404	22.5617	47	7	0	0.00072997	102.784	25.9649	37	6	0	0.00023723	114.778	30.3269	45	4	0	0.000495246	123.855	35.2207	55	8	0	4.71033e-05	110.13	27.6282	46	3	0	0.00257552	102.676	21.6411	37	1	0	0.042548	109.286	25.8666	49	3	0	0.000403898	112.889
110255	143.308	32.1568	26	1	0	1.09981e-08	155.15	39.7612	40	2	0	1.94791e-12	153.28	52.8595	25	3	0	7.60397e-07	151.8	20.6014	25	9	0	1.35682e-12	199.086	42.237	35	3	0	2.17117e-15	148.621	32.2251	29	5	0	1.76335e-09	132.974	24.5823	39	4	0	1.20424e-11	141.417	33.3178	36	5	0	6.28957e-10	126.667
110259	237.216	43.8242	37	4	0	1.89986e-21	271.923	87.2119	39	1	0	1.18682e-15	240	55.8986	44	2	0	3.63613e-22	278.417	68.8901	36	1	0	1.12309e-17	303.737	67.4151	38	3	0	1.98716e-20	254.629	70.0899	35	2	0	2.99149e-15	251.219	49.6587	32	1	0	4.96385e-18	209.086	43.3239	35	0	0	3.07473e-17	210.333
110270	199.2	45.3787	35	1	0	7.00622e-16	200.344	44.9542	32	7	0	8.17146e-15	185.941	53.3274	34	3	0	9.12366e-13	199.742	52.0852	31	5	0	3.74448e-12	186.583	44.5141	36	3	0	2.18919e-13	188.682	36.2374	44	4	0	1.29611e-20	171.951	32.6596	41	4	0	3.65682e-18	174.773	44.3401	44	2	0	2.36613e-15	130.462
110273	96.1136	21.6303	44	3	0	0.150616	100.25	29.9142	40	3	0	0.0733512	92.1702	16.7297	47	4	0	0.0110055	96.037	25.9578	54	8	0	0.780906	107.667	24.7561	51	3	0	0.135259	97.1538	16.6738	52	5	0	0.662544	105.627	21.7675	59	5	0	0.000934777	101.14	31.076	50	1	0	0.126566	91.45
110274	95.3556	22.0672	45	8	0	0.211899	90.973	17.2038	37	6	0	0.784882	81.8679	17.2661	53	5	0	0.967437	101.69	28.4618	42	5	0	0.257702	107.8	22.0363	40	4	0	0.129228	102.773	23.2997	44	4	0	0.0972675	96.2381	18.6152	42	2	0	0.517309	101.927	23.3938	41	3	0	0.0581541	93.6923
110278	93.2449	16.0163	49	6	0	0.405724	93.3	17.2049	50	5	0	0.489849	81.3455	16.4274	55	7	0	0.985755	96.4583	20.8908	48	6	0	0.77889	105.036	24.1776	55	6	0	0.352655	94.0517	17.3846	58	6	0	0.959775	101.291	19.2975	55	6	0	0.0323166	102.17	15.5758	53	2	0	0.00316387	100.23
110279	311.311	74.9493	45	2	0	1.20501e-23	286.571	90.2266	28	0	0	4.47704e-12	246.906	69.1629	32	4	0	1.64995e-14	263.704	55.0691	27	3	0	5.36437e-15	285.531	61.5666	32	3	0	2.33516e-17	216.033	40.0211	30	1	0	2.44764e-16	210.258	49.1562	31	2	0	4.41955e-14	182.357	37.3335	28	5	0	7.83487e-13	176.281
110280	433.911	109.105	45	5	0	7.56986e-25	384.367	89.2716	30	5	0	1.70285e-17	438.615	115.697	39	0	0	2.5838e-21	433.795	119.105	44	1	0	1.54278e-22	514.152	130.826	33	3	0	1.28209e-18	365.594	93.7333	32	1	0	6.09986e-17	326.314	66.7034	35	3	0	5.9083e-21	369.885	93.5369	26	1	0	2.91334e-14	357.579
110286	92.9153	21.0191	59	3	0	0.467929	97.7895	23.2131	57	6	0	0.0727682	86.459	19.1569	61	1	0	0.483956	98.5128	22.8495	39	5	0	0.531413	101.267	22.2419	45	6	0	0.774157	98.4222	17.2778	45	7	0	0.455899	97.875	19.8865	48	2	0	0.301129	94.4815	20.6057	54	6	0	0.710338	91.1522
110289	92.087	24.4011	46	6	0	0.566407	99.9804	27.328	51	3	0	0.0423708	83.8478	17.2136	46	6	0	0.835062	96.92	22.3286	50	4	0	0.722566	100.353	20.6047	51	8	0	0.879603	99.4444	18.9292	63	9	0	0.293217	95.1094	21.7176	64	5	0	0.676601	109.246	31.9555	57	5	0	0.00145593	93.35
110291	97.8056	25.552	36	1	0	0.119333	88.7391	18.0485	23	3	0	0.877215	79.3226	13.27	31	6	0	0.996877	87.6562	23.1595	32	5	0	0.994681	117.968	38.4729	31	1	0	0.0245933	85.8108	16.024	37	6	0	0.999979	89.3529	16.5674	34	5	0	0.990367	84.3889	12.348	36	6	0	0.999999	86.4583
110292	88.697	20.1982	33	3	0	0.867453	93.8889	22.0143	54	5	0	0.414624	83.6226	20.0511	53	6	0	0.83656	94.4884	17.8624	43	5	0	0.938903	100.531	25.9496	49	3	0	0.807748	92.8983	18.0169	59	5	0	0.98491	91.82	18.6686	50	7	0	0.953646	89.3947	12.8894	38	3	0	0.998467	93.2105
110296	84.4857	14.3494	35	8	0	0.999067	92.1053	22.8672	38	5	0	0.618795	74.175	14.5653	40	7	0	0.999997	93.5682	19.3299	44	7	0	0.959754	99.4565	23.4347	46	5	0	0.891344	95.9268	23.2716	41	3	0	0.726069	92.9	21.6781	40	2	0	0.840243	93.3	19.981	40	6	0	0.804774	90.5918
110300	94.0784	23.7746	51	3	0	0.339928	87.881	13.2485	42	7	0	0.993625	82.2051	15.6595	39	7	0	0.946339	92.9	22.0623	50	7	0	0.967391	99.907	21.8194	43	5	0	0.874516	87.0625	13.6144	32	8	0	0.999965	85.9643	16.4195	56	7	0	0.999992	88.8542	15.2329	48	7	0	0.998959	89.2453
110301	109.222	29.079	45	0	0	0.000214331	115.72	29.1769	25	4	0	0.000383281	102.613	22.8323	31	1	0	0.000213252	124.372	34.9742	43	5	0	1.04644e-05	114.538	27.901	39	2	0	0.0106638	114.676	26.3998	37	6	0	0.000262963	98.1778	20.2376	45	4	0	0.275973	105.844	25.3442	32	4	0	0.0183545	97.2
110307	85.025	19.456	40	0	0	0.991364	88.68	15.8918	50	2	0	0.975403	79.8	22.1373	40	5	0	0.965482	92.9565	18.4107	23	6	0	0.928639	104.135	31.0037	37	4	0	0.47344	88.4194	13.5247	31	6	0	0.999804	84.9189	12.406	37	8	0	0.999999	88.0333	13.7878	30	5	0	0.998236	98.3684
110309	91.0784	21.5897	51	3	0	0.701679	88.25	17.5336	56	5	0	0.980649	81.6296	20.0718	54	5	0	0.954817	90.0286	22.0581	35	2	0	0.987606	96.1556	20.2563	45	7	0	0.99229	92.0625	24.1805	48	6	0	0.955448	97.625	24.1492	56	5	0	0.349114	91.7571	17.6031	70	8	0	0.976845	97.7885
110315	88.7458	18.5264	59	8	0	0.945699	82.5319	18.1118	47	7	0	0.9999	76.8684	15.9088	38	4	0	0.999616	89.0256	17.2604	39	8	0	0.999442	99.24	25.1668	50	6	0	0.895942	87.2143	14.2393	42	6	0	0.999994	90.7083	21.8593	48	6	0	0.959883	82.2439	10.8967	41	7	0	1	91.2364
110324	116.682	23.3206	44	8	0	1.16942e-08	153.643	51.7191	42	2	0	1.31027e-09	123.727	37.0077	55	6	0	3.34007e-10	157.957	57.2084	46	5	0	4.88483e-09	181.07	69.6735	43	4	0	2.96577e-09	151.979	48.1409	47	3	0	4.58675e-10	165.028	44.3625	36	2	0	2.81366e-11	143.659	37.1326	41	2	0	2.05274e-10	134.882
110326	210.459	70.4953	37	1	0	2.01317e-12	198.758	51.289	33	3	0	1.61668e-13	182.694	62.3931	36	3	0	3.00172e-11	244.484	89.5883	31	0	0	2.19291e-10	268.9	57.6131	40	3	0	6.5246e-21	187.71	40.3197	31	3	0	1.27936e-13	187.086	52.7192	35	4	0	3.65486e-12	158.811	40.1994	37	2	0	1.20149e-11	158.879
110327	99.1818	21.9081	33	7	0	0.0495495	118.048	31.4208	42	4	0	3.87901e-06	92.9412	22.6648	34	3	0	0.0502095	101.023	22.2266	43	5	0	0.258701	123.69	41.6779	42	2	0	0.00178485	106.455	19.2095	33	3	0	0.00922051	103.676	19.8761	37	4	0	0.0159383	99.3243	23.07	37	5	0	0.197336	100.317
110328	345.943	97.8279	35	2	0	3.97205e-17	279.39	71.3848	41	3	0	6.14704e-20	238.821	58.9966	28	6	0	5.84379e-14	350.306	106.896	36	0	0	2.55577e-16	544.548	140.47	42	3	0	2.46063e-23	276.9	54.5329	40	4	0	5.58531e-23	259.526	65.0604	38	3	0	4.92649e-18	329.205	107.815	39	1	0	2.19169e-16	190
110332	191.511	59.0868	45	4	0	8.49094e-15	196.918	70.8363	49	5	0	5.6642e-14	203.705	82.2787	61	2	0	1.53191e-16	221.852	66.105	54	1	0	2.48052e-19	226.204	68.3816	49	5	0	4.72835e-17	157.529	33.8788	34	6	0	4.57473e-12	178.435	61.5235	62	2	0	1.3095e-15	161.065	47.4625	62	3	0	4.52243e-16	162.429
110333	109.311	31.6349	45	2	0	0.000507443	100.775	24.7837	40	3	0	0.0310861	100.245	31.8908	49	3	0	0.00188984	132.487	41.1773	39	0	0	4.75302e-06	128.047	42.1285	43	6	0	0.000249843	103.262	22.0477	42	5	0	0.0701231	118.979	32.9344	47	3	0	1.17684e-05	106.4	18.9941	35	4	0	0.00141966	107.025
110338	309.382	71.9272	34	2	0	1.279e-18	280.263	68.8589	38	2	0	3.68605e-19	307.241	91.8266	29	1	0	1.19603e-13	363.098	94.1251	41	6	0	4.49958e-21	380.978	98.5268	46	0	0	1.66572e-23	300.727	59.5085	33	3	0	1.13552e-19	231.71	52.1761	31	2	0	2.35111e-15	197.629	38.18	35	4	0	1.69802e-17	197.638
110347	323.184	74.1896	38	1	0	4.2211e-21	339.417	102.036	48	1	0	1.02802e-21	319.326	72.375	46	2	0	6.85029e-26	323.22	92.9097	50	2	0	1.40088e-22	638.684	148.058	38	1	0	2.47624e-23	315	72.8021	41	0	0	5.35874e-22	602.405	107.444	37	2	0	1.11107e-26	669.8	188.117	35	0	0	2.74247e-19	319.133
110348	143.795	38.0811	44	4	0	1.29746e-11	159.088	38.6259	34	3	0	9.27181e-12	143.929	35.9487	42	3	0	2.39538e-13	146.417	38.778	36	5	0	6.44619e-09	179.358	42.2711	53	7	0	2.6534e-18	136.186	33.1176	43	3	0	1.26231e-09	158.692	35.8	39	4	0	1.55659e-13	166.5	37.9571	42	4	0	2.42818e-15	142.8
110349	178.673	50.5365	49	5	0	3.03011e-16	185.16	34.0706	25	2	0	5.19929e-13	180.326	38.5245	46	3	0	4.46164e-21	191.629	32.5306	35	2	0	1.97161e-18	280.258	61.1288	31	4	0	1.35404e-16	187.273	33.0476	33	3	0	9.51041e-17	170.098	28.8702	41	2	0	1.1914e-19	181.024	48.7235	42	2	0	1.77008e-14	151.969
110358	3498.02	805.943	47	3	0	1.74135e-31	4112.27	1004.54	62	0	0	9.59172e-40	2904.91	544.912	45	6	0	6.65834e-34	4506.71	1135.14	42	1	0	7.50378e-27	3069.4	772.825	50	2	0	1.77307e-31	3270.91	668.498	53	2	0	7.64481e-38	2339.03	548.511	40	6	0	1.85382e-26	2235.18	521.749	50	2	0	8.34091e-33	2553
110360	123.204	30.0266	54	2	0	4.03178e-10	132.245	31.3665	49	4	0	9.61671e-12	122.625	27.8037	48	4	0	3.74514e-12	114.026	26.8937	38	5	0	0.000642225	115.958	29.8699	48	5	0	0.00353211	110.458	21.5811	48	6	0	0.000130777	116.973	24.774	37	5	0	6.31316e-06	104.55	15.6007	40	7	0	0.000710638	117.912
110364	83.7576	14.8304	33	2	0	0.999208	95.2059	30.8592	34	4	0	0.3563	87.9744	18.2576	39	2	0	0.292619	116.455	31.8258	33	2	0	0.0016166	107.825	31.4038	40	4	0	0.211171	97.1471	19.0726	34	3	0	0.617357	97.1081	19.7931	37	2	0	0.410426	107.706	26.0623	34	3	0	0.00684023	95.8824
110367	88.3947	17.4256	38	7	0	0.930991	89.98	16.8226	50	5	0	0.91034	84.4038	20.7603	52	4	0	0.749203	95.1525	21.1186	59	3	0	0.90436	101.293	25.9242	41	2	0	0.72935	97.4062	20.6505	32	3	0	0.578216	92.2432	16.9565	37	6	0	0.925328	101.196	24.4566	56	3	0	0.0610056	104.244
110368	86.8936	18.3246	47	6	0	0.982098	87.3077	19.1665	52	5	0	0.984646	82.5306	18.014	49	5	0	0.92747	87.3421	16.483	38	5	0	0.999936	103.128	22.9142	39	5	0	0.571183	95.5	20.1848	54	3	0	0.828204	91.8889	18.3731	54	5	0	0.9598	89.875	16.5387	56	6	0	0.996298	86.3571
110369	85.2889	17.4247	45	4	0	0.99661	86.0889	18.753	45	6	0	0.992814	82.7234	18.1008	47	4	0	0.911545	94.25	20.1426	48	2	0	0.93731	93.2368	21.6975	38	7	0	0.997545	95.0784	23.3005	51	2	0	0.822663	91.8163	18.4489	49	1	0	0.953982	84.2917	13.2343	48	6	0	1	92.6538
110372	84.1379	16.4788	29	7	0	0.995313	92.9487	25.7303	39	1	0	0.527703	92.1818	27.0193	55	5	0	0.0583182	101.043	25.0794	46	5	0	0.274381	107.062	27.563	48	5	0	0.208172	102.78	22.3299	41	3	0	0.0955969	97.2619	20.9879	42	4	0	0.391754	99.4286	23.755	42	2	0	0.181568	97.7586
110373	94.95	17.6678	40	2	0	0.212799	87.234	20.0924	47	2	0	0.976545	88.0513	26.1161	39	3	0	0.344288	93.7857	24.7511	28	2	0	0.85323	93.64	18.9646	25	0	0	0.993333	93.8857	22.2205	35	6	0	0.866614	89.3947	19.576	38	7	0	0.982525	94.2333	21.628	30	2	0	0.675361	102.161
110376	86.6275	18.6676	51	2	0	0.987549	83.549	14.6469	51	5	0	0.99999	71.1667	13.1187	48	13	0	1	88.8462	16.8899	52	8	0	0.999952	99.3269	23.611	52	9	0	0.910002	94.75	21.4731	52	4	0	0.868768	90.587	19.1875	46	3	0	0.976154	90.9348	18.0363	46	4	0	0.96921	92.0909
110377	88.9531	19.405	64	4	0	0.935142	86.2791	19.2704	43	9	0	0.988524	85.2885	22.5087	52	4	0	0.633135	84.5581	15.3006	43	5	0	1	96	25.1356	50	5	0	0.983207	87.9423	13.7348	52	7	0	0.999999	85.2273	16.8742	44	8	0	0.999961	89.5532	18.4306	47	4	0	0.989973	90.9778
110382	95.8095	32.4833	21	3	0	0.332541	90.3333	16.2212	30	4	0	0.831785	94.8158	28.2574	38	3	0	0.0367241	101.575	24.5805	40	3	0	0.240525	105.531	24.1954	32	4	0	0.343885	95.5625	14.0344	32	2	0	0.845033	107.226	34.0996	31	1	0	0.0432443	104.605	25.9396	43	1	0	0.0183046	93.3056
110386	96.1818	21.7994	33	2	0	0.182827	106.235	27.6066	34	6	0	0.00488696	100.872	24.6707	39	3	0	0.000372096	112.514	34.1806	37	5	0	0.00992761	128.955	37.3948	44	3	0	2.89816e-05	101.294	23.7774	34	1	0	0.222302	100.964	18.8001	28	5	0	0.103613	101.912	26.0656	34	3	0	0.0997207	94.4643
110397	93.1373	21.2763	51	5	0	0.441244	87.1373	21.9372	51	3	0	0.973396	86.9333	22.4037	45	3	0	0.432359	96.2414	24.0214	58	9	0	0.789249	100.864	20.1997	44	6	0	0.82833	97.22	25.0602	50	3	0	0.601019	98.2982	23.9396	57	6	0	0.272701	94.6727	22.5775	55	8	0	0.673249	87.0652
110398	159.226	39.6263	31	2	0	1.06395e-10	166.222	53.8169	27	2	0	8.74491e-08	138.061	33.2772	33	5	0	1.67666e-10	148.486	41.5803	37	4	0	7.31923e-09	173.971	40.8818	35	1	0	3.86207e-12	143.311	30.4017	45	2	0	3.61752e-13	131.69	26.0139	29	4	0	2.88652e-08	137.185	29.9936	27	1	0	7.17152e-08	124.472
110400	1224.75	334.972	53	3	0	1.29088e-30	1164.35	329.039	57	6	0	5.5493e-32	803.44	210.653	50	4	0	4.18733e-29	942.841	261.168	44	6	0	6.97277e-25	1244.47	387.628	60	3	0	3.06275e-31	992.362	211.375	69	5	0	1.2263e-45	997.946	277.731	56	2	0	2.19248e-31	1039.16	302.006	70	2	0	8.2588e-38	800.556
110403	174.321	44.7548	53	1	0	1.19811e-18	205.175	50.2299	57	7	0	6.99471e-24	180.756	53.7156	45	4	0	1.62761e-15	168.852	42.1576	54	5	0	2.42579e-17	141.898	39.6992	59	4	0	3.49735e-10	142.525	29.9949	40	3	0	7.93072e-12	162.13	33.7261	46	3	0	1.98434e-17	125.375	29.3124	48	3	0	5.23891e-09	145.717
110408	96.5476	22.2833	42	5	0	0.134919	115.902	24.7687	41	6	0	3.76884e-07	95.7692	18.0765	39	6	0	0.00123583	124.362	43.2201	47	2	0	9.68817e-05	116.5	34.1351	58	4	0	0.00320328	108.721	25.444	43	3	0	0.00467373	100.227	23.3506	44	4	0	0.139781	100.421	22.7164	38	6	0	0.122056	92.8116
110424	110.3	29.7497	30	3	0	0.00149892	119.192	21.9035	26	4	0	1.29474e-06	107.405	29.9754	37	5	0	6.84955e-05	123.289	26.4492	38	2	0	7.90819e-07	139.276	52.4628	29	3	0	0.00054455	120.281	30.3403	32	1	0	0.000128051	107.462	21.2889	26	2	0	0.00679878	115.533	28.0009	30	1	0	0.000335331	111.167
110427	85.4545	18.5474	33	4	0	0.98382	80.9778	16.3241	45	7	0	0.999996	84.4324	20.3286	37	3	0	0.715583	89.2222	14.1484	36	4	0	0.999865	96.475	15.9663	40	8	0	0.996832	99.0571	23.3905	35	6	0	0.408555	89.9756	16.3623	41	4	0	0.991509	86.2	16.6016	30	6	0	0.998517	85.1707
110431	89.5	22.2855	32	2	0	0.787729	87.7667	15.9972	30	4	0	0.964015	91.6512	29.6044	43	3	0	0.124212	95.8605	21.5744	43	6	0	0.811232	110.692	32.4712	26	1	0	0.144671	92.5946	21.0336	37	2	0	0.940684	89.1143	16.3109	35	1	0	0.993508	92.4324	18.8009	37	3	0	0.874672	90.6842
110433	165.824	37.0024	34	7	0	2.02945e-13	193.912	52.9364	34	2	0	5.65961e-13	181.556	43.9983	36	4	0	2.98636e-15	183.024	40.6143	41	6	0	1.461e-16	194.2	46.6142	40	2	0	2.8474e-15	172.176	31.9531	34	3	0	2.55447e-15	153.094	36.9885	32	2	0	4.2132e-10	175.175	42.0609	40	2	0	7.35562e-15	154.138
110435	102.727	25.4795	33	3	0	0.0153904	106.421	24.4005	38	5	0	0.000998621	93.8095	27.7544	42	7	0	0.0449523	108.258	28.0345	31	3	0	0.0352473	112.975	25.9472	40	3	0	0.0156466	115.5	33.7667	30	2	0	0.00433346	125.907	20.4995	43	6	0	2.86054e-12	121.938	27.3035	32	3	0	3.80506e-06	88.8276
110437	88	16.2498	36	4	0	0.953536	90.6471	21.2487	34	3	0	0.758438	79.119	19.0675	42	2	0	0.990757	100.703	26.8637	37	4	0	0.335164	108.774	19.3506	31	3	0	0.0816193	97.5278	16.9157	36	3	0	0.584242	102.6	26.6273	40	0	0	0.07358	94.8462	17.5401	26	4	0	0.635169	91.6
110438	94.2	20.9323	60	3	0	0.290308	93.5333	19.6649	45	5	0	0.460168	90.7708	21.9789	48	9	0	0.0860643	95.8525	25.6904	61	11	0	0.81268	103.614	24.6852	44	6	0	0.519026	98.7119	19.7764	59	4	0	0.411968	91.6066	18.5286	61	7	0	0.974774	103.083	22.823	60	6	0	0.0102824	99.8085
110440	97.425	23.7637	40	4	0	0.108101	97.6286	25.3425	35	4	0	0.156651	82.6452	14.9857	31	5	0	0.910287	94.2778	19.5632	36	5	0	0.912436	106.611	28.7911	36	4	0	0.280674	98.303	19.4028	33	5	0	0.480258	102.105	22.651	38	5	0	0.0636904	90.8824	15.6317	34	7	0	0.968339	97.619
110441	93.9677	19.1685	31	4	0	0.357222	92.4286	23.5238	35	4	0	0.579847	85.3077	20.1979	39	7	0	0.626236	90.3429	22.9192	35	3	0	0.981853	111.658	37.0086	38	0	0	0.0993332	88.6061	14.9456	33	8	0	0.999541	97.5882	21.898	34	2	0	0.373475	102.639	30.8657	36	3	0	0.104589	90.7447
110445	194.438	41.9761	48	3	0	8.21119e-22	189.566	41.3677	53	4	0	3.6923e-23	171.153	44.9367	59	5	0	2.9614e-21	194.667	55.0106	63	5	0	6.32844e-21	255.397	53.9784	63	7	0	1.21503e-31	205.789	38.6203	57	1	0	1.28898e-28	206.417	52.6323	48	0	0	2.89126e-19	217.1	61.6079	40	0	0	1.92117e-15	207.34
110446	89.5577	24.0289	52	4	0	0.823873	81.4773	14.6819	44	8	0	0.999998	81.4462	20.8394	65	6	0	0.968533	89.5333	18.6733	60	4	0	0.999843	96.3125	15.1561	48	10	0	0.999307	97.6271	20.7829	59	6	0	0.573725	93.7241	19.5087	58	4	0	0.845458	96.9365	25.4057	63	3	0	0.391763	91.9846
110450	97.2174	25.6835	46	6	0	0.119643	89.2368	13.6924	38	5	0	0.959288	86.6667	21.3949	42	6	0	0.463255	95.5938	21.8202	32	3	0	0.793663	98.575	22.4212	40	5	0	0.924908	94.3611	20.9013	36	5	0	0.856412	89.525	17.5177	40	3	0	0.990823	101.718	23.7531	39	2	0	0.0725924	92.9444
110451	94.0909	17.7313	33	2	0	0.327312	96.9773	23.6736	44	6	0	0.150814	97.3056	23.0562	36	3	0	0.00369579	91.4054	18.9039	37	8	0	0.988463	106.653	26.3277	49	1	0	0.22591	89.6286	12.0833	35	7	0	0.999895	93.5532	20.174	47	10	0	0.827018	91.7955	16.7548	44	7	0	0.949711	94.1277
110452	1972.08	373.146	52	5	0	2.03222e-38	1987.9	497.816	40	0	0	2.58022e-25	1956.4	459.771	47	3	0	9.1512e-31	2139.98	540.997	49	2	0	1.52085e-30	2811.75	483.334	53	1	0	1.85045e-41	1965.02	344.891	47	3	0	3.10508e-36	1939	342.323	52	3	0	7.6906e-40	1697.49	370.247	51	0	0	1.54409e-34	1591.58
110458	201.737	56.3424	38	2	0	1.49941e-14	318.156	75.1494	32	4	0	1.59916e-17	125	29.1994	34	4	0	3.43248e-09	205.884	38.7183	43	1	0	8.20289e-22	116.415	24.8002	41	3	0	0.00116224	157.739	36.7934	46	6	0	1.23159e-14	183.465	29.0888	43	9	0	3.93269e-23	216.611	40.5972	36	3	0	1.8855e-19	111.607
110463	331.262	112.4	42	4	0	2.94623e-17	334.902	103.838	51	2	0	2.60575e-22	308.86	105.232	50	4	0	3.4198e-20	288.392	110.225	51	4	0	5.10228e-17	300.018	96.008	55	7	0	2.076e-21	275.717	77.0205	46	5	0	4.08012e-20	232.281	62.3002	57	2	0	1.92459e-23	257.232	82.3531	56	1	0	6.17868e-21	223.212
110465	84.4889	20.6427	45	5	0	0.994569	81.3095	14.6678	42	9	0	0.999998	91.4865	24.7191	37	3	0	0.10799	88.6863	17.3095	51	7	0	0.999937	99.0385	17.0155	52	8	0	0.974728	97.4545	20.7504	44	1	0	0.585246	89.0364	15.3333	55	6	0	0.999566	90.225	16.8348	40	4	0	0.982378	87.5094
110468	2440.21	607.376	34	2	0	6.45898e-22	2058.32	592.545	37	2	0	1.64585e-21	2336.75	616.654	32	4	0	5.63408e-20	2259.52	404.244	29	2	0	1.20713e-22	2458.51	559.092	41	2	0	1.41316e-27	1895.03	443.205	39	1	0	1.06997e-25	1690.59	305.556	32	1	0	1.47228e-24	1796.2	334.275	44	3	0	7.13111e-33	1630.96
110470	83.5	17.5561	52	5	0	0.999783	93.1667	19.5388	54	5	0	0.510525	81.34	17.0828	50	4	0	0.97802	89.0213	20.3998	47	3	0	0.999002	94.5714	19.1784	42	6	0	0.998282	97.2766	24.3183	47	3	0	0.594777	97.5294	21.0849	51	6	0	0.347808	91.2273	19.8937	44	6	0	0.941967	95.5208
110471	390.5	109.202	26	1	0	1.42962e-13	336.741	85.2785	27	5	0	1.65437e-14	290.571	95.7756	21	1	0	2.32862e-09	333	132.086	35	1	0	1.68866e-12	284.344	86.7639	32	3	0	2.82943e-13	241.6	54.3706	25	1	0	8.49075e-13	249.033	69.7985	30	2	0	4.68867e-13	217	69.5507	35	1	0	2.79289e-12	196.615
110474	123.571	26.9949	35	5	0	4.42154e-08	124.914	26.9688	35	2	0	2.59132e-08	108.229	23.4233	35	7	0	1.80824e-06	134.55	40.5759	40	5	0	1.02326e-06	183.654	54.6826	52	4	0	1.0616e-14	127.483	23.8145	58	2	0	1.80583e-13	131.971	23.7443	35	3	0	1.11726e-10	120.625	26.6492	32	3	0	5.80349e-06	102.578
110475	92.2	21.4885	40	6	0	0.557217	86.8913	21.453	46	7	0	0.974272	78.125	17.0166	56	6	0	0.999663	91.12	19.7325	50	9	0	0.995763	93.8298	19.4045	47	7	0	0.999489	94.3	23.5201	50	4	0	0.872133	98.3947	26.2025	38	0	0	0.318066	85.3043	13.4344	46	4	0	0.999999	96.0182
110477	82.7059	15.6312	34	7	0	0.999628	96.0286	20.6874	35	5	0	0.215689	85.3714	30.7945	35	3	0	0.574624	95.2222	17.0617	27	3	0	0.856617	96.75	24.5187	40	9	0	0.961203	96.875	17.2004	32	4	0	0.658747	107.951	29.33	41	4	0	0.0077827	90.6087	15.5117	23	3	0	0.946343	86.0714
110482	88.1837	23.9858	49	4	0	0.902329	84.8947	19.2154	38	4	0	0.994397	82.2391	15.2377	46	7	0	0.962583	89.0196	16.6895	51	7	0	0.999939	102.889	22.7968	45	6	0	0.603921	95.96	19.4096	50	4	0	0.783124	92.4906	19.0451	53	6	0	0.926873	92.1081	20.6704	37	4	0	0.872693	86.4286
110487	1976.32	466.964	47	3	0	1.31216e-30	1981.27	414.946	44	1	0	7.08879e-31	1982.94	607.305	47	2	0	7.36027e-26	2442.04	577.065	55	1	0	9.70746e-36	2440.56	589.809	43	3	0	8.35313e-28	1951.79	332.491	28	1	0	2.21808e-22	1785.86	253.247	49	4	0	5.70708e-42	1944.7	337.405	33	2	0	5.99481e-26	1492.1
110491	84.5357	15.6239	56	4	0	0.999864	83.3158	14.2281	38	3	0	0.999938	79.5	16.3785	52	5	0	0.997946	92.3043	18.3107	46	2	0	0.989644	95.55	21.4344	40	5	0	0.989993	91	14.9631	39	5	0	0.997409	83.8571	17.8975	42	5	0	0.999974	94.963	25.0908	54	5	0	0.624102	91
110494	248.781	73.6534	32	1	0	1.77461e-13	282.688	83.2204	32	0	0	2.76497e-14	233.579	75.6377	38	3	0	1.272e-14	285.05	83.3106	40	3	0	3.05865e-17	214.568	48.5297	44	0	0	3.70673e-19	232.5	55.3372	38	4	0	1.38154e-17	159.83	39.9354	47	4	0	1.22281e-14	167.571	45.4656	49	2	0	4.86012e-15	168.75
110497	97.8421	18.6942	19	6	0	0.123033	107.96	26.8568	25	3	0	0.00571717	90.1	24.4842	40	0	0	0.170413	96.6538	24.372	26	3	0	0.671409	130.125	39.1826	32	0	0	0.000317423	120.794	33.9766	34	3	0	0.000231539	105.44	24.9818	25	1	0	0.0410327	102.478	23.1821	46	2	0	0.0335474	100.375
110500	91.875	21.8738	24	5	0	0.571813	93.5385	22.5842	39	5	0	0.467125	85.3214	21.1398	28	3	0	0.601328	96.8	17.1407	40	5	0	0.766942	104.556	28.2453	45	2	0	0.428676	102.744	16.665	39	5	0	0.0466542	99.4035	28.5275	57	3	0	0.212714	91.1538	18.504	39	1	0	0.946208	92.3409
110520	91.2727	24.271	33	2	0	0.630371	95.0488	26.2421	41	3	0	0.330724	91.375	29.3438	40	1	0	0.14349	100.212	26.7812	33	1	0	0.382454	107.364	22.282	33	1	0	0.182621	95.7	22.559	30	6	0	0.720148	97.2727	21.4378	33	3	0	0.404759	95.5385	22.6772	39	3	0	0.555636	100.933
110523	91	17.119	52	6	0	0.759529	103.786	30.6141	56	6	0	0.00638227	99.7174	30.0863	46	5	0	0.00215023	105.467	30.0791	45	2	0	0.0725299	102.447	28.241	47	5	0	0.627055	97.3393	25.6645	56	8	0	0.591003	96.9242	18.6022	66	4	0	0.404223	93.3409	22.1904	44	2	0	0.788283	96.7647
110537	86.6038	16.5103	53	5	0	0.994994	83.2642	16.9049	53	8	0	0.99996	85.193	23.4181	57	7	0	0.645411	85.6078	13.3027	51	6	0	1	97.7755	24.0219	49	4	0	0.956598	91.4634	18.9817	41	5	0	0.984792	93.7708	20.5419	48	4	0	0.806156	92.1795	20.9936	39	5	0	0.871135	89.2917
110538	89.8367	22.2002	49	4	0	0.813272	86.5	15.2193	52	5	0	0.99873	90.04	24.3662	50	3	0	0.145954	94.814	19.4217	43	6	0	0.906622	102.46	26.4754	50	4	0	0.637947	100.265	27.2716	49	2	0	0.293773	92.1132	16.9917	53	6	0	0.962172	93.0196	19.7023	51	5	0	0.860612	93.3171
110543	108.182	22.3651	44	4	0	1.92819e-05	134.577	26.2864	26	1	0	1.11137e-08	112.903	21.0735	31	5	0	4.252e-08	116.031	22.9227	32	2	0	9.14963e-05	127.51	25.6459	49	6	0	2.40384e-08	117.788	35.6272	33	2	0	0.00168575	111.708	24.2442	24	4	0	0.00253251	126.302	28.8275	43	1	0	1.07885e-08	112.037
110553	95.3208	23.9163	53	3	0	0.214287	92.0217	20.4912	46	7	0	0.654873	91.587	23.0397	46	5	0	0.0658913	104.977	21.6746	44	8	0	0.0331842	110.897	25.2261	39	5	0	0.0436384	100.477	18.0316	44	6	0	0.197573	102.561	23.8517	41	1	0	0.052308	97.3889	24.1367	54	7	0	0.343077	93.7949
110554	287.85	112.763	40	4	0	9.29376e-14	290.88	108.937	50	3	0	1.385e-17	249.24	71.6786	50	5	0	1.78081e-21	314.976	104.464	42	4	0	6.91707e-17	292.571	87.2709	56	1	0	6.93818e-23	243.906	63.9213	53	6	0	9.62436e-23	190.981	58.0951	54	6	0	5.39663e-17	195.333	51.4609	39	5	0	7.45511e-15	191.913
110561	2098.32	495.156	37	0	0	1.97933e-24	2441.21	530.407	34	3	0	9.26845e-24	1923	379.463	25	5	0	1.13647e-18	2270.36	629.305	45	2	0	1.43274e-26	1705.9	375.957	42	3	0	2.03995e-28	1833.12	318.796	34	2	0	1.31407e-26	1290.82	246.979	34	0	0	5.64567e-25	1142.5	203.321	22	2	0	4.21991e-17	1247.05
110563	93.5366	16.0547	41	8	0	0.369711	100.58	21.3332	50	4	0	0.00947899	91.56	17.9001	50	6	0	0.0230997	105.488	25.4491	41	5	0	0.0505375	107.915	26.8619	59	3	0	0.122321	103.712	26.8929	52	4	0	0.0708269	96.1786	16.9364	56	2	0	0.532318	108.388	29.8355	49	2	0	0.00287735	92.4634
110564	200.054	54.4304	37	4	0	1.91263e-14	167.595	50.8464	37	5	0	6.4027e-11	155.122	36.969	41	3	0	4.82763e-15	193.353	55.2481	51	2	0	6.10015e-17	225.553	77.4965	38	3	0	5.42494e-12	180.568	35.3918	44	4	0	1.74757e-19	154.5	39.8511	42	4	0	3.67778e-12	156.231	33.146	39	2	0	4.53311e-14	142.429
110576	1141.85	301.086	41	2	0	1.74093e-24	1374.71	386.302	42	4	0	3.06006e-24	1265.94	334.235	34	5	0	1.06761e-20	1449.55	442.948	31	1	0	3.11539e-17	1355.31	303.303	35	1	0	1.94964e-23	1023.52	209.494	42	3	0	5.01182e-29	1259.83	247.528	41	2	0	2.13785e-29	1204.69	160.466	36	4	0	1.20333e-31	1226.67
110577	223.217	61.9308	46	2	0	1.19336e-18	261.419	53.543	31	5	0	1.35849e-17	271.564	76.5619	39	1	0	5.91056e-18	226.053	55.5688	38	2	0	8.79595e-17	260.167	53.0673	42	3	0	2.44774e-22	227.413	42.3281	46	1	0	5.68826e-25	284	54.6506	39	2	0	3.82667e-23	277.781	85.2233	32	2	0	1.51503e-13	211.429
110593	90.2195	18.9678	41	8	0	0.795009	88.8108	15.427	37	2	0	0.95463	87.1613	15.9313	31	6	0	0.390999	91.6757	15.8623	37	5	0	0.995039	102.425	24.3752	40	6	0	0.637379	116.825	33.4065	40	3	0	0.000532358	96.0444	22.1564	45	2	0	0.538216	96.1562	21.8072	32	1	0	0.489216	86.2941
110594	1380.75	373.74	36	4	0	1.66648e-21	1231.04	312.81	45	2	0	1.66038e-27	1070.76	271.162	34	3	0	4.47744e-21	1503.08	323.362	37	2	0	1.83023e-25	1473.93	298.002	41	2	0	4.98146e-29	1163.4	195.268	35	0	0	2.15658e-27	838.5	134.604	36	0	0	2.66402e-28	933.857	187.687	35	4	0	1.5304e-24	778.765
110598	86.25	18.7327	48	3	0	0.989172	89.1273	17.1799	55	6	0	0.958396	78.9394	19.0738	33	3	0	0.98354	89.0256	17.7252	39	7	0	0.999276	97.6122	24.8678	49	2	0	0.95542	96.2549	17.5611	51	3	0	0.774847	90.25	16.6414	44	5	0	0.990277	88.7963	22.8584	54	2	0	0.988072	93.1373
110600	2119.62	320.825	45	7	0	1.28734e-37	1199.93	303.871	58	3	0	4.35136e-35	2146.02	748.757	57	6	0	2.76157e-28	1827.51	628.075	57	5	0	2.68157e-28	1261.57	393.72	54	1	0	3.01226e-28	1438	415.196	55	4	0	1.00881e-30	807.4	194.038	40	7	0	1.02694e-24	818.881	231.057	42	4	0	2.76466e-23	1032.04
110601	263.314	72.8515	35	0	0	7.54847e-16	202.897	52.6392	29	3	0	3.55378e-12	170.31	57.617	29	2	0	7.54461e-09	199.023	52.4293	43	4	0	4.31284e-16	290.242	87.5268	33	2	0	6.50001e-14	193.361	41.6963	36	4	0	6.08048e-16	194.969	40.5697	32	2	0	4.78465e-15	241.439	82.28	41	1	0	2.43e-14	182.265
110603	91.5143	16.7251	35	4	0	0.659878	90.0556	23.5529	36	3	0	0.788026	85.2683	15.873	41	4	0	0.668131	107.118	23.9921	34	3	0	0.0259448	96.8649	21.9002	37	3	0	0.968553	93.9697	17.4776	33	5	0	0.909127	89.0571	15.2565	35	3	0	0.996067	88.0333	14.6393	30	6	0	0.997194	93.9737
110605	134.5	23.3983	24	3	0	4.34719e-09	150.756	40.0086	41	3	0	9.85929e-12	134.283	37.9477	46	3	0	2.62042e-11	148.659	40.647	41	7	0	6.23474e-10	120.458	22.2222	24	4	0	0.000634353	127.205	23.7356	39	6	0	1.65032e-09	127.486	33.1291	37	4	0	8.40595e-07	116.824	30.5758	34	2	0	0.000188846	113.389
110609	98.5246	22.4274	61	4	0	0.0236788	101.225	22.3188	40	1	0	0.0147819	91.3673	21.1519	49	7	0	0.052521	116.191	28.1847	47	4	0	5.61364e-05	119.125	36.0905	64	6	0	0.000598755	104.13	24.49	46	6	0	0.0521928	106.31	24.915	42	4	0	0.00673056	102.05	21.2361	40	4	0	0.0412095	91.4154
110612	89.0588	18.8153	51	5	0	0.912287	83.381	12.4488	42	8	0	0.999996	82.234	18.3578	47	5	0	0.934111	88.0408	20.2392	49	8	0	0.999732	95.6444	17.7177	45	7	0	0.998181	89.8649	16.0938	37	4	0	0.998208	90.3333	17.2391	51	2	0	0.991887	94.5091	22.844	55	5	0	0.690149	92.7246
110619	96.62	24.4798	50	4	0	0.131609	86.7636	16.0231	55	5	0	0.997845	87.4727	27.2226	55	5	0	0.381676	100.78	25.8325	50	3	0	0.295976	102.136	23.1543	44	6	0	0.68073	95.7907	17.7168	43	3	0	0.803823	94.0833	20.223	48	5	0	0.780012	89.4894	19.8504	47	6	0	0.985689	94.4792
110626	288.458	106.561	59	2	0	1.03183e-20	261.442	88.6436	43	1	0	5.57564e-16	258.571	73.7536	56	6	0	2.01836e-24	281.231	55.071	39	7	0	1.33659e-22	515.68	192.32	50	2	0	2.04396e-20	234.455	50.4102	44	3	0	6.74771e-22	352.322	80.2839	59	3	0	1.37849e-32	243.756	59.3876	41	6	0	3.19753e-19	221.82
110630	1494.71	353.094	34	0	0	2.79125e-22	1541.36	342.357	36	1	0	1.98831e-24	1678.95	355.982	38	4	0	1.41989e-26	1496.25	363.304	36	3	0	4.60642e-23	1483.74	242.935	39	1	0	4.85905e-31	1243.59	199.192	27	3	0	5.84244e-22	1296.77	286.794	48	1	0	6.02957e-32	1183.67	268.773	30	3	0	4.97608e-20	1196.39
110632	182.667	50.1428	30	2	0	4.85383e-11	205	47.0397	20	1	0	9.74715e-10	185.84	45.1781	25	3	0	3.59737e-11	206.708	62.8161	24	2	0	8.87534e-09	196	60.4274	31	2	0	8.7789e-10	166.75	29.2167	32	1	0	1.1724e-14	196.091	57.2917	33	1	0	1.12884e-11	211.565	73.9679	23	0	0	8.65325e-08	187.857
110634	323.808	113.823	52	2	0	3.32151e-20	314.44	95.929	50	2	0	9.78307e-22	279.714	83.8085	35	6	0	1.16784e-15	324.659	97.4794	44	5	0	2.21178e-19	367.804	80.1495	46	4	0	2.64289e-26	303	66.0358	45	1	0	1.02801e-24	251.233	36.5382	43	5	0	5.07769e-29	266.833	56.2104	54	5	0	6.00885e-29	215.158
110639	244.818	63.1657	33	1	0	2.33945e-15	229.667	80.7078	39	2	0	3.69456e-13	200.844	53.1665	45	3	0	1.27812e-18	205.923	75.5159	39	3	0	4.4199e-11	277.071	94.2866	42	4	0	3.39544e-15	177.371	43.1789	35	4	0	6.73961e-13	178.958	39.4327	48	6	0	2.65876e-19	186.231	47.054	39	0	0	9.09363e-15	161.106
110646	95.0789	17.7891	38	1	0	0.207567	91.9362	19.5519	47	3	0	0.674243	82.9355	17.9108	31	2	0	0.85151	91.359	16.9822	39	8	0	0.995199	116.727	33.6557	33	3	0	0.0173502	96.45	20.7364	40	5	0	0.694366	93.1143	17.42	35	5	0	0.860536	94.1818	19.7317	33	2	0	0.704539	93.7955
110647	937.135	306.667	52	5	0	5.92349e-26	835.305	289.861	59	3	0	1.23499e-27	813.907	324.784	54	9	0	8.67692e-23	1241.12	426.979	48	3	0	1.50824e-23	1023.05	323.062	43	1	0	3.03448e-22	625	232.53	70	3	0	2.28167e-29	553.133	179.214	60	5	0	5.58202e-28	643.836	226.372	55	2	0	1.01575e-24	688.967
110653	99.9608	23.8025	51	3	0	0.0171623	108.432	25.8064	44	5	0	0.000166198	94.3636	28.5523	55	3	0	0.0213796	115.234	29.6701	47	9	0	0.000217302	122.617	26.5768	47	8	0	7.27331e-06	112	26.0454	45	2	0	0.00044331	112.04	25.4823	50	4	0	3.5099e-05	126.755	36.3984	53	3	0	5.81412e-08	108.854
110661	626.767	153.534	30	2	0	3.03732e-18	517.333	116.283	39	5	0	4.6475e-24	372.333	102.394	33	4	0	3.66969e-17	552.289	190.565	38	1	0	2.66311e-17	628.375	132.521	32	3	0	5.25194e-21	488.269	120.997	26	1	0	3.23597e-15	413.893	84.9206	28	4	0	6.63908e-18	414.476	122.69	42	1	0	2.60696e-20	341.656
110669	97.0227	23.759	44	1	0	0.11714	91.7436	18.9344	39	4	0	0.686925	81.6	19.2764	40	4	0	0.9362	97.2333	23.6128	30	1	0	0.64062	100.13	21.5475	46	4	0	0.871625	86.2286	15.4788	35	3	0	0.999967	93.5294	19.1663	34	5	0	0.802067	99.2105	23.2218	38	2	0	0.203938	93.25
110670	85.125	19.9193	64	4	0	0.99822	85.3721	17.0546	43	4	0	0.997819	76.5625	19.6944	48	5	0	0.999379	86.0769	18.0976	52	6	0	0.999997	96.4318	17.8513	44	2	0	0.995354	94.186	19.9264	43	1	0	0.898915	88.9167	14.688	48	5	0	0.99948	90.9811	17.6978	53	5	0	0.97861	85.4878
110671	82.3148	15.5804	54	5	0	0.999995	84.3462	16.4459	52	4	0	0.999851	84.6	23.2116	35	5	0	0.671346	106.255	32.4468	51	3	0	0.053915	104.643	23.8765	42	4	0	0.409564	89.1351	13.3628	37	5	0	0.999882	86.4615	14.1025	52	3	0	0.999997	94.1538	23.2593	52	4	0	0.719988	90.75
110673	99.3571	24.0465	56	3	0	0.021633	96.4915	24.8599	59	6	0	0.160101	94.3721	23.5958	43	9	0	0.0158573	97.9016	20.0688	61	6	0	0.635963	110	26.076	47	8	0	0.0551695	99.7273	22.1269	44	3	0	0.318078	95.8043	20.0517	46	7	0	0.574407	109.704	38.147	54	1	0	0.00560963	102.566
110674	90.0435	19.316	46	2	0	0.820685	83.8571	8.93158	35	8	0	1	81.6042	13.0917	48	5	0	0.991975	92.8864	18.3369	44	2	0	0.980625	101.533	24.1394	45	4	0	0.732761	90.3056	16.2407	36	2	0	0.996663	89.2	14.3523	35	5	0	0.997088	94.5641	12.7873	39	6	0	0.762518	86.6739
110678	106.09	23.6212	67	3	0	8.77056e-06	109.426	27.1245	68	3	0	3.04153e-06	87.0154	20.3712	65	4	0	0.398477	95.9808	17.8792	52	4	0	0.868638	106.863	25.7736	51	3	0	0.200157	104.746	23.7461	71	10	0	0.0110968	95.6607	19.4004	56	4	0	0.605974	97.98	19.0558	50	6	0	0.239563	96.2453
110682	102.583	22.1731	24	2	0	0.0197516	108.697	30.5148	33	4	0	0.00327944	84.9643	21.0105	28	5	0	0.635733	122	44.7379	24	1	0	0.00916397	110.525	27.4329	40	7	0	0.0646951	103.381	26.884	21	1	0	0.191051	97.6	16.0899	20	3	0	0.367734	113.062	29.668	32	2	0	0.0014204	96.3684
110685	84.9459	18.956	37	3	0	0.991034	87.1538	18.7695	26	2	0	0.944227	90.6667	17.7051	30	6	0	0.0971242	99.4865	21.5891	37	2	0	0.424484	108.467	29.2442	30	1	0	0.194564	102.643	26.9379	42	2	0	0.142548	92.8065	15.6385	31	2	0	0.891749	95.3684	21.3167	38	1	0	0.577526	102.692
110687	91.7941	15.3322	34	6	0	0.63225	94.9667	19.5598	30	5	0	0.316318	93.8077	28.4774	26	5	0	0.0973639	90.8214	13.3196	28	4	0	0.998067	99.75	23.4655	24	4	0	0.795972	95.75	19.4119	36	6	0	0.766402	110.886	29.102	35	3	0	0.00286123	93.9355	16.4903	31	3	0	0.759061	118.25
110692	94.7714	19.4242	35	3	0	0.26599	104.04	28.081	25	5	0	0.03328	83.8485	18.534	33	5	0	0.778291	109.111	24.0422	27	4	0	0.0174906	106.786	23.5614	28	3	0	0.253966	109.621	26.6999	29	4	0	0.0140891	115.065	30.8951	46	2	0	8.48169e-05	98.3	20.5173	20	2	0	0.315007	96
110703	92.4211	17.4815	38	6	0	0.537858	96.8	25.7	50	3	0	0.16643	92.381	27.1984	42	3	0	0.0798003	101.277	30.5292	47	2	0	0.291019	100.393	21.1614	56	6	0	0.881765	97.7222	18.995	54	8	0	0.56275	97.3585	17.1555	53	7	0	0.338115	99.36	20.9769	50	2	0	0.135764	88.7
110706	128.915	31.414	59	7	0	1.1438e-12	161.175	37.4035	40	4	0	2.13786e-14	104.976	27.2902	42	3	0	3.57736e-05	116.059	19.9969	34	8	0	8.53657e-06	113.212	29.2219	33	3	0	0.0368286	121.158	24.8068	38	2	0	7.54863e-07	107.07	22.7527	43	0	0	0.00182151	99.7436	22.6108	39	4	0	0.157595	107.091
110707	93.5429	19.8322	35	3	0	0.400956	99.9677	23.8628	31	4	0	0.0636798	107.281	31.9619	32	1	0	0.000416347	112.139	32.0866	36	2	0	0.00881225	105.6	24.423	35	5	0	0.332486	115.14	33.149	50	6	0	0.00034401	93.8611	18.6948	36	3	0	0.785752	93.0303	19.7792	33	4	0	0.806054	97.7667
110709	134.143	41.0868	35	3	0	4.74148e-07	115.929	30.3705	28	5	0	0.000251335	138.938	54.6112	32	5	0	2.98986e-06	157.895	43.4734	38	3	0	2.24194e-10	182	51.9178	38	1	0	1.65021e-11	113.933	26.148	30	3	0	0.00126054	112.405	22.677	37	6	0	6.2564e-05	113.217	23.8517	23	3	0	0.00114156	127.222
110711	95.125	18.2984	40	5	0	0.203594	105.439	26.703	41	3	0	0.00284874	88	21.0206	31	6	0	0.333831	109.256	26.0541	43	4	0	0.00600386	112.026	25.7114	39	3	0	0.026578	95.85	23.8204	40	2	0	0.725766	104.192	29.3852	52	2	0	0.0303508	92.7895	20.7484	38	5	0	0.830031	103.643
110717	141.438	28.482	32	6	0	3.39024e-11	158.125	27.6892	32	4	0	1.23021e-14	122.711	28.7486	38	7	0	1.26596e-09	154.667	31.3438	30	5	0	5.57205e-11	130.568	36.3016	37	3	0	3.59009e-05	135.848	25.3206	33	5	0	4.37828e-10	123.03	24.8539	33	5	0	3.39113e-07	123.421	29.5183	38	4	0	7.66252e-07	132.972
110719	95.525	21.4918	40	5	0	0.205389	95.9592	18.9604	49	3	0	0.160954	88.8723	24.1945	47	6	0	0.240545	96.1351	18.1799	37	6	0	0.810213	111.31	30.806	29	2	0	0.0999554	100.514	21.2885	35	3	0	0.256813	97.125	16.7115	32	3	0	0.399506	102.725	24.8235	40	3	0	0.0487697	100.486
110722	86.6538	18.4453	52	6	0	0.988731	93.3778	27.9474	45	3	0	0.486664	88.6333	20.1981	30	6	0	0.271585	96.6222	21.4712	45	7	0	0.74977	94.9762	20.0663	42	3	0	0.996492	92.7857	19.8513	42	5	0	0.95545	99.5714	24.1248	42	0	0	0.197402	97.8611	22.7698	36	2	0	0.318483	84.5116
110725	100.68	27.0264	50	7	0	0.021095	100.235	30.6878	51	7	0	0.0551182	84.6667	17.7403	54	5	0	0.755748	96.5405	20.6406	37	7	0	0.744878	101.604	23.2788	48	8	0	0.740333	106.522	28.2046	46	5	0	0.0249986	102.739	23.8192	46	3	0	0.0383656	102.349	21.2534	43	5	0	0.0296471	96.36
110730	100.855	22.2473	55	8	0	0.00445582	95.8814	23.6141	59	10	0	0.197394	84.8431	21.8571	51	9	0	0.688201	109.392	33.7787	51	8	0	0.0149408	120	29.065	50	2	0	0.000130355	106.8	23.3273	45	5	0	0.00836757	99.322	21.9596	59	4	0	0.153342	98.5957	16.1214	47	10	0	0.143542	91.0816
110735	94.1471	17.6311	34	5	0	0.317397	114.636	34.032	33	2	0	0.000516073	102.375	32.2238	32	7	0	0.00425777	108.333	22.4213	30	6	0	0.0136647	120.382	24.3672	34	2	0	0.000185715	113.444	28.8121	36	6	0	0.0015165	106.147	24.479	34	2	0	0.0131138	118.387	28.2249	31	2	0	6.22471e-05	95.5581
110736	101.104	21.0524	48	6	0	0.00409293	110.88	34.4737	50	1	0	0.000353436	85.551	18.9682	49	6	0	0.616164	99.5897	20.455	39	4	0	0.406128	105.37	22.2055	46	5	0	0.316776	108.977	27.7399	43	3	0	0.00707977	111.25	23.8819	40	5	0	0.000165022	104.608	26.9296	51	8	0	0.0139296	101.244
110739	100.138	23.539	58	5	0	0.00977796	93.9474	22.0149	57	3	0	0.404597	87.6038	23.6938	53	6	0	0.352291	102.2	22.6682	45	6	0	0.160888	111.146	29.1775	41	2	0	0.0575071	104.533	23.4904	45	4	0	0.0374923	106.432	27.9529	44	6	0	0.0107555	100.904	24.8037	52	5	0	0.082636	101.528
110743	93.973	20.3258	37	4	0	0.352328	95	22.167	33	4	0	0.325781	90.9143	20.7681	35	3	0	0.10211	102.359	20.7091	39	2	0	0.145935	104.531	21.6873	49	8	0	0.406728	103.395	18.9159	38	5	0	0.0478288	98.25	23.8972	44	4	0	0.302027	91.0556	18.1579	36	5	0	0.945663	95.6792
110746	95.7692	18.3397	26	2	0	0.200728	102.657	29.5943	35	2	0	0.0342743	85.3721	15.651	43	8	0	0.658595	103.657	24.8169	35	3	0	0.128105	114.737	29.3917	38	3	0	0.0138408	104.826	25.2827	46	3	0	0.0399301	96.8444	19.3484	45	4	0	0.43444	97.98	23.2945	50	5	0	0.280915	103.612
110747	1789.29	579.172	49	2	0	1.08085e-25	1215.16	259.776	37	5	0	2.21078e-25	1320.74	397.463	35	1	0	1.56914e-19	1598.77	494.109	31	0	0	3.52343e-17	1327.96	297.398	24	1	0	2.01872e-16	1272.56	228.138	43	2	0	2.28845e-32	766.119	166.367	42	4	0	1.85204e-27	693.941	192.523	34	1	0	5.19487e-19	733.333
110750	193.361	72.635	36	2	0	4.17342e-10	170.366	46.1214	41	4	0	1.27981e-13	144.484	43.7461	31	6	0	1.5201e-08	171.944	50.5037	36	2	0	1.45595e-10	194.864	51.3758	44	1	0	2.49104e-15	158.842	39.7937	38	5	0	1.1808e-11	135	38.2815	35	6	0	4.70675e-07	139.622	34.1023	37	4	0	1.63433e-09	131.41
110754	171.493	49.286	71	6	0	1.97528e-21	163.35	40.1049	60	7	0	4.496e-20	139.946	41.8627	56	6	0	1.26515e-13	205.127	60.3232	55	3	0	1.13586e-18	244.182	73.2766	33	4	0	1.02666e-12	166.621	37.4146	58	4	0	2.46117e-20	169.615	47.0178	65	3	0	3.07601e-19	143.596	32.1691	57	8	0	3.61868e-16	143.689
110762	89.814	20.2723	43	2	0	0.820871	87.75	19.1143	44	7	0	0.967797	80.5098	14.6879	51	5	0	0.996629	95.5439	19.8198	57	3	0	0.889163	98.3404	17.9967	47	6	0	0.977806	94.0943	19.9434	53	4	0	0.926158	94.9455	19.993	55	5	0	0.698859	82.4474	15.7441	38	6	0	0.999997	89.6102
110767	82.8	16.1561	50	7	0	0.999961	95.541	21.5975	61	5	0	0.204964	81.36	20.5652	50	9	0	0.953498	107.312	30.7226	48	6	0	0.030749	99.5319	24.5984	47	6	0	0.878797	99.2708	22.7341	48	3	0	0.365609	94.5682	18.8894	44	8	0	0.733501	94.1	21.7401	60	6	0	0.754411	94.2632
110768	352.29	68.917	31	1	0	8.7742e-20	271	56.862	40	4	0	3.04281e-22	255.042	47.9297	24	4	0	5.8665e-15	354.333	95.2256	45	2	0	3.19257e-22	558.531	130.41	49	1	0	5.11088e-29	289.833	60.8095	30	2	0	4.16732e-17	366.8	78.546	45	0	0	1.53592e-26	379.083	83.1346	48	3	0	5.25962e-28	195.646
1110014	99.8947	18.8433	38	4	0	0.0121009	97.9792	23.4217	48	5	0	0.0841691	87.78	17.7365	50	7	0	0.287791	103.569	30.3541	51	6	0	0.134255	119.22	34.0276	41	1	0	0.00301802	105.944	27.9038	54	7	0	0.0224947	95.2115	19.0802	52	6	0	0.666884	100.727	30.845	44	2	0	0.160399	100.259
1110019	87.625	14.4465	40	4	0	0.983447	88.9565	19.2527	46	5	0	0.930067	79.18	12.8121	50	9	0	0.999869	99.0732	22.4292	41	6	0	0.469635	101.765	26.1535	34	5	0	0.672649	97.1458	22.6622	48	5	0	0.617774	87.9787	18.0163	47	5	0	0.998685	90.4412	16.9334	34	4	0	0.96864	92.102
1110020	575.179	157.924	39	0	0	2.302e-21	396.703	95.3901	37	4	0	6.43906e-21	398.41	118.321	39	3	0	3.4073e-19	462.674	156.43	46	1	0	2.93649e-20	705.179	139.251	28	2	0	1.68255e-19	362.345	114.798	29	1	0	3.45481e-13	566.512	158.072	41	0	0	5.73903e-22	561.062	136.496	48	0	0	5.17927e-28	356.458
1110021	272.974	72.233	39	3	0	2.11617e-18	304.217	64.9382	46	3	0	4.64196e-26	214.75	52.0252	52	1	0	7.59658e-24	295.48	64.5282	50	5	0	5.73175e-27	223.683	53.0106	41	2	0	8.20849e-18	240.405	52.8685	42	2	0	6.89907e-21	175.049	31.6733	41	3	0	3.17558e-19	178.024	49.2806	41	2	0	1.50438e-13	173
1110022	470.633	163.489	60	4	0	7.86575e-26	347.576	95.3104	33	5	0	1.33899e-16	416.462	158.967	26	4	0	4.99116e-11	567.206	157.625	34	7	0	1.94225e-18	524.103	163.933	29	3	0	2.5376e-14	307.278	83.8364	36	9	0	4.36158e-17	261.667	76.8636	39	5	0	2.60086e-16	218.154	64.075	39	4	0	1.0876e-14	273.375
1110025	1807.55	232.654	44	7	0	1.25578e-39	1681.39	396.974	38	0	0	7.21217e-25	1472	261.368	38	5	0	3.38174e-29	1650.81	352.473	37	3	0	1.13937e-25	2119.07	380.366	46	2	0	4.39163e-35	1228.95	277.95	44	0	0	6.87049e-29	1579.86	309.141	37	0	0	5.87781e-27	1701.08	328.072	38	1	0	5.95471e-28	1313.36
1110026	130.359	36.0544	39	5	0	5.46533e-08	109.28	15.8101	25	6	0	1.73472e-05	126.4	35.8142	40	10	0	8.57173e-09	134.462	32.8416	39	2	0	2.44507e-08	124.488	26.4368	41	5	0	5.77975e-06	112.35	24.2947	40	4	0	0.000335519	113.333	29.1178	48	6	0	0.000100272	101.114	24.0034	35	4	0	0.110641	114.25
1110035	151.581	32.2551	43	7	0	1.93853e-15	164.027	45.7575	37	2	0	1.52408e-11	152.267	35.0917	45	2	0	1.63987e-16	212.854	66.7295	41	2	0	6.67937e-14	211.861	50.8876	36	2	0	5.14867e-15	155.258	38.2029	31	3	0	1.35027e-09	190.717	53.1638	46	0	0	5.66514e-16	178.667	42.1241	39	3	0	4.49124e-15	145.6
1110037	91.95	20.4061	40	3	0	0.590275	93.4286	21.316	35	5	0	0.479051	89.2927	19.4374	41	6	0	0.170624	107.542	25.9885	48	4	0	0.0122383	88.7742	12.0822	31	5	0	1	95.7674	15.7084	43	6	0	0.834503	98.75	24.0633	48	4	0	0.248216	105.385	27.9347	39	2	0	0.0219628	90.2424
1110039	257.244	69.0463	41	2	0	1.4022e-18	258.973	70.3841	37	2	0	9.55778e-17	260.441	72.305	34	1	0	8.9197e-16	259.111	76.1978	36	2	0	6.82952e-15	258.229	64.3369	35	2	0	3.65936e-16	224.395	58.2407	38	2	0	4.85983e-16	204	32.0768	27	3	0	3.46465e-16	224.881	48.5272	42	5	0	1.12123e-20	181.529
1110040	91.9524	21.6524	42	2	0	0.587	91.5116	20.6966	43	1	0	0.705748	81.7805	17.6558	41	5	0	0.947069	94.3913	14.8869	46	5	0	0.974078	101.789	24.3568	38	4	0	0.692008	93.5909	17.7047	44	2	0	0.951464	88.9459	16.8027	37	7	0	0.994452	90.6429	15.7508	42	6	0	0.983859	92.4865
1110041	130.978	30.6353	45	5	0	5.694e-11	154.5	57.3981	50	4	0	4.74013e-10	140.375	63.4888	32	5	0	1.83753e-05	135.385	32.2418	52	2	0	3.78811e-11	151.686	44.7421	51	4	0	2.96869e-10	139.796	38.7906	49	3	0	5.94555e-10	131.2	31.0407	45	5	0	9.69169e-10	131.102	28.9851	49	5	0	2.19602e-11	120.283
1110047	262.842	97.3588	38	3	0	2.89142e-13	274.844	99.4994	32	2	0	7.41039e-12	248.489	83.6227	45	1	0	5.57188e-17	270.027	87.2931	37	2	0	2.25948e-14	269.727	106.815	33	2	0	1.69843e-10	227.944	79.8402	36	0	0	8.05373e-12	153.121	42.0221	33	1	0	3.76924e-09	192.914	67.5271	35	1	0	3.26128e-10	160.606
1110048	510.233	161.96	43	1	0	1.18719e-20	562.538	107.601	39	5	0	7.59104e-27	354.25	102.032	36	2	0	9.13265e-18	494.143	118.722	35	4	0	1.77501e-20	400.067	89.639	45	1	0	8.0708e-26	449.303	91.9084	33	3	0	3.66499e-21	371.431	90.3728	51	2	0	1.92893e-27	319.425	71.8941	40	3	0	3.83974e-22	305.837
1110053	99.24	24.1902	50	3	0	0.0310177	104.578	28.855	45	1	0	0.0058189	85.6667	20.1512	39	10	0	0.584181	99	26.2619	46	4	0	0.479959	126.222	41.7462	36	2	0	0.00137605	105.61	22.777	41	5	0	0.0211514	96.2368	24.6	38	2	0	0.512597	93.1064	17.7461	47	3	0	0.86848	98.5185
1110056	98.5714	21.4773	42	6	0	0.0420975	103.125	27.8662	40	4	0	0.0153921	90.8529	21.2918	34	4	0	0.11408	99.0545	22.6972	55	6	0	0.46763	115.4	30.6761	50	4	0	0.00511618	105.667	27.5608	39	5	0	0.0482121	95.3137	19.3427	51	2	0	0.649546	93.3636	19.5354	44	6	0	0.815977	94.12
1110059	94.675	22.3966	40	4	0	0.289864	88.7843	21.102	51	2	0	0.930329	81.1613	16.5249	31	2	0	0.954481	95.2222	19.2931	45	4	0	0.889302	91.2045	16.759	44	7	0	0.999994	93.5405	16.16	37	6	0	0.953276	83.5172	9.58653	29	5	0	1	93.6226	19.2885	53	1	0	0.817289	98.05
1110064	95.5806	21.3101	31	3	0	0.228636	97.125	23.7067	40	4	0	0.153519	90.027	22.5123	37	3	0	0.16467	107.811	25.2794	37	3	0	0.0186062	123.737	44.0716	38	0	0	0.00416187	103.083	19.0269	36	5	0	0.064248	100.69	20.1815	29	3	0	0.129501	104	17.9121	39	7	0	0.00437741	103.868
1110068	121.592	30.0499	49	3	0	9.55952e-09	107.682	24.4215	44	4	0	0.000157724	104.842	25.6889	38	5	0	4.02402e-05	128.423	39.3662	52	5	0	8.1033e-07	140.714	32.3567	49	3	0	1.15058e-10	124.545	28.1561	44	1	0	8.75644e-08	110.064	19.371	47	2	0	7.51762e-06	106.045	24.1497	44	3	0	0.00444851	98.0392
1110070	100.342	29.1457	38	4	0	0.0572963	102.86	20.4655	43	3	0	0.0018414	95.4737	23.4552	38	7	0	0.0109986	100.541	21.7378	37	5	0	0.315418	126.25	34.0097	48	2	0	1.7664e-05	112.028	25.2275	36	4	0	0.00111218	100.8	26.2303	30	4	0	0.181236	102.897	22.3804	39	4	0	0.0320643	97.8667
1110072	241.069	62.184	29	6	0	1.448e-13	243.526	65.9578	57	3	0	2.50043e-24	231.361	83.0567	36	1	0	1.23735e-12	280.263	73.1665	38	3	0	7.04846e-18	316.596	70.9665	47	3	0	3.8855e-25	236.111	50.2802	45	4	0	1.30309e-22	222.789	58.9916	38	0	0	6.92529e-16	220.39	64.7738	41	2	0	1.81442e-15	187.902
1110075	135.421	42.7932	19	3	0	0.000192058	142.548	41.3875	31	3	0	1.20299e-07	113.118	31.2165	34	1	0	9.32515e-06	130.121	35.5455	33	2	0	8.35103e-06	163.854	50.6821	41	2	0	1.44077e-09	148.381	50.1971	42	0	0	4.3957e-08	127.731	34.1462	26	2	0	4.23443e-05	121.955	24.1631	22	2	0	2.80519e-05	116.556
1110079	194.2	64.7465	40	3	0	1.62035e-12	167	61.7997	49	8	0	3.21624e-11	114.077	34.4944	39	4	0	6.31598e-06	124.868	33.7309	53	4	0	3.79175e-07	179.488	58.8955	43	0	0	7.11299e-11	134.523	39.6476	44	3	0	1.36758e-07	132.571	39.8804	42	4	0	3.17776e-07	95.0889	18.4352	45	6	0	0.635565	132.8
1110082	109.386	28.7687	44	3	0	0.000196474	118.647	28.1146	51	2	0	2.17319e-08	89.4412	16.3859	34	3	0	0.141238	101.932	19.2262	44	3	0	0.144198	98.9189	18.4366	37	6	0	0.941063	96.6136	21.0506	44	5	0	0.682414	96.4681	19.952	47	4	0	0.48585	88.5517	13.6633	29	8	0	0.9968	99.35
1110088	419.204	91.2873	49	0	0	1.63565e-29	403	73.0768	38	3	0	9.27551e-26	240.85	48.0606	40	4	0	1.11061e-22	559.429	170.868	35	1	0	1.18281e-17	233.667	58.9828	36	3	0	1.80103e-15	338.915	84.5365	47	1	0	3.32014e-24	158.469	24.1791	49	5	0	2.45532e-23	169.4	33.223	30	3	0	3.66569e-13	157.625
1110091	90.9714	20.4573	35	2	0	0.688763	84.4468	15.8042	47	7	0	0.999787	79.9394	15.9176	33	3	0	0.986234	96.8286	24.3437	35	3	0	0.68253	100.667	21.9441	33	3	0	0.789832	96.8936	24.0219	47	4	0	0.637246	96.8913	19.9903	46	5	0	0.429619	90.5455	15.2481	33	2	0	0.976564	85.1364
1110092	699.325	128.184	40	10	0	8.01103e-29	858	193.966	31	2	0	2.44919e-20	893.925	238.832	40	2	0	1.89141e-23	777.361	149.904	36	3	0	2.06046e-25	630.959	170.808	49	2	0	1.11516e-26	631.298	120.98	47	4	0	2.72257e-32	656.14	149.685	43	0	0	8.10192e-27	604.207	140.682	29	0	0	4.18755e-18	605.659
1110093	95.9375	25.8707	48	9	0	0.195122	87.7	11.8122	30	7	0	0.991938	80.7778	15.996	27	3	0	0.958917	105.763	20.4205	38	9	0	0.0215319	111.861	27.6335	36	5	0	0.0445163	92.6562	22.5912	32	7	0	0.909663	121.07	40.5571	43	2	0	0.000128626	102.359	27.4116	39	1	0	0.0797042	105.962
1110095	2473.22	669.404	37	2	0	1.60632e-22	2153.41	520.719	44	0	0	2.1374e-28	1846.46	414.45	39	2	0	2.01198e-26	2609.39	532.787	41	1	0	1.94497e-29	2286.74	380.957	46	1	0	1.43831e-36	1821.42	387.875	55	1	0	9.63423e-38	1805.88	380.412	51	0	0	2.49907e-35	1756.84	319.067	43	1	0	1.46382e-32	1521.22
1110097	99.2581	30.123	31	2	0	0.117416	85.7692	17.4815	39	6	0	0.994306	88.7091	22.8681	55	6	0	0.225405	98.1321	21.2856	53	6	0	0.59006	106.971	28.8302	34	4	0	0.262721	107.618	27.7492	55	2	0	0.00717046	96.1707	21.1742	41	5	0	0.523093	96.1667	23.8393	36	6	0	0.488489	88.4375
1110100	99.375	23.7203	40	3	0	0.0415586	106.677	17.4191	31	4	0	8.55932e-05	85.8627	18.2571	51	5	0	0.576277	107.525	25.7682	40	2	0	0.0194781	105.911	27.1593	45	4	0	0.302117	98.3077	22.2606	39	4	0	0.480749	88.7812	14.6127	32	5	0	0.996818	92.1282	15.9591	39	3	0	0.932741	94.0263
1110102	370.919	120.706	37	3	0	1.85359e-16	379.976	78.6389	41	2	0	3.15621e-25	300.737	93.1116	38	2	0	7.51887e-17	336.531	77.6668	32	1	0	8.49835e-18	237.482	84.1676	56	1	0	3.98112e-17	247.694	43.8249	36	5	0	2.196e-21	196.412	45.1006	34	2	0	8.80326e-15	224.368	42.053	38	6	0	7.50377e-21	189.444
1110110	181.575	53.0901	40	0	0	2.45376e-13	139.478	32.284	46	7	0	6.29755e-13	174.655	49.5863	29	3	0	1.19708e-10	131	34.983	33	6	0	4.32831e-06	166.5	31.835	34	4	0	2.18214e-13	161.267	34.7899	30	2	0	3.7361e-11	118.872	28.9947	39	2	0	1.07605e-05	133.212	42.8039	33	0	0	1.03353e-05	118.303
1110112	211.477	58.5291	44	4	0	2.50893e-17	302.865	77.8493	37	2	0	1.4297e-18	227.714	70.3196	42	4	0	1.81376e-16	234.152	51.4764	33	4	0	2.00018e-16	243.333	69.2107	36	2	0	2.30835e-14	199.936	41.4946	47	4	0	1.34524e-21	192.543	37.4574	46	1	0	5.98672e-22	175.96	43.2208	25	4	0	1.10712e-09	139.516
1110113	393	102.856	36	4	0	3.33866e-19	313.634	79.3293	41	5	0	6.55443e-21	284.405	87.5247	37	1	0	3.24675e-16	319.345	106.414	29	2	0	4.02919e-12	490.707	135.661	41	1	0	2.58877e-21	255.463	71.9924	41	0	0	2.63857e-17	259.686	58.2241	35	2	0	3.50438e-18	291.543	82.1374	35	1	0	4.73078e-16	245
1110114	98.9	17.9239	30	4	0	0.0342129	97.5152	18.613	33	5	0	0.0986377	95.0938	24.2838	32	4	0	0.0254126	98.2083	17.7959	24	3	0	0.564236	113.114	23.9052	35	3	0	0.0137756	100.111	20.5826	36	2	0	0.284476	98.2105	19.9515	38	4	0	0.286373	101.848	19.1311	46	5	0	0.0231721	102.477
1110121	112.634	28.7539	41	6	0	3.48465e-05	117.158	21.6102	38	2	0	2.44531e-08	123.179	38.6004	39	3	0	3.27291e-07	122.677	26.9436	31	4	0	1.41505e-05	129.727	33.4764	44	3	0	3.24472e-06	109.897	25.9532	39	5	0	0.00372628	104.41	17.032	39	5	0	0.00276593	106.026	24.2514	39	3	0	0.00719909	108.054
1110129	107.857	26.9565	35	2	0	0.00106374	98.1429	19.6441	35	8	0	0.0748878	110.4	36.4253	30	5	0	0.00056484	113	25.2924	35	5	0	0.00108917	123.94	34.2687	50	3	0	6.54058e-05	117.054	24.6891	37	1	0	2.12683e-05	93.375	20.3113	40	4	0	0.820519	102.727	23.075	33	3	0	0.0533875	104.111
1110131	467.786	157.834	56	5	0	8.99024e-25	380.836	132.582	67	2	0	3.89338e-27	339.393	106.695	56	6	0	9.84964e-25	606.5	228.781	58	3	0	3.61529e-24	540.681	141.733	47	4	0	1.26036e-25	346.471	84.6417	51	4	0	1.01114e-26	202.021	53.3302	48	6	0	2.27605e-18	198.963	52.4972	54	3	0	2.80252e-20	189.163
1110132	98.8286	23.1904	35	3	0	0.0636915	90.8776	19.2242	49	5	0	0.80187	87.0513	17.8162	39	9	0	0.405191	96.7708	17.8662	48	5	0	0.781632	107.614	25.0657	44	4	0	0.159397	105.531	21.7026	49	6	0	0.0106711	107.098	29.9565	41	3	0	0.0136295	102.048	21.468	42	5	0	0.0391188	90.7586
1110136	91.0833	19.9791	36	4	0	0.683726	96.6154	23.5837	39	2	0	0.188826	81.05	16.4269	40	4	0	0.975708	100.978	26.9835	46	1	0	0.294097	94.0909	21.6353	22	4	0	0.97603	99	21.8512	43	3	0	0.398364	99.0625	21.7937	32	2	0	0.244822	91.8182	16.9142	33	4	0	0.919284	84.5
1110138	85.4828	17.7997	29	3	0	0.980974	93.625	18.1824	40	3	0	0.446918	75.7647	16.3801	34	1	0	0.999672	90.9697	16.2798	33	4	0	0.995204	89.7895	19.1045	38	6	0	0.999968	95.975	18.7268	40	1	0	0.764221	97.973	28.9784	37	2	0	0.368909	93.1707	19.1741	41	3	0	0.828349	85.6341
1110139	94.6316	18.9899	38	8	0	0.267097	92.129	25.8234	31	3	0	0.593504	87.5676	17.5191	37	3	0	0.339232	97	21.0502	37	7	0	0.696806	101.561	19.7485	41	4	0	0.762408	100.844	20.1096	32	1	0	0.226303	94.9286	17.6004	42	3	0	0.699342	94.7949	19.8483	39	6	0	0.652171	89.4524
1110152	99.3409	22.6078	44	2	0	0.0290778	83.1569	14.5594	51	10	0	0.999995	80.8857	18.1817	35	7	0	0.95765	100.089	23.941	56	8	0	0.345188	113.548	29.8967	42	2	0	0.0204416	99.0217	20.2303	46	3	0	0.384034	95.5116	20.2724	43	3	0	0.607634	99.4474	20.0387	38	4	0	0.152033	92.975
1110154	82.0968	15.2433	31	7	0	0.999722	95.6667	18.6884	36	2	0	0.221018	79.3824	15.0957	34	6	0	0.994377	95.6279	21.8349	43	4	0	0.826464	94.9318	13.5276	44	4	0	0.999955	101.214	24.1232	42	6	0	0.206812	92.087	19.5059	46	3	0	0.927408	85.8431	15.6734	51	12	0	0.999987	87.625
1110156	89.9231	20.5969	39	1	0	0.796353	91.8065	21.0435	31	2	0	0.645898	74.7778	13.5059	27	3	0	0.999928	94.0968	18.1867	31	6	0	0.919443	99.0303	21.1608	33	3	0	0.896781	91.1875	20.0426	32	3	0	0.970298	87.4194	16.0847	31	5	0	0.997849	99.1277	26.0172	47	3	0	0.211279	89.8214
1110161	88.0465	23.3493	43	5	0	0.900066	95.7872	23.5316	47	5	0	0.231228	91.7273	26.86	44	4	0	0.0963707	105.686	26.6588	35	2	0	0.0682739	109.406	24.6208	32	5	0	0.103736	98.7143	20.6051	56	2	0	0.417236	104.45	24.9416	60	3	0	0.00750772	98.3864	16.0685	44	5	0	0.171275	99.375
1110162	5208.74	1331.1	42	3	0	1.11461e-26	5113.12	1232.29	51	0	0	2.65386e-33	5324.94	1248.11	53	2	0	3.39703e-35	5345	1196.58	34	3	0	1.25522e-23	8922.38	1673.42	32	1	0	1.09277e-24	4825.68	783.907	44	2	0	5.87183e-36	4970.72	908.246	39	3	0	3.95327e-30	6188.33	1057.7	45	2	0	6.79295e-36	4051.6
1110164	79.25	13.882	32	9	0	0.999997	87.6458	19.2094	48	3	0	0.974884	83.2889	17.5947	45	5	0	0.874987	100.68	27.0057	25	3	0	0.365822	90.1915	16.7353	47	4	0	0.999999	88.5	16.6246	34	4	0	0.99904	95.0222	19.8511	45	4	0	0.673254	91.1667	21.1532	42	6	0	0.928432	88.3421
1110167	93.8438	17.4043	32	4	0	0.355878	104.447	27.2066	38	3	0	0.00776954	94.5778	21.8887	45	4	0	0.00786426	103.194	22.1079	31	2	0	0.139344	108.655	23.5998	29	3	0	0.138737	108.73	28.8576	37	4	0	0.0159959	96.8043	19.3811	46	3	0	0.439305	104.356	24.2048	45	6	0	0.0132069	90.6786
[truncated: 44,896 more rows]
[truncated: 37 more columns]
